# Supplementary material for: Mapping the Contact Sites of the Escherichia coli Division-Initiating Proteins FtsZ and ZapA by BAMG Cross-Linking and Site-Directed Mutagenesis
Source: Int J Mol Sci. 2018 Sep 26;19(10):2928. doi: 10.3390/ijms19102928 (PMC6213154; doi:10.3390/ijms19102928)
Supplement: Supplementary file 1 [file ijms-19-02928-s001.zip]

Archive with 4 entries (4 files):
- ijms-354194-siTdB.docx
- PDB S1 FtsZ-ZapA cluster5_1 ijms-354194.pdb
- Supplemental Table 1 ijms-354194.xlsx
- Web-file S1 haddockparam ijms-354194.web
