# Supplementary material for: Mapping the Contact Sites of the Escherichia coli Division-Initiating Proteins FtsZ and ZapA by BAMG Cross-Linking and Site-Directed Mutagenesis
Source: Int J Mol Sci. 2018 Sep 26;19(10):2928. doi: 10.3390/ijms19102928 (PMC6213154; doi:10.3390/ijms19102928)
Supplement: Supplementary file 1 [file ijms-19-02928-s001.zip › PDB S1 FtsZ-ZapA cluster5_1 ijms-354194.pdb]

REMARK FILENAME="complex_141w.pdb0"
REMARK ===============================================================
REMARK HADDOCK run for complex
REMARK initial structure: complex_141.pdb
REMARK final NOE weights: unambig 50 amb: 50
REMARK ===============================================================
REMARK            total,bonds,angles,improper,dihe,vdw,elec,air,cdih,coup,rdcs,vean,dani,xpcs,rg
REMARK energies: -273.877, 0, 0, 0, 0, -83.4843, -205.836, 15.4431, 0, 0, 0, 0, 0, 0, 0
REMARK ===============================================================
REMARK            bonds,angles,impropers,dihe,air,cdih,coup,rdcs,vean,dani,xpcs
REMARK rms-dev.: 0,0,0,0,8.575452E-02,0,0, 0, 0, 0, 0
REMARK ===============================================================
REMARK               air,cdih,coup,rdcs,vean,dani,xpcs
REMARK               >0.3,>5,>1,>0,>5,>0.2,>0.2
REMARK violations.: 0, 0, 0, 0, 0, 0, 0
REMARK ===============================================================
REMARK                        CVpartition#,violations,rms
REMARK AIRs cross-validation: 1, 0, NaN
REMARK ===============================================================
REMARK NCS energy: 0
REMARK ===============================================================
REMARK Symmetry energy: 0
REMARK ===============================================================
REMARK Desolvation energy: -63.7599
REMARK Internal energy free molecules: 62941.8
REMARK Internal energy complex: -54495.7
REMARK Binding energy: -117791
REMARK ===============================================================
REMARK buried surface area: 2432.11
REMARK ===============================================================
REMARK water - chain1: 0 0 0
REMARK water - chain2: 0 0 0
REMARK water - chain3: 0 0 0
REMARK water - chain4: 0 0 0
REMARK water - chain5: 0 0 0
REMARK water - chain6: 0 0 0
REMARK ===============================================================
REMARK water - water: 0 0 0
REMARK ===============================================================
REMARK DATE:13-Aug-2018  17:15:55       created by user: enmr
REMARK VERSION:1.3U
ATOM      1  N   GLN A   4      -7.134 -20.952 -22.602  1.00 10.00      A   
ATOM      2  HN  GLN A   4      -7.130 -20.508 -21.722  1.00 10.00      A   
ATOM      3  CA  GLN A   4      -6.155 -20.537 -23.597  1.00 10.00      A   
ATOM      4  CB  GLN A   4      -6.725 -20.688 -25.009  1.00 10.00      A   
ATOM      5  CG  GLN A   4      -6.908 -22.132 -25.448  1.00 10.00      A   
ATOM      6  CD  GLN A   4      -5.600 -22.898 -25.520  1.00 10.00      A   
ATOM      7  OE1 GLN A   4      -4.551 -22.334 -25.832  1.00 10.00      A   
ATOM      8  NE2 GLN A   4      -5.652 -24.188 -25.230  1.00 10.00      A   
ATOM      9 HE21 GLN A   4      -6.521 -24.574 -24.989  1.00 10.00      A   
ATOM     10 HE22 GLN A   4      -4.821 -24.708 -25.261  1.00 10.00      A   
ATOM     11  C   GLN A   4      -5.692 -19.103 -23.346  1.00 10.00      A   
ATOM     12  O   GLN A   4      -6.506 -18.194 -23.205  1.00 10.00      A   
ATOM     13  N   PRO A   5      -4.372 -18.885 -23.277  1.00 10.00      A   
ATOM     14  CA  PRO A   5      -3.795 -17.555 -23.038  1.00 10.00      A   
ATOM     15  CB  PRO A   5      -2.293 -17.835 -22.891  1.00 10.00      A   
ATOM     16  CG  PRO A   5      -2.077 -19.119 -23.619  1.00 10.00      A   
ATOM     17  CD  PRO A   5      -3.334 -19.919 -23.427  1.00 10.00      A   
ATOM     18  C   PRO A   5      -4.046 -16.602 -24.206  1.00 10.00      A   
ATOM     19  O   PRO A   5      -3.782 -16.934 -25.361  1.00 10.00      A   
ATOM     20  N   VAL A   6      -4.568 -15.428 -23.900  1.00 10.00      A   
ATOM     21  HN  VAL A   6      -4.763 -15.221 -22.956  1.00 10.00      A   
ATOM     22  CA  VAL A   6      -4.858 -14.425 -24.914  1.00 10.00      A   
ATOM     23  CB  VAL A   6      -6.363 -14.060 -24.947  1.00 10.00      A   
ATOM     24  CG1 VAL A   6      -6.667 -13.113 -26.101  1.00 10.00      A   
ATOM     25  CG2 VAL A   6      -7.222 -15.312 -25.041  1.00 10.00      A   
ATOM     26  C   VAL A   6      -4.046 -13.167 -24.637  1.00 10.00      A   
ATOM     27  O   VAL A   6      -4.015 -12.680 -23.503  1.00 10.00      A   
ATOM     28  N   ASP A   7      -3.379 -12.659 -25.662  1.00 10.00      A   
ATOM     29  HN  ASP A   7      -3.426 -13.107 -26.536  1.00 10.00      A   
ATOM     30  CA  ASP A   7      -2.573 -11.452 -25.527  1.00 10.00      A   
ATOM     31  CB  ASP A   7      -1.383 -11.481 -26.487  1.00 10.00      A   
ATOM     32  CG  ASP A   7      -0.329 -12.495 -26.096  1.00 10.00      A   
ATOM     33  OD1 ASP A   7       0.192 -13.192 -26.992  1.00 10.00      A   
ATOM     34  OD2 ASP A   7      -0.008 -12.600 -24.900  1.00 10.00      A   
ATOM     35  C   ASP A   7      -3.419 -10.212 -25.786  1.00 10.00      A   
ATOM     36  O   ASP A   7      -3.935 -10.016 -26.889  1.00 10.00      A   
ATOM     37  N   ILE A   8      -3.560  -9.386 -24.766  1.00 10.00      A   
ATOM     38  HN  ILE A   8      -3.111  -9.601 -23.915  1.00 10.00      A   
ATOM     39  CA  ILE A   8      -4.339  -8.160 -24.863  1.00 10.00      A   
ATOM     40  CB  ILE A   8      -5.338  -8.044 -23.690  1.00 10.00      A   
ATOM     41  CG1 ILE A   8      -6.372  -9.179 -23.747  1.00 10.00      A   
ATOM     42  CG2 ILE A   8      -6.028  -6.683 -23.683  1.00 10.00      A   
ATOM     43  CD1 ILE A   8      -7.230  -9.182 -24.998  1.00 10.00      A   
ATOM     44  C   ILE A   8      -3.415  -6.949 -24.873  1.00 10.00      A   
ATOM     45  O   ILE A   8      -2.492  -6.853 -24.063  1.00 10.00      A   
ATOM     46  N   GLN A   9      -3.660  -6.036 -25.797  1.00 10.00      A   
ATOM     47  HN  GLN A   9      -4.416  -6.166 -26.410  1.00 10.00      A   
ATOM     48  CA  GLN A   9      -2.855  -4.833 -25.914  1.00 10.00      A   
ATOM     49  CB  GLN A   9      -2.311  -4.680 -27.337  1.00 10.00      A   
ATOM     50  CG  GLN A   9      -1.244  -5.697 -27.716  1.00 10.00      A   
ATOM     51  CD  GLN A   9      -1.826  -6.984 -28.265  1.00 10.00      A   
ATOM     52  OE1 GLN A   9      -2.900  -6.988 -28.871  1.00 10.00      A   
ATOM     53  NE2 GLN A   9      -1.115  -8.080 -28.073  1.00 10.00      A   
ATOM     54 HE21 GLN A   9      -0.264  -8.003 -27.596  1.00 10.00      A   
ATOM     55 HE22 GLN A   9      -1.467  -8.929 -28.419  1.00 10.00      A   
ATOM     56  C   GLN A   9      -3.676  -3.613 -25.518  1.00 10.00      A   
ATOM     57  O   GLN A   9      -4.396  -3.039 -26.336  1.00 10.00      A   
ATOM     58  N   ILE A  10      -3.570  -3.229 -24.254  1.00 10.00      A   
ATOM     59  HN  ILE A  10      -2.953  -3.709 -23.659  1.00 10.00      A   
ATOM     60  CA  ILE A  10      -4.312  -2.088 -23.730  1.00 10.00      A   
ATOM     61  CB  ILE A  10      -5.368  -2.529 -22.678  1.00 10.00      A   
ATOM     62  CG1 ILE A  10      -6.791  -2.329 -23.212  1.00 10.00      A   
ATOM     63  CG2 ILE A  10      -5.198  -1.816 -21.340  1.00 10.00      A   
ATOM     64  CD1 ILE A  10      -7.143  -3.195 -24.400  1.00 10.00      A   
ATOM     65  C   ILE A  10      -3.353  -1.047 -23.149  1.00 10.00      A   
ATOM     66  O   ILE A  10      -2.365  -1.400 -22.491  1.00 10.00      A   
ATOM     67  N   PHE A  11      -3.633   0.229 -23.431  1.00 10.00      A   
ATOM     68  HN  PHE A  11      -4.415   0.429 -23.987  1.00 10.00      A   
ATOM     69  CA  PHE A  11      -2.819   1.346 -22.949  1.00 10.00      A   
ATOM     70  CB  PHE A  11      -2.930   1.500 -21.426  1.00 10.00      A   
ATOM     71  CG  PHE A  11      -2.712   2.906 -20.945  1.00 10.00      A   
ATOM     72  CD1 PHE A  11      -3.564   3.927 -21.337  1.00 10.00      A   
ATOM     73  CD2 PHE A  11      -1.655   3.211 -20.106  1.00 10.00      A   
ATOM     74  CE1 PHE A  11      -3.365   5.223 -20.901  1.00 10.00      A   
ATOM     75  CE2 PHE A  11      -1.449   4.504 -19.665  1.00 10.00      A   
ATOM     76  CZ  PHE A  11      -2.306   5.512 -20.064  1.00 10.00      A   
ATOM     77  C   PHE A  11      -1.359   1.225 -23.393  1.00 10.00      A   
ATOM     78  O   PHE A  11      -0.436   1.617 -22.671  1.00 10.00      A   
ATOM     79  N   GLY A  12      -1.160   0.675 -24.588  1.00 10.00      A   
ATOM     80  HN  GLY A  12      -1.936   0.387 -25.120  1.00 10.00      A   
ATOM     81  CA  GLY A  12       0.181   0.510 -25.123  1.00 10.00      A   
ATOM     82  C   GLY A  12       0.979  -0.572 -24.417  1.00 10.00      A   
ATOM     83  O   GLY A  12       2.198  -0.659 -24.579  1.00 10.00      A   
ATOM     84  N   ARG A  13       0.299  -1.396 -23.633  1.00 10.00      A   
ATOM     85  HN  ARG A  13      -0.672  -1.274 -23.537  1.00 10.00      A   
ATOM     86  CA  ARG A  13       0.951  -2.473 -22.903  1.00 10.00      A   
ATOM     87  CB  ARG A  13       0.685  -2.331 -21.401  1.00 10.00      A   
ATOM     88  CG  ARG A  13       1.939  -2.206 -20.548  1.00 10.00      A   
ATOM     89  CD  ARG A  13       2.679  -0.907 -20.831  1.00 10.00      A   
ATOM     90  NE  ARG A  13       3.841  -0.734 -19.960  1.00 10.00      A   
ATOM     91  HE  ARG A  13       3.864  -1.257 -19.121  1.00 10.00      A   
ATOM     92  CZ  ARG A  13       4.860   0.084 -20.229  1.00 10.00      A   
ATOM     93  NH1 ARG A  13       4.868   0.806 -21.343  1.00 10.00      A   
ATOM     94 HH11 ARG A  13       4.104   0.738 -21.988  1.00 10.00      A   
ATOM     95 HH12 ARG A  13       5.636   1.421 -21.544  1.00 10.00      A   
ATOM     96  NH2 ARG A  13       5.863   0.175 -19.377  1.00 10.00      A   
ATOM     97 HH21 ARG A  13       6.641   0.790 -19.566  1.00 10.00      A   
ATOM     98 HH22 ARG A  13       5.852  -0.378 -18.526  1.00 10.00      A   
ATOM     99  C   ARG A  13       0.457  -3.828 -23.399  1.00 10.00      A   
ATOM    100  O   ARG A  13      -0.697  -3.968 -23.807  1.00 10.00      A   
ATOM    101  N   SER A  14       1.336  -4.820 -23.381  1.00 10.00      A   
ATOM    102  HN  SER A  14       2.247  -4.648 -23.063  1.00 10.00      A   
ATOM    103  CA  SER A  14       0.985  -6.158 -23.827  1.00 10.00      A   
ATOM    104  CB  SER A  14       2.025  -6.668 -24.827  1.00 10.00      A   
ATOM    105  OG  SER A  14       3.260  -5.985 -24.661  1.00 10.00      A   
ATOM    106  HG  SER A  14       3.637  -6.208 -23.796  1.00 10.00      A   
ATOM    107  C   SER A  14       0.859  -7.112 -22.643  1.00 10.00      A   
ATOM    108  O   SER A  14       1.859  -7.511 -22.045  1.00 10.00      A   
ATOM    109  N   LEU A  15      -0.373  -7.471 -22.309  1.00 10.00      A   
ATOM    110  HN  LEU A  15      -1.131  -7.136 -22.840  1.00 10.00      A   
ATOM    111  CA  LEU A  15      -0.640  -8.367 -21.193  1.00 10.00      A   
ATOM    112  CB  LEU A  15      -1.714  -7.773 -20.265  1.00 10.00      A   
ATOM    113  CG  LEU A  15      -1.510  -6.334 -19.750  1.00 10.00      A   
ATOM    114  CD1 LEU A  15      -0.076  -6.092 -19.299  1.00 10.00      A   
ATOM    115  CD2 LEU A  15      -1.955  -5.300 -20.775  1.00 10.00      A   
ATOM    116  C   LEU A  15      -1.113  -9.720 -21.717  1.00 10.00      A   
ATOM    117  O   LEU A  15      -1.767  -9.793 -22.757  1.00 10.00      A   
ATOM    118  N   ARG A  16      -0.786 -10.784 -20.997  1.00 10.00      A   
ATOM    119  HN  ARG A  16      -0.276 -10.663 -20.169  1.00 10.00      A   
ATOM    120  CA  ARG A  16      -1.180 -12.131 -21.393  1.00 10.00      A   
ATOM    121  CB  ARG A  16       0.049 -12.994 -21.699  1.00 10.00      A   
ATOM    122  CG  ARG A  16      -0.268 -14.460 -21.958  1.00 10.00      A   
ATOM    123  CD  ARG A  16       0.909 -15.181 -22.599  1.00 10.00      A   
ATOM    124  NE  ARG A  16       1.004 -14.903 -24.030  1.00 10.00      A   
ATOM    125  HE  ARG A  16       0.596 -14.053 -24.355  1.00 10.00      A   
ATOM    126  CZ  ARG A  16       1.599 -15.707 -24.911  1.00 10.00      A   
ATOM    127  NH1 ARG A  16       2.161 -16.844 -24.513  1.00 10.00      A   
ATOM    128 HH11 ARG A  16       2.602 -17.449 -25.182  1.00 10.00      A   
ATOM    129 HH12 ARG A  16       2.146 -17.104 -23.544  1.00 10.00      A   
ATOM    130  NH2 ARG A  16       1.604 -15.386 -26.198  1.00 10.00      A   
ATOM    131 HH21 ARG A  16       1.150 -14.537 -26.510  1.00 10.00      A   
ATOM    132 HH22 ARG A  16       2.058 -15.980 -26.867  1.00 10.00      A   
ATOM    133  C   ARG A  16      -2.019 -12.777 -20.297  1.00 10.00      A   
ATOM    134  O   ARG A  16      -1.522 -13.053 -19.202  1.00 10.00      A   
ATOM    135  N   VAL A  17      -3.291 -13.008 -20.592  1.00 10.00      A   
ATOM    136  HN  VAL A  17      -3.628 -12.762 -21.486  1.00 10.00      A   
ATOM    137  CA  VAL A  17      -4.205 -13.610 -19.628  1.00 10.00      A   
ATOM    138  CB  VAL A  17      -5.352 -12.638 -19.268  1.00 10.00      A   
ATOM    139  CG1 VAL A  17      -6.194 -13.194 -18.130  1.00 10.00      A   
ATOM    140  CG2 VAL A  17      -4.808 -11.263 -18.914  1.00 10.00      A   
ATOM    141  C   VAL A  17      -4.822 -14.888 -20.185  1.00 10.00      A   
ATOM    142  O   VAL A  17      -5.245 -14.929 -21.340  1.00 10.00      A   
ATOM    143  N   ASN A  18      -4.863 -15.931 -19.366  1.00 10.00      A   
ATOM    144  HN  ASN A  18      -4.496 -15.843 -18.453  1.00 10.00      A   
ATOM    145  CA  ASN A  18      -5.452 -17.201 -19.768  1.00 10.00      A   
ATOM    146  CB  ASN A  18      -4.957 -18.322 -18.846  1.00 10.00      A   
ATOM    147  CG  ASN A  18      -5.130 -19.710 -19.428  1.00 10.00      A   
ATOM    148  OD1 ASN A  18      -6.089 -19.981 -20.147  1.00 10.00      A   
ATOM    149  ND2 ASN A  18      -4.193 -20.595 -19.129  1.00 10.00      A   
ATOM    150 HD21 ASN A  18      -3.448 -20.306 -18.554  1.00 10.00      A   
ATOM    151 HD22 ASN A  18      -4.276 -21.502 -19.493  1.00 10.00      A   
ATOM    152  C   ASN A  18      -6.971 -17.074 -19.685  1.00 10.00      A   
ATOM    153  O   ASN A  18      -7.546 -17.111 -18.596  1.00 10.00      A   
ATOM    154  N   CYS A  19      -7.618 -16.911 -20.829  1.00 10.00      A   
ATOM    155  HN  CYS A  19      -7.121 -16.931 -21.675  1.00 10.00      A   
ATOM    156  CA  CYS A  19      -9.058 -16.734 -20.858  1.00 10.00      A   
ATOM    157  CB  CYS A  19      -9.401 -15.331 -21.367  1.00 10.00      A   
ATOM    158  SG  CYS A  19     -11.156 -15.054 -21.705  1.00 10.00      A   
ATOM    159  HG  CYS A  19     -11.690 -16.212 -22.073  1.00 10.00      A   
ATOM    160  C   CYS A  19      -9.750 -17.792 -21.709  1.00 10.00      A   
ATOM    161  O   CYS A  19      -9.410 -17.986 -22.877  1.00 10.00      A   
ATOM    162  N   PRO A  20     -10.736 -18.489 -21.122  1.00 10.00      A   
ATOM    163  CA  PRO A  20     -11.510 -19.524 -21.815  1.00 10.00      A   
ATOM    164  CB  PRO A  20     -12.400 -20.102 -20.704  1.00 10.00      A   
ATOM    165  CG  PRO A  20     -11.764 -19.673 -19.428  1.00 10.00      A   
ATOM    166  CD  PRO A  20     -11.157 -18.337 -19.722  1.00 10.00      A   
ATOM    167  C   PRO A  20     -12.385 -18.922 -22.919  1.00 10.00      A   
ATOM    168  O   PRO A  20     -12.769 -17.748 -22.847  1.00 10.00      A   
ATOM    169  N   PRO A  21     -12.707 -19.721 -23.953  1.00 10.00      A   
ATOM    170  CA  PRO A  21     -13.540 -19.286 -25.086  1.00 10.00      A   
ATOM    171  CB  PRO A  21     -13.726 -20.565 -25.908  1.00 10.00      A   
ATOM    172  CG  PRO A  21     -12.559 -21.414 -25.551  1.00 10.00      A   
ATOM    173  CD  PRO A  21     -12.254 -21.115 -24.112  1.00 10.00      A   
ATOM    174  C   PRO A  21     -14.901 -18.731 -24.659  1.00 10.00      A   
ATOM    175  O   PRO A  21     -15.461 -17.862 -25.328  1.00 10.00      A   
ATOM    176  N   ASP A  22     -15.426 -19.219 -23.538  1.00 10.00      A   
ATOM    177  HN  ASP A  22     -14.935 -19.906 -23.034  1.00 10.00      A   
ATOM    178  CA  ASP A  22     -16.722 -18.763 -23.036  1.00 10.00      A   
ATOM    179  CB  ASP A  22     -17.342 -19.798 -22.089  1.00 10.00      A   
ATOM    180  CG  ASP A  22     -16.450 -20.133 -20.911  1.00 10.00      A   
ATOM    181  OD1 ASP A  22     -15.576 -21.013 -21.062  1.00 10.00      A   
ATOM    182  OD2 ASP A  22     -16.621 -19.526 -19.835  1.00 10.00      A   
ATOM    183  C   ASP A  22     -16.614 -17.409 -22.338  1.00 10.00      A   
ATOM    184  O   ASP A  22     -17.621 -16.829 -21.929  1.00 10.00      A   
ATOM    185  N   GLN A  23     -15.396 -16.902 -22.205  1.00 10.00      A   
ATOM    186  HN  GLN A  23     -14.626 -17.405 -22.550  1.00 10.00      A   
ATOM    187  CA  GLN A  23     -15.177 -15.620 -21.551  1.00 10.00      A   
ATOM    188  CB  GLN A  23     -14.422 -15.810 -20.236  1.00 10.00      A   
ATOM    189  CG  GLN A  23     -15.297 -16.264 -19.084  1.00 10.00      A   
ATOM    190  CD  GLN A  23     -14.501 -16.547 -17.828  1.00 10.00      A   
ATOM    191  OE1 GLN A  23     -13.380 -17.055 -17.883  1.00 10.00      A   
ATOM    192  NE2 GLN A  23     -15.065 -16.207 -16.682  1.00 10.00      A   
ATOM    193 HE21 GLN A  23     -15.958 -15.798 -16.708  1.00 10.00      A   
ATOM    194 HE22 GLN A  23     -14.562 -16.367 -15.854  1.00 10.00      A   
ATOM    195  C   GLN A  23     -14.432 -14.641 -22.456  1.00 10.00      A   
ATOM    196  O   GLN A  23     -14.012 -13.571 -22.013  1.00 10.00      A   
ATOM    197  N   ARG A  24     -14.290 -15.001 -23.727  1.00 10.00      A   
ATOM    198  HN  ARG A  24     -14.678 -15.846 -24.025  1.00 10.00      A   
ATOM    199  CA  ARG A  24     -13.581 -14.160 -24.691  1.00 10.00      A   
ATOM    200  CB  ARG A  24     -13.492 -14.847 -26.053  1.00 10.00      A   
ATOM    201  CG  ARG A  24     -12.645 -16.111 -26.075  1.00 10.00      A   
ATOM    202  CD  ARG A  24     -11.199 -15.833 -25.695  1.00 10.00      A   
ATOM    203  NE  ARG A  24     -10.631 -14.723 -26.457  1.00 10.00      A   
ATOM    204  HE  ARG A  24     -10.791 -13.815 -26.108  1.00 10.00      A   
ATOM    205  CZ  ARG A  24      -9.916 -14.856 -27.573  1.00 10.00      A   
ATOM    206  NH1 ARG A  24      -9.667 -16.058 -28.080  1.00 10.00      A   
ATOM    207 HH11 ARG A  24      -9.122 -16.149 -28.920  1.00 10.00      A   
ATOM    208 HH12 ARG A  24     -10.025 -16.879 -27.628  1.00 10.00      A   
ATOM    209  NH2 ARG A  24      -9.447 -13.777 -28.181  1.00 10.00      A   
ATOM    210 HH21 ARG A  24      -9.630 -12.863 -27.802  1.00 10.00      A   
ATOM    211 HH22 ARG A  24      -8.905 -13.865 -29.020  1.00 10.00      A   
ATOM    212  C   ARG A  24     -14.251 -12.801 -24.845  1.00 10.00      A   
ATOM    213  O   ARG A  24     -13.582 -11.765 -24.877  1.00 10.00      A   
ATOM    214  N   ASP A  25     -15.575 -12.814 -24.942  1.00 10.00      A   
ATOM    215  HN  ASP A  25     -16.044 -13.678 -24.927  1.00 10.00      A   
ATOM    216  CA  ASP A  25     -16.352 -11.587 -25.084  1.00 10.00      A   
ATOM    217  CB  ASP A  25     -17.839 -11.899 -25.279  1.00 10.00      A   
ATOM    218  CG  ASP A  25     -18.241 -12.000 -26.736  1.00 10.00      A   
ATOM    219  OD1 ASP A  25     -18.309 -10.956 -27.418  1.00 10.00      A   
ATOM    220  OD2 ASP A  25     -18.495 -13.127 -27.207  1.00 10.00      A   
ATOM    221  C   ASP A  25     -16.164 -10.687 -23.870  1.00 10.00      A   
ATOM    222  O   ASP A  25     -16.008  -9.472 -24.003  1.00 10.00      A   
ATOM    223  N   ALA A  26     -16.166 -11.297 -22.694  1.00 10.00      A   
ATOM    224  HN  ALA A  26     -16.287 -12.273 -22.662  1.00 10.00      A   
ATOM    225  CA  ALA A  26     -15.994 -10.568 -21.450  1.00 10.00      A   
ATOM    226  CB  ALA A  26     -16.234 -11.491 -20.270  1.00 10.00      A   
ATOM    227  C   ALA A  26     -14.604  -9.945 -21.373  1.00 10.00      A   
ATOM    228  O   ALA A  26     -14.451  -8.812 -20.924  1.00 10.00      A   
ATOM    229  N   LEU A  27     -13.600 -10.696 -21.825  1.00 10.00      A   
ATOM    230  HN  LEU A  27     -13.799 -11.598 -22.160  1.00 10.00      A   
ATOM    231  CA  LEU A  27     -12.216 -10.231 -21.826  1.00 10.00      A   
ATOM    232  CB  LEU A  27     -11.296 -11.314 -22.402  1.00 10.00      A   
ATOM    233  CG  LEU A  27      -9.792 -11.050 -22.325  1.00 10.00      A   
ATOM    234  CD1 LEU A  27      -9.314 -11.069 -20.879  1.00 10.00      A   
ATOM    235  CD2 LEU A  27      -9.030 -12.071 -23.155  1.00 10.00      A   
ATOM    236  C   LEU A  27     -12.086  -8.950 -22.640  1.00 10.00      A   
ATOM    237  O   LEU A  27     -11.428  -7.999 -22.220  1.00 10.00      A   
ATOM    238  N   ASN A  28     -12.740  -8.927 -23.794  1.00 10.00      A   
ATOM    239  HN  ASN A  28     -13.258  -9.715 -24.065  1.00 10.00      A   
ATOM    240  CA  ASN A  28     -12.703  -7.767 -24.676  1.00 10.00      A   
ATOM    241  CB  ASN A  28     -13.449  -8.062 -25.981  1.00 10.00      A   
ATOM    242  CG  ASN A  28     -12.761  -9.091 -26.850  1.00 10.00      A   
ATOM    243  OD1 ASN A  28     -11.536  -9.125 -26.949  1.00 10.00      A   
ATOM    244  ND2 ASN A  28     -13.553  -9.946 -27.478  1.00 10.00      A   
ATOM    245 HD21 ASN A  28     -14.521  -9.862 -27.345  1.00 10.00      A   
ATOM    246 HD22 ASN A  28     -13.140 -10.620 -28.057  1.00 10.00      A   
ATOM    247  C   ASN A  28     -13.330  -6.550 -24.005  1.00 10.00      A   
ATOM    248  O   ASN A  28     -12.755  -5.460 -24.013  1.00 10.00      A   
ATOM    249  N   GLN A  29     -14.501  -6.753 -23.406  1.00 10.00      A   
ATOM    250  HN  GLN A  29     -14.890  -7.654 -23.412  1.00 10.00      A   
ATOM    251  CA  GLN A  29     -15.220  -5.677 -22.739  1.00 10.00      A   
ATOM    252  CB  GLN A  29     -16.640  -6.112 -22.366  1.00 10.00      A   
ATOM    253  CG  GLN A  29     -17.497  -6.511 -23.559  1.00 10.00      A   
ATOM    254  CD  GLN A  29     -17.653  -5.395 -24.578  1.00 10.00      A   
ATOM    255  OE1 GLN A  29     -17.705  -5.643 -25.783  1.00 10.00      A   
ATOM    256  NE2 GLN A  29     -17.754  -4.163 -24.102  1.00 10.00      A   
ATOM    257 HE21 GLN A  29     -17.730  -4.040 -23.130  1.00 10.00      A   
ATOM    258 HE22 GLN A  29     -17.845  -3.423 -24.742  1.00 10.00      A   
ATOM    259  C   GLN A  29     -14.468  -5.183 -21.511  1.00 10.00      A   
ATOM    260  O   GLN A  29     -14.381  -3.979 -21.277  1.00 10.00      A   
ATOM    261  N   ALA A  30     -13.924  -6.115 -20.736  1.00 10.00      A   
ATOM    262  HN  ALA A  30     -14.045  -7.064 -20.968  1.00 10.00      A   
ATOM    263  CA  ALA A  30     -13.164  -5.768 -19.538  1.00 10.00      A   
ATOM    264  CB  ALA A  30     -12.773  -7.022 -18.770  1.00 10.00      A   
ATOM    265  C   ALA A  30     -11.924  -4.963 -19.907  1.00 10.00      A   
ATOM    266  O   ALA A  30     -11.584  -3.981 -19.248  1.00 10.00      A   
ATOM    267  N   ALA A  31     -11.256  -5.384 -20.974  1.00 10.00      A   
ATOM    268  HN  ALA A  31     -11.577  -6.175 -21.456  1.00 10.00      A   
ATOM    269  CA  ALA A  31     -10.060  -4.705 -21.445  1.00 10.00      A   
ATOM    270  CB  ALA A  31      -9.389  -5.512 -22.550  1.00 10.00      A   
ATOM    271  C   ALA A  31     -10.415  -3.311 -21.941  1.00 10.00      A   
ATOM    272  O   ALA A  31      -9.734  -2.335 -21.630  1.00 10.00      A   
ATOM    273  N   ASP A  32     -11.501  -3.227 -22.697  1.00 10.00      A   
ATOM    274  HN  ASP A  32     -12.002  -4.049 -22.904  1.00 10.00      A   
ATOM    275  CA  ASP A  32     -11.969  -1.953 -23.232  1.00 10.00      A   
ATOM    276  CB  ASP A  32     -13.181  -2.165 -24.142  1.00 10.00      A   
ATOM    277  CG  ASP A  32     -13.743  -0.864 -24.683  1.00 10.00      A   
ATOM    278  OD1 ASP A  32     -13.135  -0.290 -25.613  1.00 10.00      A   
ATOM    279  OD2 ASP A  32     -14.800  -0.419 -24.191  1.00 10.00      A   
ATOM    280  C   ASP A  32     -12.325  -0.996 -22.101  1.00 10.00      A   
ATOM    281  O   ASP A  32     -11.976   0.184 -22.142  1.00 10.00      A   
ATOM    282  N   ASP A  33     -13.012  -1.520 -21.090  1.00 10.00      A   
ATOM    283  HN  ASP A  33     -13.265  -2.471 -21.128  1.00 10.00      A   
ATOM    284  CA  ASP A  33     -13.416  -0.726 -19.932  1.00 10.00      A   
ATOM    285  CB  ASP A  33     -14.252  -1.576 -18.967  1.00 10.00      A   
ATOM    286  CG  ASP A  33     -14.656  -0.823 -17.714  1.00 10.00      A   
ATOM    287  OD1 ASP A  33     -14.243  -1.234 -16.608  1.00 10.00      A   
ATOM    288  OD2 ASP A  33     -15.396   0.179 -17.832  1.00 10.00      A   
ATOM    289  C   ASP A  33     -12.192  -0.172 -19.216  1.00 10.00      A   
ATOM    290  O   ASP A  33     -12.127   1.015 -18.896  1.00 10.00      A   
ATOM    291  N   LEU A  34     -11.211  -1.038 -18.996  1.00 10.00      A   
ATOM    292  HN  LEU A  34     -11.324  -1.972 -19.283  1.00 10.00      A   
ATOM    293  CA  LEU A  34      -9.978  -0.645 -18.336  1.00 10.00      A   
ATOM    294  CB  LEU A  34      -9.083  -1.865 -18.104  1.00 10.00      A   
ATOM    295  CG  LEU A  34      -7.714  -1.596 -17.473  1.00 10.00      A   
ATOM    296  CD1 LEU A  34      -7.859  -0.871 -16.143  1.00 10.00      A   
ATOM    297  CD2 LEU A  34      -6.944  -2.895 -17.296  1.00 10.00      A   
ATOM    298  C   LEU A  34      -9.247   0.407 -19.162  1.00 10.00      A   
ATOM    299  O   LEU A  34      -8.756   1.400 -18.625  1.00 10.00      A   
ATOM    300  N   ASN A  35      -9.196   0.193 -20.474  1.00 10.00      A   
ATOM    301  HN  ASN A  35      -9.613  -0.618 -20.845  1.00 10.00      A   
ATOM    302  CA  ASN A  35      -8.537   1.129 -21.376  1.00 10.00      A   
ATOM    303  CB  ASN A  35      -8.618   0.626 -22.819  1.00 10.00      A   
ATOM    304  CG  ASN A  35      -7.653   1.340 -23.744  1.00 10.00      A   
ATOM    305  OD1 ASN A  35      -6.506   1.605 -23.385  1.00 10.00      A   
ATOM    306  ND2 ASN A  35      -8.115   1.668 -24.938  1.00 10.00      A   
ATOM    307 HD21 ASN A  35      -9.044   1.436 -25.155  1.00 10.00      A   
ATOM    308 HD22 ASN A  35      -7.508   2.118 -25.565  1.00 10.00      A   
ATOM    309  C   ASN A  35      -9.194   2.500 -21.273  1.00 10.00      A   
ATOM    310  O   ASN A  35      -8.517   3.524 -21.145  1.00 10.00      A   
ATOM    311  N   GLN A  36     -10.521   2.500 -21.302  1.00 10.00      A   
ATOM    312  HN  GLN A  36     -10.996   1.641 -21.394  1.00 10.00      A   
ATOM    313  CA  GLN A  36     -11.294   3.728 -21.207  1.00 10.00      A   
ATOM    314  CB  GLN A  36     -12.779   3.422 -21.391  1.00 10.00      A   
ATOM    315  CG  GLN A  36     -13.634   4.625 -21.746  1.00 10.00      A   
ATOM    316  CD  GLN A  36     -13.067   5.428 -22.901  1.00 10.00      A   
ATOM    317  OE1 GLN A  36     -13.261   5.088 -24.067  1.00 10.00      A   
ATOM    318  NE2 GLN A  36     -12.384   6.516 -22.582  1.00 10.00      A   
ATOM    319 HE21 GLN A  36     -12.291   6.739 -21.629  1.00 10.00      A   
ATOM    320 HE22 GLN A  36     -11.995   7.052 -23.303  1.00 10.00      A   
ATOM    321  C   GLN A  36     -11.044   4.417 -19.870  1.00 10.00      A   
ATOM    322  O   GLN A  36     -10.856   5.631 -19.815  1.00 10.00      A   
ATOM    323  N   ARG A  37     -11.007   3.625 -18.805  1.00 10.00      A   
ATOM    324  HN  ARG A  37     -11.155   2.661 -18.928  1.00 10.00      A   
ATOM    325  CA  ARG A  37     -10.774   4.142 -17.459  1.00 10.00      A   
ATOM    326  CB  ARG A  37     -10.925   3.035 -16.412  1.00 10.00      A   
ATOM    327  CG  ARG A  37     -12.359   2.602 -16.170  1.00 10.00      A   
ATOM    328  CD  ARG A  37     -12.477   1.796 -14.892  1.00 10.00      A   
ATOM    329  NE  ARG A  37     -12.155   2.593 -13.706  1.00 10.00      A   
ATOM    330  HE  ARG A  37     -11.209   2.817 -13.559  1.00 10.00      A   
ATOM    331  CZ  ARG A  37     -13.065   3.039 -12.836  1.00 10.00      A   
ATOM    332  NH1 ARG A  37     -14.346   2.766 -13.022  1.00 10.00      A   
ATOM    333 HH11 ARG A  37     -15.035   3.103 -12.365  1.00 10.00      A   
ATOM    334 HH12 ARG A  37     -14.638   2.226 -13.816  1.00 10.00      A   
ATOM    335  NH2 ARG A  37     -12.698   3.774 -11.790  1.00 10.00      A   
ATOM    336 HH21 ARG A  37     -13.391   4.108 -11.136  1.00 10.00      A   
ATOM    337 HH22 ARG A  37     -11.733   4.005 -11.648  1.00 10.00      A   
ATOM    338  C   ARG A  37      -9.406   4.799 -17.326  1.00 10.00      A   
ATOM    339  O   ARG A  37      -9.276   5.869 -16.728  1.00 10.00      A   
ATOM    340  N   LEU A  38      -8.395   4.154 -17.891  1.00 10.00      A   
ATOM    341  HN  LEU A  38      -8.575   3.310 -18.364  1.00 10.00      A   
ATOM    342  CA  LEU A  38      -7.027   4.663 -17.836  1.00 10.00      A   
ATOM    343  CB  LEU A  38      -6.040   3.625 -18.382  1.00 10.00      A   
ATOM    344  CG  LEU A  38      -5.857   2.360 -17.541  1.00 10.00      A   
ATOM    345  CD1 LEU A  38      -4.972   1.359 -18.261  1.00 10.00      A   
ATOM    346  CD2 LEU A  38      -5.281   2.698 -16.175  1.00 10.00      A   
ATOM    347  C   LEU A  38      -6.908   5.975 -18.603  1.00 10.00      A   
ATOM    348  O   LEU A  38      -6.241   6.912 -18.159  1.00 10.00      A   
ATOM    349  N   GLN A  39      -7.568   6.041 -19.752  1.00 10.00      A   
ATOM    350  HN  GLN A  39      -8.073   5.253 -20.063  1.00 10.00      A   
ATOM    351  CA  GLN A  39      -7.548   7.247 -20.569  1.00 10.00      A   
ATOM    352  CB  GLN A  39      -8.232   7.005 -21.911  1.00 10.00      A   
ATOM    353  CG  GLN A  39      -7.363   6.289 -22.925  1.00 10.00      A   
ATOM    354  CD  GLN A  39      -6.212   7.147 -23.410  1.00 10.00      A   
ATOM    355  OE1 GLN A  39      -6.320   8.371 -23.488  1.00 10.00      A   
ATOM    356  NE2 GLN A  39      -5.104   6.512 -23.750  1.00 10.00      A   
ATOM    357 HE21 GLN A  39      -5.086   5.532 -23.677  1.00 10.00      A   
ATOM    358 HE22 GLN A  39      -4.342   7.043 -24.057  1.00 10.00      A   
ATOM    359  C   GLN A  39      -8.224   8.406 -19.846  1.00 10.00      A   
ATOM    360  O   GLN A  39      -7.715   9.530 -19.837  1.00 10.00      A   
ATOM    361  N   ASP A  40      -9.362   8.120 -19.227  1.00 10.00      A   
ATOM    362  HN  ASP A  40      -9.712   7.200 -19.267  1.00 10.00      A   
ATOM    363  CA  ASP A  40     -10.116   9.130 -18.500  1.00 10.00      A   
ATOM    364  CB  ASP A  40     -11.499   8.594 -18.126  1.00 10.00      A   
ATOM    365  CG  ASP A  40     -12.407   8.383 -19.321  1.00 10.00      A   
ATOM    366  OD1 ASP A  40     -12.135   8.954 -20.400  1.00 10.00      A   
ATOM    367  OD2 ASP A  40     -13.408   7.651 -19.181  1.00 10.00      A   
ATOM    368  C   ASP A  40      -9.386   9.564 -17.236  1.00 10.00      A   
ATOM    369  O   ASP A  40      -9.452  10.726 -16.840  1.00 10.00      A   
ATOM    370  N   LEU A  41      -8.702   8.621 -16.599  1.00 10.00      A   
ATOM    371  HN  LEU A  41      -8.705   7.704 -16.956  1.00 10.00      A   
ATOM    372  CA  LEU A  41      -7.968   8.903 -15.375  1.00 10.00      A   
ATOM    373  CB  LEU A  41      -7.474   7.608 -14.738  1.00 10.00      A   
ATOM    374  CG  LEU A  41      -6.927   7.733 -13.316  1.00 10.00      A   
ATOM    375  CD1 LEU A  41      -8.017   8.189 -12.358  1.00 10.00      A   
ATOM    376  CD2 LEU A  41      -6.321   6.418 -12.864  1.00 10.00      A   
ATOM    377  C   LEU A  41      -6.795   9.838 -15.637  1.00 10.00      A   
ATOM    378  O   LEU A  41      -6.464  10.681 -14.797  1.00 10.00      A   
ATOM    379  N   LYS A  42      -6.170   9.677 -16.798  1.00 10.00      A   
ATOM    380  HN  LYS A  42      -6.471   8.966 -17.404  1.00 10.00      A   
ATOM    381  CA  LYS A  42      -5.037  10.517 -17.185  1.00 10.00      A   
ATOM    382  CB  LYS A  42      -4.529  10.155 -18.587  1.00 10.00      A   
ATOM    383  CG  LYS A  42      -3.201  10.807 -18.947  1.00 10.00      A   
ATOM    384  CD  LYS A  42      -3.107  11.143 -20.430  1.00 10.00      A   
ATOM    385  CE  LYS A  42      -4.070  12.254 -20.820  1.00 10.00      A   
ATOM    386  NZ  LYS A  42      -3.730  12.828 -22.148  1.00 10.00      A   
ATOM    387  HZ1 LYS A  42      -2.887  13.433 -22.069  1.00 10.00      A   
ATOM    388  HZ2 LYS A  42      -4.520  13.402 -22.507  1.00 10.00      A   
ATOM    389  HZ3 LYS A  42      -3.534  12.068 -22.831  1.00 10.00      A   
ATOM    390  C   LYS A  42      -5.439  11.988 -17.137  1.00 10.00      A   
ATOM    391  O   LYS A  42      -4.833  12.788 -16.413  1.00 10.00      A   
ATOM    392  N   GLU A  43      -6.476  12.336 -17.892  1.00 10.00      A   
ATOM    393  HN  GLU A  43      -6.917  11.655 -18.445  1.00 10.00      A   
ATOM    394  CA  GLU A  43      -6.975  13.702 -17.920  1.00 10.00      A   
ATOM    395  CB  GLU A  43      -7.647  14.013 -19.263  1.00 10.00      A   
ATOM    396  CG  GLU A  43      -7.592  15.481 -19.655  1.00 10.00      A   
ATOM    397  CD  GLU A  43      -6.175  15.969 -19.888  1.00 10.00      A   
ATOM    398  OE1 GLU A  43      -5.557  15.553 -20.889  1.00 10.00      A   
ATOM    399  OE2 GLU A  43      -5.678  16.782 -19.082  1.00 10.00      A   
ATOM    400  C   GLU A  43      -7.954  13.911 -16.769  1.00 10.00      A   
ATOM    401  O   GLU A  43      -9.129  14.233 -16.973  1.00 10.00      A   
ATOM    402  N   ARG A  44      -7.452  13.693 -15.564  1.00 10.00      A   
ATOM    403  HN  ARG A  44      -6.513  13.430 -15.490  1.00 10.00      A   
ATOM    404  CA  ARG A  44      -8.232  13.843 -14.351  1.00 10.00      A   
ATOM    405  CB  ARG A  44      -9.103  12.600 -14.126  1.00 10.00      A   
ATOM    406  CG  ARG A  44     -10.134  12.751 -13.017  1.00 10.00      A   
ATOM    407  CD  ARG A  44     -10.867  11.444 -12.752  1.00 10.00      A   
ATOM    408  NE  ARG A  44     -11.629  10.988 -13.916  1.00 10.00      A   
ATOM    409  HE  ARG A  44     -11.546  11.517 -14.740  1.00 10.00      A   
ATOM    410  CZ  ARG A  44     -12.417   9.908 -13.926  1.00 10.00      A   
ATOM    411  NH1 ARG A  44     -12.554   9.162 -12.832  1.00 10.00      A   
ATOM    412 HH11 ARG A  44     -12.070   9.411 -11.990  1.00 10.00      A   
ATOM    413 HH12 ARG A  44     -13.145   8.348 -12.844  1.00 10.00      A   
ATOM    414  NH2 ARG A  44     -13.074   9.577 -15.034  1.00 10.00      A   
ATOM    415 HH21 ARG A  44     -12.984  10.143 -15.862  1.00 10.00      A   
ATOM    416 HH22 ARG A  44     -13.668   8.768 -15.050  1.00 10.00      A   
ATOM    417  C   ARG A  44      -7.293  14.046 -13.165  1.00 10.00      A   
ATOM    418  O   ARG A  44      -7.495  14.938 -12.341  1.00 10.00      A   
ATOM    419  N   THR A  45      -6.255  13.212 -13.088  1.00 10.00      A   
ATOM    420  HN  THR A  45      -6.144  12.513 -13.770  1.00 10.00      A   
ATOM    421  CA  THR A  45      -5.283  13.298 -12.003  1.00 10.00      A   
ATOM    422  CB  THR A  45      -4.949  11.901 -11.418  1.00 10.00      A   
ATOM    423  OG1 THR A  45      -4.141  12.027 -10.242  1.00 10.00      A   
ATOM    424  HG1 THR A  45      -4.644  11.704  -9.467  1.00 10.00      A   
ATOM    425  CG2 THR A  45      -4.237  11.026 -12.440  1.00 10.00      A   
ATOM    426  C   THR A  45      -4.007  14.025 -12.443  1.00 10.00      A   
ATOM    427  O   THR A  45      -3.118  14.286 -11.625  1.00 10.00      A   
ATOM    428  N   ARG A  46      -3.935  14.354 -13.742  1.00 10.00      A   
ATOM    429  HN  ARG A  46      -4.686  14.119 -14.328  1.00 10.00      A   
ATOM    430  CA  ARG A  46      -2.788  15.065 -14.333  1.00 10.00      A   
ATOM    431  CB  ARG A  46      -2.458  16.357 -13.574  1.00 10.00      A   
ATOM    432  CG  ARG A  46      -3.649  17.254 -13.286  1.00 10.00      A   
ATOM    433  CD  ARG A  46      -3.490  17.946 -11.943  1.00 10.00      A   
ATOM    434  NE  ARG A  46      -3.146  17.004 -10.868  1.00 10.00      A   
ATOM    435  HE  ARG A  46      -3.014  16.055 -11.123  1.00 10.00      A   
ATOM    436  CZ  ARG A  46      -3.005  17.356  -9.586  1.00 10.00      A   
ATOM    437  NH1 ARG A  46      -3.174  18.628  -9.227  1.00 10.00      A   
ATOM    438 HH11 ARG A  46      -3.406  19.318  -9.916  1.00 10.00      A   
ATOM    439 HH12 ARG A  46      -3.080  18.906  -8.267  1.00 10.00      A   
ATOM    440  NH2 ARG A  46      -2.679  16.439  -8.674  1.00 10.00      A   
ATOM    441 HH21 ARG A  46      -2.567  16.699  -7.709  1.00 10.00      A   
ATOM    442 HH22 ARG A  46      -2.542  15.481  -8.944  1.00 10.00      A   
ATOM    443  C   ARG A  46      -1.536  14.190 -14.435  1.00 10.00      A   
ATOM    444  O   ARG A  46      -0.505  14.628 -14.948  1.00 10.00      A   
ATOM    445  N   VAL A  47      -1.629  12.961 -13.949  1.00 10.00      A   
ATOM    446  HN  VAL A  47      -2.478  12.661 -13.569  1.00 10.00      A   
ATOM    447  CA  VAL A  47      -0.502  12.040 -13.981  1.00 10.00      A   
ATOM    448  CB  VAL A  47      -0.548  11.049 -12.797  1.00 10.00      A   
ATOM    449  CG1 VAL A  47       0.663  10.131 -12.810  1.00 10.00      A   
ATOM    450  CG2 VAL A  47      -0.630  11.797 -11.472  1.00 10.00      A   
ATOM    451  C   VAL A  47      -0.465  11.270 -15.295  1.00 10.00      A   
ATOM    452  O   VAL A  47      -1.473  10.711 -15.724  1.00 10.00      A   
ATOM    453  N   THR A  48       0.701  11.251 -15.927  1.00 10.00      A   
ATOM    454  HN  THR A  48       1.466  11.718 -15.529  1.00 10.00      A   
ATOM    455  CA  THR A  48       0.877  10.559 -17.195  1.00 10.00      A   
ATOM    456  CB  THR A  48       1.559  11.472 -18.234  1.00 10.00      A   
ATOM    457  OG1 THR A  48       1.469  12.843 -17.810  1.00 10.00      A   
ATOM    458  HG1 THR A  48       2.338  13.143 -17.515  1.00 10.00      A   
ATOM    459  CG2 THR A  48       0.883  11.323 -19.589  1.00 10.00      A   
ATOM    460  C   THR A  48       1.708   9.289 -17.016  1.00 10.00      A   
ATOM    461  O   THR A  48       2.033   8.604 -17.987  1.00 10.00      A   
ATOM    462  N   ASN A  49       2.057   8.983 -15.770  1.00 10.00      A   
ATOM    463  HN  ASN A  49       1.778   9.571 -15.042  1.00 10.00      A   
ATOM    464  CA  ASN A  49       2.849   7.794 -15.465  1.00 10.00      A   
ATOM    465  CB  ASN A  49       3.499   7.905 -14.080  1.00 10.00      A   
ATOM    466  CG  ASN A  49       4.349   6.693 -13.721  1.00 10.00      A   
ATOM    467  OD1 ASN A  49       4.786   5.944 -14.591  1.00 10.00      A   
ATOM    468  ND2 ASN A  49       4.603   6.501 -12.434  1.00 10.00      A   
ATOM    469 HD21 ASN A  49       4.237   7.144 -11.784  1.00 10.00      A   
ATOM    470 HD22 ASN A  49       5.151   5.727 -12.181  1.00 10.00      A   
ATOM    471  C   ASN A  49       1.993   6.536 -15.558  1.00 10.00      A   
ATOM    472  O   ASN A  49       0.980   6.409 -14.865  1.00 10.00      A   
ATOM    473  N   THR A  50       2.414   5.614 -16.420  1.00 10.00      A   
ATOM    474  HN  THR A  50       3.231   5.789 -16.935  1.00 10.00      A   
ATOM    475  CA  THR A  50       1.705   4.356 -16.637  1.00 10.00      A   
ATOM    476  CB  THR A  50       2.458   3.481 -17.654  1.00 10.00      A   
ATOM    477  OG1 THR A  50       2.976   4.315 -18.699  1.00 10.00      A   
ATOM    478  HG1 THR A  50       3.934   4.394 -18.595  1.00 10.00      A   
ATOM    479  CG2 THR A  50       1.535   2.432 -18.256  1.00 10.00      A   
ATOM    480  C   THR A  50       1.521   3.577 -15.337  1.00 10.00      A   
ATOM    481  O   THR A  50       0.436   3.063 -15.064  1.00 10.00      A   
ATOM    482  N   GLU A  51       2.579   3.505 -14.536  1.00 10.00      A   
ATOM    483  HN  GLU A  51       3.417   3.938 -14.809  1.00 10.00      A   
ATOM    484  CA  GLU A  51       2.527   2.793 -13.264  1.00 10.00      A   
ATOM    485  CB  GLU A  51       3.889   2.826 -12.575  1.00 10.00      A   
ATOM    486  CG  GLU A  51       4.953   1.959 -13.223  1.00 10.00      A   
ATOM    487  CD  GLU A  51       6.150   1.758 -12.319  1.00 10.00      A   
ATOM    488  OE1 GLU A  51       6.479   2.675 -11.542  1.00 10.00      A   
ATOM    489  OE2 GLU A  51       6.762   0.674 -12.357  1.00 10.00      A   
ATOM    490  C   GLU A  51       1.475   3.398 -12.339  1.00 10.00      A   
ATOM    491  O   GLU A  51       0.630   2.696 -11.795  1.00 10.00      A   
ATOM    492  N   GLN A  52       1.515   4.712 -12.198  1.00 10.00      A   
ATOM    493  HN  GLN A  52       2.182   5.221 -12.694  1.00 10.00      A   
ATOM    494  CA  GLN A  52       0.589   5.418 -11.330  1.00 10.00      A   
ATOM    495  CB  GLN A  52       0.966   6.896 -11.234  1.00 10.00      A   
ATOM    496  CG  GLN A  52       1.026   7.423  -9.810  1.00 10.00      A   
ATOM    497  CD  GLN A  52       1.902   6.573  -8.913  1.00 10.00      A   
ATOM    498  OE1 GLN A  52       2.874   5.964  -9.360  1.00 10.00      A   
ATOM    499  NE2 GLN A  52       1.562   6.519  -7.637  1.00 10.00      A   
ATOM    500 HE21 GLN A  52       0.778   7.029  -7.343  1.00 10.00      A   
ATOM    501 HE22 GLN A  52       2.114   5.975  -7.037  1.00 10.00      A   
ATOM    502  C   GLN A  52      -0.858   5.266 -11.780  1.00 10.00      A   
ATOM    503  O   GLN A  52      -1.727   4.948 -10.976  1.00 10.00      A   
ATOM    504  N   LEU A  53      -1.107   5.479 -13.067  1.00 10.00      A   
ATOM    505  HN  LEU A  53      -0.364   5.712 -13.666  1.00 10.00      A   
ATOM    506  CA  LEU A  53      -2.458   5.379 -13.614  1.00 10.00      A   
ATOM    507  CB  LEU A  53      -2.478   5.708 -15.109  1.00 10.00      A   
ATOM    508  CG  LEU A  53      -2.239   7.176 -15.473  1.00 10.00      A   
ATOM    509  CD1 LEU A  53      -2.199   7.361 -16.983  1.00 10.00      A   
ATOM    510  CD2 LEU A  53      -3.298   8.066 -14.845  1.00 10.00      A   
ATOM    511  C   LEU A  53      -3.099   4.017 -13.348  1.00 10.00      A   
ATOM    512  O   LEU A  53      -4.222   3.942 -12.848  1.00 10.00      A   
ATOM    513  N   VAL A  54      -2.378   2.944 -13.650  1.00 10.00      A   
ATOM    514  HN  VAL A  54      -1.475   3.056 -14.016  1.00 10.00      A   
ATOM    515  CA  VAL A  54      -2.910   1.599 -13.454  1.00 10.00      A   
ATOM    516  CB  VAL A  54      -2.048   0.505 -14.130  1.00 10.00      A   
ATOM    517  CG1 VAL A  54      -0.747   0.259 -13.380  1.00 10.00      A   
ATOM    518  CG2 VAL A  54      -2.840  -0.784 -14.297  1.00 10.00      A   
ATOM    519  C   VAL A  54      -3.155   1.285 -11.976  1.00 10.00      A   
ATOM    520  O   VAL A  54      -4.111   0.580 -11.632  1.00 10.00      A   
ATOM    521  N   PHE A  55      -2.311   1.828 -11.108  1.00 10.00      A   
ATOM    522  HN  PHE A  55      -1.579   2.390 -11.441  1.00 10.00      A   
ATOM    523  CA  PHE A  55      -2.446   1.605  -9.676  1.00 10.00      A   
ATOM    524  CB  PHE A  55      -1.166   1.997  -8.929  1.00 10.00      A   
ATOM    525  CG  PHE A  55      -0.213   0.857  -8.719  1.00 10.00      A   
ATOM    526  CD1 PHE A  55      -0.149   0.206  -7.498  1.00 10.00      A   
ATOM    527  CD2 PHE A  55       0.619   0.435  -9.740  1.00 10.00      A   
ATOM    528  CE1 PHE A  55       0.726  -0.847  -7.300  1.00 10.00      A   
ATOM    529  CE2 PHE A  55       1.495  -0.614  -9.553  1.00 10.00      A   
ATOM    530  CZ  PHE A  55       1.551  -1.258  -8.330  1.00 10.00      A   
ATOM    531  C   PHE A  55      -3.643   2.365  -9.119  1.00 10.00      A   
ATOM    532  O   PHE A  55      -4.421   1.825  -8.330  1.00 10.00      A   
ATOM    533  N   ILE A  56      -3.793   3.615  -9.542  1.00 10.00      A   
ATOM    534  HN  ILE A  56      -3.143   3.987 -10.178  1.00 10.00      A   
ATOM    535  CA  ILE A  56      -4.895   4.445  -9.089  1.00 10.00      A   
ATOM    536  CB  ILE A  56      -4.740   5.911  -9.569  1.00 10.00      A   
ATOM    537  CG1 ILE A  56      -3.429   6.523  -9.055  1.00 10.00      A   
ATOM    538  CG2 ILE A  56      -5.929   6.763  -9.138  1.00 10.00      A   
ATOM    539  CD1 ILE A  56      -3.300   6.563  -7.546  1.00 10.00      A   
ATOM    540  C   ILE A  56      -6.221   3.876  -9.585  1.00 10.00      A   
ATOM    541  O   ILE A  56      -7.182   3.769  -8.823  1.00 10.00      A   
ATOM    542  N   ALA A  57      -6.259   3.484 -10.853  1.00 10.00      A   
ATOM    543  HN  ALA A  57      -5.453   3.572 -11.409  1.00 10.00      A   
ATOM    544  CA  ALA A  57      -7.471   2.930 -11.450  1.00 10.00      A   
ATOM    545  CB  ALA A  57      -7.282   2.688 -12.940  1.00 10.00      A   
ATOM    546  C   ALA A  57      -7.912   1.646 -10.752  1.00 10.00      A   
ATOM    547  O   ALA A  57      -9.089   1.476 -10.441  1.00 10.00      A   
ATOM    548  N   ALA A  58      -6.963   0.749 -10.500  1.00 10.00      A   
ATOM    549  HN  ALA A  58      -6.040   0.942 -10.768  1.00 10.00      A   
ATOM    550  CA  ALA A  58      -7.260  -0.523  -9.844  1.00 10.00      A   
ATOM    551  CB  ALA A  58      -6.011  -1.393  -9.772  1.00 10.00      A   
ATOM    552  C   ALA A  58      -7.845  -0.310  -8.453  1.00 10.00      A   
ATOM    553  O   ALA A  58      -8.802  -0.976  -8.054  1.00 10.00      A   
ATOM    554  N   LEU A  59      -7.266   0.626  -7.720  1.00 10.00      A   
ATOM    555  HN  LEU A  59      -6.506   1.121  -8.091  1.00 10.00      A   
ATOM    556  CA  LEU A  59      -7.728   0.935  -6.377  1.00 10.00      A   
ATOM    557  CB  LEU A  59      -6.726   1.859  -5.674  1.00 10.00      A   
ATOM    558  CG  LEU A  59      -6.846   1.955  -4.151  1.00 10.00      A   
ATOM    559  CD1 LEU A  59      -6.674   0.585  -3.512  1.00 10.00      A   
ATOM    560  CD2 LEU A  59      -5.829   2.938  -3.594  1.00 10.00      A   
ATOM    561  C   LEU A  59      -9.107   1.589  -6.428  1.00 10.00      A   
ATOM    562  O   LEU A  59      -9.960   1.332  -5.582  1.00 10.00      A   
ATOM    563  N   ASN A  60      -9.322   2.414  -7.445  1.00 10.00      A   
ATOM    564  HN  ASN A  60      -8.606   2.560  -8.099  1.00 10.00      A   
ATOM    565  CA  ASN A  60     -10.587   3.115  -7.617  1.00 10.00      A   
ATOM    566  CB  ASN A  60     -10.433   4.272  -8.607  1.00 10.00      A   
ATOM    567  CG  ASN A  60     -10.006   5.555  -7.930  1.00 10.00      A   
ATOM    568  OD1 ASN A  60     -10.833   6.368  -7.540  1.00 10.00      A   
ATOM    569  ND2 ASN A  60      -8.708   5.741  -7.778  1.00 10.00      A   
ATOM    570 HD21 ASN A  60      -8.098   5.043  -8.112  1.00 10.00      A   
ATOM    571 HD22 ASN A  60      -8.406   6.562  -7.342  1.00 10.00      A   
ATOM    572  C   ASN A  60     -11.704   2.173  -8.056  1.00 10.00      A   
ATOM    573  O   ASN A  60     -12.803   2.202  -7.504  1.00 10.00      A   
ATOM    574  N   ILE A  61     -11.415   1.315  -9.034  1.00 10.00      A   
ATOM    575  HN  ILE A  61     -10.515   1.322  -9.430  1.00 10.00      A   
ATOM    576  CA  ILE A  61     -12.411   0.371  -9.534  1.00 10.00      A   
ATOM    577  CB  ILE A  61     -11.971  -0.348 -10.833  1.00 10.00      A   
ATOM    578  CG1 ILE A  61     -13.168  -1.045 -11.489  1.00 10.00      A   
ATOM    579  CG2 ILE A  61     -10.847  -1.338 -10.568  1.00 10.00      A   
ATOM    580  CD1 ILE A  61     -12.904  -1.544 -12.894  1.00 10.00      A   
ATOM    581  C   ILE A  61     -12.824  -0.628  -8.450  1.00 10.00      A   
ATOM    582  O   ILE A  61     -13.944  -1.136  -8.453  1.00 10.00      A   
ATOM    583  N   SER A  62     -11.924  -0.890  -7.508  1.00 10.00      A   
ATOM    584  HN  SER A  62     -11.038  -0.468  -7.556  1.00 10.00      A   
ATOM    585  CA  SER A  62     -12.223  -1.796  -6.411  1.00 10.00      A   
ATOM    586  CB  SER A  62     -10.967  -2.079  -5.587  1.00 10.00      A   
ATOM    587  OG  SER A  62      -9.993  -2.755  -6.361  1.00 10.00      A   
ATOM    588  HG  SER A  62      -9.592  -2.137  -6.986  1.00 10.00      A   
ATOM    589  C   SER A  62     -13.318  -1.191  -5.534  1.00 10.00      A   
ATOM    590  O   SER A  62     -14.180  -1.899  -5.004  1.00 10.00      A   
ATOM    591  N   TYR A  63     -13.291   0.132  -5.410  1.00 10.00      A   
ATOM    592  HN  TYR A  63     -12.587   0.641  -5.869  1.00 10.00      A   
ATOM    593  CA  TYR A  63     -14.282   0.850  -4.624  1.00 10.00      A   
ATOM    594  CB  TYR A  63     -13.824   2.291  -4.358  1.00 10.00      A   
ATOM    595  CG  TYR A  63     -14.777   3.107  -3.511  1.00 10.00      A   
ATOM    596  CD1 TYR A  63     -15.418   2.549  -2.411  1.00 10.00      A   
ATOM    597  CD2 TYR A  63     -15.041   4.438  -3.812  1.00 10.00      A   
ATOM    598  CE1 TYR A  63     -16.291   3.287  -1.638  1.00 10.00      A   
ATOM    599  CE2 TYR A  63     -15.913   5.187  -3.044  1.00 10.00      A   
ATOM    600  CZ  TYR A  63     -16.535   4.606  -1.958  1.00 10.00      A   
ATOM    601  OH  TYR A  63     -17.407   5.346  -1.187  1.00 10.00      A   
ATOM    602  HH  TYR A  63     -17.155   5.279  -0.253  1.00 10.00      A   
ATOM    603  C   TYR A  63     -15.617   0.833  -5.360  1.00 10.00      A   
ATOM    604  O   TYR A  63     -16.682   0.801  -4.744  1.00 10.00      A   
ATOM    605  N   GLU A  64     -15.549   0.856  -6.685  1.00 10.00      A   
ATOM    606  HN  GLU A  64     -14.670   0.913  -7.119  1.00 10.00      A   
ATOM    607  CA  GLU A  64     -16.749   0.808  -7.508  1.00 10.00      A   
ATOM    608  CB  GLU A  64     -16.418   1.036  -8.984  1.00 10.00      A   
ATOM    609  CG  GLU A  64     -16.049   2.472  -9.321  1.00 10.00      A   
ATOM    610  CD  GLU A  64     -16.490   2.881 -10.712  1.00 10.00      A   
ATOM    611  OE1 GLU A  64     -17.386   2.223 -11.278  1.00 10.00      A   
ATOM    612  OE2 GLU A  64     -15.947   3.875 -11.242  1.00 10.00      A   
ATOM    613  C   GLU A  64     -17.432  -0.538  -7.328  1.00 10.00      A   
ATOM    614  O   GLU A  64     -18.651  -0.618  -7.185  1.00 10.00      A   
ATOM    615  N   LEU A  65     -16.626  -1.594  -7.316  1.00 10.00      A   
ATOM    616  HN  LEU A  65     -15.661  -1.460  -7.450  1.00 10.00      A   
ATOM    617  CA  LEU A  65     -17.135  -2.943  -7.130  1.00 10.00      A   
ATOM    618  CB  LEU A  65     -15.991  -3.956  -7.233  1.00 10.00      A   
ATOM    619  CG  LEU A  65     -16.374  -5.431  -7.106  1.00 10.00      A   
ATOM    620  CD1 LEU A  65     -17.305  -5.845  -8.235  1.00 10.00      A   
ATOM    621  CD2 LEU A  65     -15.129  -6.304  -7.088  1.00 10.00      A   
ATOM    622  C   LEU A  65     -17.824  -3.061  -5.775  1.00 10.00      A   
ATOM    623  O   LEU A  65     -18.843  -3.735  -5.641  1.00 10.00      A   
ATOM    624  N   ALA A  66     -17.262  -2.389  -4.772  1.00 10.00      A   
ATOM    625  HN  ALA A  66     -16.444  -1.873  -4.941  1.00 10.00      A   
ATOM    626  CA  ALA A  66     -17.831  -2.406  -3.429  1.00 10.00      A   
ATOM    627  CB  ALA A  66     -16.891  -1.724  -2.446  1.00 10.00      A   
ATOM    628  C   ALA A  66     -19.201  -1.734  -3.423  1.00 10.00      A   
ATOM    629  O   ALA A  66     -20.157  -2.252  -2.847  1.00 10.00      A   
ATOM    630  N   GLN A  67     -19.291  -0.592  -4.091  1.00 10.00      A   
ATOM    631  HN  GLN A  67     -18.490  -0.237  -4.539  1.00 10.00      A   
ATOM    632  CA  GLN A  67     -20.539   0.155  -4.176  1.00 10.00      A   
ATOM    633  CB  GLN A  67     -20.302   1.513  -4.835  1.00 10.00      A   
ATOM    634  CG  GLN A  67     -19.446   2.455  -4.008  1.00 10.00      A   
ATOM    635  CD  GLN A  67     -18.983   3.660  -4.792  1.00 10.00      A   
ATOM    636  OE1 GLN A  67     -19.659   4.686  -4.832  1.00 10.00      A   
ATOM    637  NE2 GLN A  67     -17.828   3.536  -5.425  1.00 10.00      A   
ATOM    638 HE21 GLN A  67     -17.351   2.681  -5.352  1.00 10.00      A   
ATOM    639 HE22 GLN A  67     -17.490   4.307  -5.935  1.00 10.00      A   
ATOM    640  C   GLN A  67     -21.582  -0.630  -4.957  1.00 10.00      A   
ATOM    641  O   GLN A  67     -22.748  -0.689  -4.563  1.00 10.00      A   
ATOM    642  N   GLU A  68     -21.151  -1.240  -6.057  1.00 10.00      A   
ATOM    643  HN  GLU A  68     -20.207  -1.146  -6.316  1.00 10.00      A   
ATOM    644  CA  GLU A  68     -22.038  -2.031  -6.894  1.00 10.00      A   
ATOM    645  CB  GLU A  68     -21.288  -2.581  -8.109  1.00 10.00      A   
ATOM    646  CG  GLU A  68     -22.148  -2.726  -9.355  1.00 10.00      A   
ATOM    647  CD  GLU A  68     -22.663  -1.394  -9.861  1.00 10.00      A   
ATOM    648  OE1 GLU A  68     -21.874  -0.630 -10.447  1.00 10.00      A   
ATOM    649  OE2 GLU A  68     -23.864  -1.100  -9.674  1.00 10.00      A   
ATOM    650  C   GLU A  68     -22.649  -3.175  -6.090  1.00 10.00      A   
ATOM    651  O   GLU A  68     -23.856  -3.402  -6.142  1.00 10.00      A   
ATOM    652  N   LYS A  69     -21.808  -3.880  -5.335  1.00 10.00      A   
ATOM    653  HN  LYS A  69     -20.853  -3.651  -5.340  1.00 10.00      A   
ATOM    654  CA  LYS A  69     -22.266  -4.993  -4.511  1.00 10.00      A   
ATOM    655  CB  LYS A  69     -21.082  -5.726  -3.879  1.00 10.00      A   
ATOM    656  CG  LYS A  69     -20.223  -6.474  -4.878  1.00 10.00      A   
ATOM    657  CD  LYS A  69     -19.253  -7.412  -4.186  1.00 10.00      A   
ATOM    658  CE  LYS A  69     -18.473  -8.223  -5.202  1.00 10.00      A   
ATOM    659  NZ  LYS A  69     -17.598  -9.237  -4.558  1.00 10.00      A   
ATOM    660  HZ1 LYS A  69     -18.169 -10.023  -4.186  1.00 10.00      A   
ATOM    661  HZ2 LYS A  69     -17.071  -8.811  -3.770  1.00 10.00      A   
ATOM    662  HZ3 LYS A  69     -16.919  -9.618  -5.250  1.00 10.00      A   
ATOM    663  C   LYS A  69     -23.222  -4.515  -3.425  1.00 10.00      A   
ATOM    664  O   LYS A  69     -24.223  -5.172  -3.133  1.00 10.00      A   
ATOM    665  N   ALA A  70     -22.902  -3.371  -2.827  1.00 10.00      A   
ATOM    666  HN  ALA A  70     -22.074  -2.909  -3.089  1.00 10.00      A   
ATOM    667  CA  ALA A  70     -23.737  -2.790  -1.787  1.00 10.00      A   
ATOM    668  CB  ALA A  70     -23.076  -1.545  -1.208  1.00 10.00      A   
ATOM    669  C   ALA A  70     -25.107  -2.450  -2.351  1.00 10.00      A   
ATOM    670  O   ALA A  70     -26.122  -2.635  -1.685  1.00 10.00      A   
ATOM    671  N   LYS A  71     -25.127  -1.969  -3.590  1.00 10.00      A   
ATOM    672  HN  LYS A  71     -24.275  -1.849  -4.070  1.00 10.00      A   
ATOM    673  CA  LYS A  71     -26.373  -1.611  -4.256  1.00 10.00      A   
ATOM    674  CB  LYS A  71     -26.101  -0.924  -5.593  1.00 10.00      A   
ATOM    675  CG  LYS A  71     -26.077   0.593  -5.531  1.00 10.00      A   
ATOM    676  CD  LYS A  71     -25.647   1.180  -6.863  1.00 10.00      A   
ATOM    677  CE  LYS A  71     -24.155   1.004  -7.090  1.00 10.00      A   
ATOM    678  NZ  LYS A  71     -23.767   1.324  -8.487  1.00 10.00      A   
ATOM    679  HZ1 LYS A  71     -22.761   1.596  -8.527  1.00 10.00      A   
ATOM    680  HZ2 LYS A  71     -24.343   2.112  -8.849  1.00 10.00      A   
ATOM    681  HZ3 LYS A  71     -23.913   0.489  -9.099  1.00 10.00      A   
ATOM    682  C   LYS A  71     -27.243  -2.841  -4.473  1.00 10.00      A   
ATOM    683  O   LYS A  71     -28.447  -2.798  -4.237  1.00 10.00      A   
ATOM    684  N   THR A  72     -26.624  -3.938  -4.912  1.00 10.00      A   
ATOM    685  HN  THR A  72     -25.658  -3.905  -5.096  1.00 10.00      A   
ATOM    686  CA  THR A  72     -27.347  -5.183  -5.144  1.00 10.00      A   
ATOM    687  CB  THR A  72     -26.390  -6.295  -5.625  1.00 10.00      A   
ATOM    688  OG1 THR A  72     -25.450  -5.742  -6.557  1.00 10.00      A   
ATOM    689  HG1 THR A  72     -24.673  -6.315  -6.613  1.00 10.00      A   
ATOM    690  CG2 THR A  72     -27.165  -7.427  -6.294  1.00 10.00      A   
ATOM    691  C   THR A  72     -28.035  -5.640  -3.857  1.00 10.00      A   
ATOM    692  O   THR A  72     -29.200  -6.036  -3.868  1.00 10.00      A   
ATOM    693  N   ARG A  73     -27.312  -5.549  -2.745  1.00 10.00      A   
ATOM    694  HN  ARG A  73     -26.395  -5.197  -2.799  1.00 10.00      A   
ATOM    695  CA  ARG A  73     -27.848  -5.952  -1.448  1.00 10.00      A   
ATOM    696  CB  ARG A  73     -26.731  -6.050  -0.407  1.00 10.00      A   
ATOM    697  CG  ARG A  73     -25.563  -6.925  -0.833  1.00 10.00      A   
ATOM    698  CD  ARG A  73     -24.587  -7.153   0.311  1.00 10.00      A   
ATOM    699  NE  ARG A  73     -23.406  -7.901  -0.125  1.00 10.00      A   
ATOM    700  HE  ARG A  73     -22.559  -7.402  -0.201  1.00 10.00      A   
ATOM    701  CZ  ARG A  73     -23.400  -9.208  -0.395  1.00 10.00      A   
ATOM    702  NH1 ARG A  73     -24.518  -9.923  -0.281  1.00 10.00      A   
ATOM    703 HH11 ARG A  73     -24.509 -10.908  -0.488  1.00 10.00      A   
ATOM    704 HH12 ARG A  73     -25.369  -9.488   0.020  1.00 10.00      A   
ATOM    705  NH2 ARG A  73     -22.281  -9.794  -0.805  1.00 10.00      A   
ATOM    706 HH21 ARG A  73     -22.275 -10.776  -1.019  1.00 10.00      A   
ATOM    707 HH22 ARG A  73     -21.435  -9.261  -0.898  1.00 10.00      A   
ATOM    708  C   ARG A  73     -28.919  -4.976  -0.978  1.00 10.00      A   
ATOM    709  O   ARG A  73     -29.959  -5.383  -0.467  1.00 10.00      A   
ATOM    710  N   ASP A  74     -28.650  -3.685  -1.166  1.00 10.00      A   
ATOM    711  HN  ASP A  74     -27.794  -3.436  -1.582  1.00 10.00      A   
ATOM    712  CA  ASP A  74     -29.576  -2.623  -0.770  1.00 10.00      A   
ATOM    713  CB  ASP A  74     -28.938  -1.253  -1.027  1.00 10.00      A   
ATOM    714  CG  ASP A  74     -29.631  -0.123  -0.295  1.00 10.00      A   
ATOM    715  OD1 ASP A  74     -29.979  -0.300   0.892  1.00 10.00      A   
ATOM    716  OD2 ASP A  74     -29.809   0.960  -0.894  1.00 10.00      A   
ATOM    717  C   ASP A  74     -30.890  -2.745  -1.534  1.00 10.00      A   
ATOM    718  O   ASP A  74     -31.975  -2.598  -0.966  1.00 10.00      A   
ATOM    719  N   TYR A  75     -30.777  -3.026  -2.827  1.00 10.00      A   
ATOM    720  HN  TYR A  75     -29.877  -3.112  -3.216  1.00 10.00      A   
ATOM    721  CA  TYR A  75     -31.940  -3.191  -3.690  1.00 10.00      A   
ATOM    722  CB  TYR A  75     -31.507  -3.273  -5.163  1.00 10.00      A   
ATOM    723  CG  TYR A  75     -32.645  -3.456  -6.143  1.00 10.00      A   
ATOM    724  CD1 TYR A  75     -33.611  -2.471  -6.313  1.00 10.00      A   
ATOM    725  CD2 TYR A  75     -32.755  -4.617  -6.899  1.00 10.00      A   
ATOM    726  CE1 TYR A  75     -34.656  -2.638  -7.202  1.00 10.00      A   
ATOM    727  CE2 TYR A  75     -33.796  -4.790  -7.792  1.00 10.00      A   
ATOM    728  CZ  TYR A  75     -34.744  -3.797  -7.940  1.00 10.00      A   
ATOM    729  OH  TYR A  75     -35.786  -3.969  -8.824  1.00 10.00      A   
ATOM    730  HH  TYR A  75     -35.979  -3.130  -9.263  1.00 10.00      A   
ATOM    731  C   TYR A  75     -32.733  -4.433  -3.285  1.00 10.00      A   
ATOM    732  O   TYR A  75     -33.955  -4.381  -3.153  1.00 10.00      A   
ATOM    733  N   ALA A  76     -32.025  -5.539  -3.059  1.00 10.00      A   
ATOM    734  HN  ALA A  76     -31.051  -5.512  -3.171  1.00 10.00      A   
ATOM    735  CA  ALA A  76     -32.655  -6.792  -2.653  1.00 10.00      A   
ATOM    736  CB  ALA A  76     -31.614  -7.895  -2.537  1.00 10.00      A   
ATOM    737  C   ALA A  76     -33.393  -6.619  -1.330  1.00 10.00      A   
ATOM    738  O   ALA A  76     -34.504  -7.120  -1.159  1.00 10.00      A   
ATOM    739  N   ALA A  77     -32.777  -5.889  -0.405  1.00 10.00      A   
ATOM    740  HN  ALA A  77     -31.885  -5.525  -0.601  1.00 10.00      A   
ATOM    741  CA  ALA A  77     -33.376  -5.633   0.900  1.00 10.00      A   
ATOM    742  CB  ALA A  77     -32.396  -4.899   1.808  1.00 10.00      A   
ATOM    743  C   ALA A  77     -34.664  -4.833   0.744  1.00 10.00      A   
ATOM    744  O   ALA A  77     -35.643  -5.067   1.451  1.00 10.00      A   
ATOM    745  N   SER A  78     -34.659  -3.896  -0.196  1.00 10.00      A   
ATOM    746  HN  SER A  78     -33.844  -3.754  -0.722  1.00 10.00      A   
ATOM    747  CA  SER A  78     -35.830  -3.074  -0.463  1.00 10.00      A   
ATOM    748  CB  SER A  78     -35.479  -1.961  -1.454  1.00 10.00      A   
ATOM    749  OG  SER A  78     -36.461  -0.942  -1.450  1.00 10.00      A   
ATOM    750  HG  SER A  78     -36.359  -0.406  -0.651  1.00 10.00      A   
ATOM    751  C   SER A  78     -36.946  -3.945  -1.031  1.00 10.00      A   
ATOM    752  O   SER A  78     -38.121  -3.763  -0.707  1.00 10.00      A   
ATOM    753  N   MET A  79     -36.561  -4.902  -1.869  1.00 10.00      A   
ATOM    754  HN  MET A  79     -35.605  -4.991  -2.086  1.00 10.00      A   
ATOM    755  CA  MET A  79     -37.515  -5.819  -2.476  1.00 10.00      A   
ATOM    756  CB  MET A  79     -36.817  -6.723  -3.492  1.00 10.00      A   
ATOM    757  CG  MET A  79     -36.239  -5.997  -4.692  1.00 10.00      A   
ATOM    758  SD  MET A  79     -37.508  -5.348  -5.795  1.00 10.00      A   
ATOM    759  CE  MET A  79     -37.650  -3.658  -5.217  1.00 10.00      A   
ATOM    760  C   MET A  79     -38.164  -6.672  -1.401  1.00 10.00      A   
ATOM    761  O   MET A  79     -39.365  -6.941  -1.446  1.00 10.00      A   
ATOM    762  N   GLU A  80     -37.353  -7.079  -0.429  1.00 10.00      A   
ATOM    763  HN  GLU A  80     -36.405  -6.822  -0.463  1.00 10.00      A   
ATOM    764  CA  GLU A  80     -37.822  -7.897   0.678  1.00 10.00      A   
ATOM    765  CB  GLU A  80     -36.670  -8.196   1.635  1.00 10.00      A   
ATOM    766  CG  GLU A  80     -36.556  -9.653   2.039  1.00 10.00      A   
ATOM    767  CD  GLU A  80     -35.602 -10.425   1.156  1.00 10.00      A   
ATOM    768  OE1 GLU A  80     -36.048 -11.373   0.477  1.00 10.00      A   
ATOM    769  OE2 GLU A  80     -34.395 -10.096   1.147  1.00 10.00      A   
ATOM    770  C   GLU A  80     -38.932  -7.176   1.431  1.00 10.00      A   
ATOM    771  O   GLU A  80     -39.916  -7.785   1.844  1.00 10.00      A   
ATOM    772  N   GLN A  81     -38.762  -5.869   1.599  1.00 10.00      A   
ATOM    773  HN  GLN A  81     -37.949  -5.445   1.249  1.00 10.00      A   
ATOM    774  CA  GLN A  81     -39.740  -5.045   2.296  1.00 10.00      A   
ATOM    775  CB  GLN A  81     -39.190  -3.642   2.543  1.00 10.00      A   
ATOM    776  CG  GLN A  81     -38.238  -3.549   3.722  1.00 10.00      A   
ATOM    777  CD  GLN A  81     -38.882  -3.994   5.023  1.00 10.00      A   
ATOM    778  OE1 GLN A  81     -40.097  -3.871   5.211  1.00 10.00      A   
ATOM    779  NE2 GLN A  81     -38.071  -4.515   5.931  1.00 10.00      A   
ATOM    780 HE21 GLN A  81     -37.113  -4.584   5.714  1.00 10.00      A   
ATOM    781 HE22 GLN A  81     -38.457  -4.803   6.785  1.00 10.00      A   
ATOM    782  C   GLN A  81     -41.049  -4.964   1.526  1.00 10.00      A   
ATOM    783  O   GLN A  81     -42.126  -4.932   2.120  1.00 10.00      A   
ATOM    784  N   ARG A  82     -40.954  -4.931   0.202  1.00 10.00      A   
ATOM    785  HN  ARG A  82     -40.064  -4.948  -0.216  1.00 10.00      A   
ATOM    786  CA  ARG A  82     -42.141  -4.870  -0.643  1.00 10.00      A   
ATOM    787  CB  ARG A  82     -41.760  -4.659  -2.110  1.00 10.00      A   
ATOM    788  CG  ARG A  82     -40.843  -3.466  -2.356  1.00 10.00      A   
ATOM    789  CD  ARG A  82     -41.548  -2.138  -2.116  1.00 10.00      A   
ATOM    790  NE  ARG A  82     -41.611  -1.763  -0.699  1.00 10.00      A   
ATOM    791  HE  ARG A  82     -42.309  -2.190  -0.149  1.00 10.00      A   
ATOM    792  CZ  ARG A  82     -40.793  -0.884  -0.121  1.00 10.00      A   
ATOM    793  NH1 ARG A  82     -39.847  -0.278  -0.831  1.00 10.00      A   
ATOM    794 HH11 ARG A  82     -39.241   0.390  -0.395  1.00 10.00      A   
ATOM    795 HH12 ARG A  82     -39.730  -0.491  -1.810  1.00 10.00      A   
ATOM    796  NH2 ARG A  82     -40.930  -0.604   1.174  1.00 10.00      A   
ATOM    797 HH21 ARG A  82     -40.316   0.057   1.616  1.00 10.00      A   
ATOM    798 HH22 ARG A  82     -41.646  -1.056   1.716  1.00 10.00      A   
ATOM    799  C   ARG A  82     -42.955  -6.147  -0.473  1.00 10.00      A   
ATOM    800  O   ARG A  82     -44.178  -6.102  -0.336  1.00 10.00      A   
ATOM    801  N   ILE A  83     -42.256  -7.280  -0.460  1.00 10.00      A   
ATOM    802  HN  ILE A  83     -41.283  -7.240  -0.591  1.00 10.00      A   
ATOM    803  CA  ILE A  83     -42.893  -8.579  -0.271  1.00 10.00      A   
ATOM    804  CB  ILE A  83     -41.865  -9.726  -0.421  1.00 10.00      A   
ATOM    805  CG1 ILE A  83     -41.418  -9.848  -1.879  1.00 10.00      A   
ATOM    806  CG2 ILE A  83     -42.434 -11.053   0.073  1.00 10.00      A   
ATOM    807  CD1 ILE A  83     -42.539 -10.179  -2.838  1.00 10.00      A   
ATOM    808  C   ILE A  83     -43.526  -8.638   1.117  1.00 10.00      A   
ATOM    809  O   ILE A  83     -44.617  -9.189   1.296  1.00 10.00      A   
ATOM    810  N   ARG A  84     -42.830  -8.047   2.089  1.00 10.00      A   
ATOM    811  HN  ARG A  84     -41.965  -7.635   1.867  1.00 10.00      A   
ATOM    812  CA  ARG A  84     -43.302  -8.000   3.470  1.00 10.00      A   
ATOM    813  CB  ARG A  84     -42.296  -7.252   4.354  1.00 10.00      A   
ATOM    814  CG  ARG A  84     -41.189  -8.122   4.925  1.00 10.00      A   
ATOM    815  CD  ARG A  84     -41.735  -9.072   5.975  1.00 10.00      A   
ATOM    816  NE  ARG A  84     -40.726 -10.017   6.442  1.00 10.00      A   
ATOM    817  HE  ARG A  84     -40.075 -10.346   5.779  1.00 10.00      A   
ATOM    818  CZ  ARG A  84     -40.649 -10.463   7.695  1.00 10.00      A   
ATOM    819  NH1 ARG A  84     -41.518 -10.052   8.607  1.00 10.00      A   
ATOM    820 HH11 ARG A  84     -41.452 -10.385   9.551  1.00 10.00      A   
ATOM    821 HH12 ARG A  84     -42.240  -9.407   8.361  1.00 10.00      A   
ATOM    822  NH2 ARG A  84     -39.703 -11.324   8.032  1.00 10.00      A   
ATOM    823 HH21 ARG A  84     -39.640 -11.663   8.976  1.00 10.00      A   
ATOM    824 HH22 ARG A  84     -39.047 -11.644   7.348  1.00 10.00      A   
ATOM    825  C   ARG A  84     -44.667  -7.325   3.557  1.00 10.00      A   
ATOM    826  O   ARG A  84     -45.583  -7.828   4.210  1.00 10.00      A   
ATOM    827  N   MET A  85     -44.805  -6.184   2.897  1.00 10.00      A   
ATOM    828  HN  MET A  85     -44.040  -5.813   2.405  1.00 10.00      A   
ATOM    829  CA  MET A  85     -46.063  -5.458   2.903  1.00 10.00      A   
ATOM    830  CB  MET A  85     -45.884  -4.039   2.363  1.00 10.00      A   
ATOM    831  CG  MET A  85     -47.032  -3.111   2.716  1.00 10.00      A   
ATOM    832  SD  MET A  85     -47.283  -2.968   4.497  1.00 10.00      A   
ATOM    833  CE  MET A  85     -48.958  -2.332   4.538  1.00 10.00      A   
ATOM    834  C   MET A  85     -47.133  -6.208   2.115  1.00 10.00      A   
ATOM    835  O   MET A  85     -48.304  -6.220   2.498  1.00 10.00      A   
ATOM    836  N   LEU A  86     -46.720  -6.836   1.019  1.00 10.00      A   
ATOM    837  HN  LEU A  86     -45.774  -6.772   0.764  1.00 10.00      A   
ATOM    838  CA  LEU A  86     -47.630  -7.606   0.173  1.00 10.00      A   
ATOM    839  CB  LEU A  86     -46.862  -8.234  -0.988  1.00 10.00      A   
ATOM    840  CG  LEU A  86     -46.955  -7.518  -2.329  1.00 10.00      A   
ATOM    841  CD1 LEU A  86     -45.886  -8.044  -3.268  1.00 10.00      A   
ATOM    842  CD2 LEU A  86     -48.337  -7.706  -2.937  1.00 10.00      A   
ATOM    843  C   LEU A  86     -48.314  -8.701   0.979  1.00 10.00      A   
ATOM    844  O   LEU A  86     -49.533  -8.871   0.904  1.00 10.00      A   
ATOM    845  N   GLN A  87     -47.518  -9.429   1.759  1.00 10.00      A   
ATOM    846  HN  GLN A  87     -46.555  -9.236   1.769  1.00 10.00      A   
ATOM    847  CA  GLN A  87     -48.029 -10.509   2.595  1.00 10.00      A   
ATOM    848  CB  GLN A  87     -46.871 -11.296   3.215  1.00 10.00      A   
ATOM    849  CG  GLN A  87     -45.985 -11.998   2.196  1.00 10.00      A   
ATOM    850  CD  GLN A  87     -44.669 -12.468   2.785  1.00 10.00      A   
ATOM    851  OE1 GLN A  87     -44.153 -11.877   3.733  1.00 10.00      A   
ATOM    852  NE2 GLN A  87     -44.111 -13.534   2.227  1.00 10.00      A   
ATOM    853 HE21 GLN A  87     -44.573 -13.957   1.473  1.00 10.00      A   
ATOM    854 HE22 GLN A  87     -43.259 -13.856   2.593  1.00 10.00      A   
ATOM    855  C   GLN A  87     -48.943  -9.963   3.687  1.00 10.00      A   
ATOM    856  O   GLN A  87     -49.993 -10.538   3.976  1.00 10.00      A   
ATOM    857  N   GLN A  88     -48.544  -8.836   4.273  1.00 10.00      A   
ATOM    858  HN  GLN A  88     -47.700  -8.422   3.986  1.00 10.00      A   
ATOM    859  CA  GLN A  88     -49.323  -8.193   5.330  1.00 10.00      A   
ATOM    860  CB  GLN A  88     -48.597  -6.952   5.856  1.00 10.00      A   
ATOM    861  CG  GLN A  88     -47.455  -7.242   6.819  1.00 10.00      A   
ATOM    862  CD  GLN A  88     -46.646  -6.004   7.139  1.00 10.00      A   
ATOM    863  OE1 GLN A  88     -46.939  -5.284   8.097  1.00 10.00      A   
ATOM    864  NE2 GLN A  88     -45.629  -5.745   6.338  1.00 10.00      A   
ATOM    865 HE21 GLN A  88     -45.460  -6.362   5.592  1.00 10.00      A   
ATOM    866 HE22 GLN A  88     -45.087  -4.946   6.512  1.00 10.00      A   
ATOM    867  C   GLN A  88     -50.712  -7.804   4.833  1.00 10.00      A   
ATOM    868  O   GLN A  88     -51.706  -8.021   5.519  1.00 10.00      A   
ATOM    869  N   THR A  89     -50.770  -7.234   3.631  1.00 10.00      A   
ATOM    870  HN  THR A  89     -49.938  -7.087   3.130  1.00 10.00      A   
ATOM    871  CA  THR A  89     -52.036  -6.813   3.042  1.00 10.00      A   
ATOM    872  CB  THR A  89     -51.815  -6.086   1.701  1.00 10.00      A   
ATOM    873  OG1 THR A  89     -50.720  -5.165   1.845  1.00 10.00      A   
ATOM    874  HG1 THR A  89     -49.885  -5.632   1.704  1.00 10.00      A   
ATOM    875  CG2 THR A  89     -53.062  -5.313   1.295  1.00 10.00      A   
ATOM    876  C   THR A  89     -52.989  -7.996   2.857  1.00 10.00      A   
ATOM    877  O   THR A  89     -54.187  -7.880   3.118  1.00 10.00      A   
ATOM    878  N   ILE A  90     -52.446  -9.140   2.443  1.00 10.00      A   
ATOM    879  HN  ILE A  90     -51.480  -9.178   2.272  1.00 10.00      A   
ATOM    880  CA  ILE A  90     -53.255 -10.340   2.241  1.00 10.00      A   
ATOM    881  CB  ILE A  90     -52.428 -11.509   1.667  1.00 10.00      A   
ATOM    882  CG1 ILE A  90     -51.981 -11.198   0.238  1.00 10.00      A   
ATOM    883  CG2 ILE A  90     -53.219 -12.811   1.712  1.00 10.00      A   
ATOM    884  CD1 ILE A  90     -51.198 -12.313  -0.420  1.00 10.00      A   
ATOM    885  C   ILE A  90     -53.890 -10.769   3.558  1.00 10.00      A   
ATOM    886  O   ILE A  90     -55.095 -11.029   3.627  1.00 10.00      A   
ATOM    887  N   GLU A  91     -53.077 -10.821   4.607  1.00 10.00      A   
ATOM    888  HN  GLU A  91     -52.127 -10.595   4.490  1.00 10.00      A   
ATOM    889  CA  GLU A  91     -53.554 -11.207   5.924  1.00 10.00      A   
ATOM    890  CB  GLU A  91     -52.401 -11.245   6.922  1.00 10.00      A   
ATOM    891  CG  GLU A  91     -51.330 -12.270   6.598  1.00 10.00      A   
ATOM    892  CD  GLU A  91     -50.322 -12.420   7.715  1.00 10.00      A   
ATOM    893  OE1 GLU A  91     -50.428 -11.691   8.726  1.00 10.00      A   
ATOM    894  OE2 GLU A  91     -49.418 -13.273   7.593  1.00 10.00      A   
ATOM    895  C   GLU A  91     -54.617 -10.232   6.411  1.00 10.00      A   
ATOM    896  O   GLU A  91     -55.657 -10.643   6.927  1.00 10.00      A   
ATOM    897  N   GLN A  92     -54.355  -8.940   6.228  1.00 10.00      A   
ATOM    898  HN  GLN A  92     -53.507  -8.681   5.798  1.00 10.00      A   
ATOM    899  CA  GLN A  92     -55.285  -7.899   6.648  1.00 10.00      A   
ATOM    900  CB  GLN A  92     -54.683  -6.512   6.434  1.00 10.00      A   
ATOM    901  CG  GLN A  92     -53.568  -6.169   7.408  1.00 10.00      A   
ATOM    902  CD  GLN A  92     -54.041  -6.107   8.848  1.00 10.00      A   
ATOM    903  OE1 GLN A  92     -55.183  -5.732   9.124  1.00 10.00      A   
ATOM    904  NE2 GLN A  92     -53.172  -6.477   9.774  1.00 10.00      A   
ATOM    905 HE21 GLN A  92     -52.281  -6.766   9.484  1.00 10.00      A   
ATOM    906 HE22 GLN A  92     -53.452  -6.450  10.712  1.00 10.00      A   
ATOM    907  C   GLN A  92     -56.620  -8.021   5.925  1.00 10.00      A   
ATOM    908  O   GLN A  92     -57.674  -7.841   6.532  1.00 10.00      A   
ATOM    909  N   ALA A  93     -56.567  -8.344   4.636  1.00 10.00      A   
ATOM    910  HN  ALA A  93     -55.687  -8.482   4.208  1.00 10.00      A   
ATOM    911  CA  ALA A  93     -57.775  -8.505   3.839  1.00 10.00      A   
ATOM    912  CB  ALA A  93     -57.430  -8.716   2.372  1.00 10.00      A   
ATOM    913  C   ALA A  93     -58.607  -9.666   4.371  1.00 10.00      A   
ATOM    914  O   ALA A  93     -59.822  -9.551   4.535  1.00 10.00      A   
ATOM    915  N   LEU A  94     -57.937 -10.776   4.665  1.00 10.00      A   
ATOM    916  HN  LEU A  94     -56.967 -10.805   4.509  1.00 10.00      A   
ATOM    917  CA  LEU A  94     -58.609 -11.955   5.200  1.00 10.00      A   
ATOM    918  CB  LEU A  94     -57.643 -13.138   5.289  1.00 10.00      A   
ATOM    919  CG  LEU A  94     -57.130 -13.693   3.962  1.00 10.00      A   
ATOM    920  CD1 LEU A  94     -55.978 -14.656   4.203  1.00 10.00      A   
ATOM    921  CD2 LEU A  94     -58.251 -14.392   3.210  1.00 10.00      A   
ATOM    922  C   LEU A  94     -59.208 -11.655   6.572  1.00 10.00      A   
ATOM    923  O   LEU A  94     -60.322 -12.085   6.882  1.00 10.00      A   
ATOM    924  N   LEU A  95     -58.462 -10.906   7.384  1.00 10.00      A   
ATOM    925  HN  LEU A  95     -57.579 -10.600   7.074  1.00 10.00      A   
ATOM    926  CA  LEU A  95     -58.914 -10.533   8.721  1.00 10.00      A   
ATOM    927  CB  LEU A  95     -57.808  -9.795   9.478  1.00 10.00      A   
ATOM    928  CG  LEU A  95     -56.589 -10.625   9.885  1.00 10.00      A   
ATOM    929  CD1 LEU A  95     -55.446  -9.714  10.300  1.00 10.00      A   
ATOM    930  CD2 LEU A  95     -56.940 -11.580  11.015  1.00 10.00      A   
ATOM    931  C   LEU A  95     -60.161  -9.664   8.633  1.00 10.00      A   
ATOM    932  O   LEU A  95     -61.118  -9.846   9.393  1.00 10.00      A   
ATOM    933  N   GLU A  96     -60.147  -8.717   7.696  1.00 10.00      A   
ATOM    934  HN  GLU A  96     -59.351  -8.612   7.130  1.00 10.00      A   
ATOM    935  CA  GLU A  96     -61.286  -7.832   7.496  1.00 10.00      A   
ATOM    936  CB  GLU A  96     -60.941  -6.694   6.540  1.00 10.00      A   
ATOM    937  CG  GLU A  96     -60.402  -5.455   7.229  1.00 10.00      A   
ATOM    938  CD  GLU A  96     -61.412  -4.823   8.168  1.00 10.00      A   
ATOM    939  OE1 GLU A  96     -62.324  -4.125   7.686  1.00 10.00      A   
ATOM    940  OE2 GLU A  96     -61.298  -5.020   9.396  1.00 10.00      A   
ATOM    941  C   GLU A  96     -62.477  -8.618   6.970  1.00 10.00      A   
ATOM    942  O   GLU A  96     -63.602  -8.437   7.430  1.00 10.00      A   
ATOM    943  N   GLN A  97     -62.217  -9.498   6.005  1.00 10.00      A   
ATOM    944  HN  GLN A  97     -61.291  -9.586   5.670  1.00 10.00      A   
ATOM    945  CA  GLN A  97     -63.259 -10.325   5.421  1.00 10.00      A   
ATOM    946  CB  GLN A  97     -62.684 -11.222   4.326  1.00 10.00      A   
ATOM    947  CG  GLN A  97     -63.703 -12.166   3.704  1.00 10.00      A   
ATOM    948  CD  GLN A  97     -63.107 -13.033   2.617  1.00 10.00      A   
ATOM    949  OE1 GLN A  97     -63.139 -12.681   1.438  1.00 10.00      A   
ATOM    950  NE2 GLN A  97     -62.554 -14.168   3.006  1.00 10.00      A   
ATOM    951 HE21 GLN A  97     -62.559 -14.382   3.966  1.00 10.00      A   
ATOM    952 HE22 GLN A  97     -62.167 -14.755   2.323  1.00 10.00      A   
ATOM    953  C   GLN A  97     -63.922 -11.172   6.497  1.00 10.00      A   
ATOM    954  O   GLN A  97     -65.149 -11.267   6.551  1.00 10.00      A   
ATOM    955  N   GLY A  98     -63.100 -11.771   7.352  1.00 10.00      A   
ATOM    956  HN  GLY A  98     -62.128 -11.650   7.248  1.00 10.00      A   
ATOM    957  CA  GLY A  98     -63.611 -12.595   8.428  1.00 10.00      A   
ATOM    958  C   GLY A  98     -64.521 -11.806   9.344  1.00 10.00      A   
ATOM    959  O   GLY A  98     -65.635 -12.229   9.629  1.00 10.00      A   
ATOM    960  N   ARG A  99     -64.045 -10.639   9.773  1.00 10.00      A   
ATOM    961  HN  ARG A  99     -63.147 -10.363   9.485  1.00 10.00      A   
ATOM    962  CA  ARG A  99     -64.806  -9.758  10.661  1.00 10.00      A   
ATOM    963  CB  ARG A  99     -63.995  -8.488  10.968  1.00 10.00      A   
ATOM    964  CG  ARG A  99     -64.723  -7.470  11.838  1.00 10.00      A   
ATOM    965  CD  ARG A  99     -64.007  -6.125  11.855  1.00 10.00      A   
ATOM    966  NE  ARG A  99     -63.927  -5.510  10.526  1.00 10.00      A   
ATOM    967  HE  ARG A  99     -63.051  -5.541  10.071  1.00 10.00      A   
ATOM    968  CZ  ARG A  99     -64.952  -4.910   9.908  1.00 10.00      A   
ATOM    969  NH1 ARG A  99     -66.140  -4.839  10.497  1.00 10.00      A   
ATOM    970 HH11 ARG A  99     -66.277  -5.235  11.410  1.00 10.00      A   
ATOM    971 HH12 ARG A  99     -66.905  -4.388  10.031  1.00 10.00      A   
ATOM    972  NH2 ARG A  99     -64.781  -4.363   8.712  1.00 10.00      A   
ATOM    973 HH21 ARG A  99     -65.559  -3.914   8.240  1.00 10.00      A   
ATOM    974 HH22 ARG A  99     -63.875  -4.389   8.263  1.00 10.00      A   
ATOM    975  C   ARG A  99     -66.158  -9.379  10.050  1.00 10.00      A   
ATOM    976  O   ARG A  99     -67.175  -9.336  10.738  1.00 10.00      A   
ATOM    977  N   ILE A 100     -66.160  -9.112   8.757  1.00 10.00      A   
ATOM    978  HN  ILE A 100     -65.315  -9.159   8.257  1.00 10.00      A   
ATOM    979  CA  ILE A 100     -67.376  -8.733   8.053  1.00 10.00      A   
ATOM    980  CB  ILE A 100     -67.040  -8.115   6.680  1.00 10.00      A   
ATOM    981  CG1 ILE A 100     -66.249  -6.823   6.879  1.00 10.00      A   
ATOM    982  CG2 ILE A 100     -68.301  -7.851   5.867  1.00 10.00      A   
ATOM    983  CD1 ILE A 100     -65.455  -6.397   5.667  1.00 10.00      A   
ATOM    984  C   ILE A 100     -68.332  -9.917   7.881  1.00 10.00      A   
ATOM    985  O   ILE A 100     -69.535  -9.796   8.121  1.00 10.00      A   
ATOM    986  N   THR A 101     -67.793 -11.064   7.499  1.00 10.00      A   
ATOM    987  HN  THR A 101     -66.822 -11.115   7.366  1.00 10.00      A   
ATOM    988  CA  THR A 101     -68.612 -12.250   7.278  1.00 10.00      A   
ATOM    989  CB  THR A 101     -67.866 -13.327   6.470  1.00 10.00      A   
ATOM    990  OG1 THR A 101     -66.517 -13.435   6.938  1.00 10.00      A   
ATOM    991  HG1 THR A 101     -66.035 -12.621   6.725  1.00 10.00      A   
ATOM    992  CG2 THR A 101     -67.852 -12.973   4.990  1.00 10.00      A   
ATOM    993  C   THR A 101     -69.142 -12.850   8.578  1.00 10.00      A   
ATOM    994  O   THR A 101     -70.217 -13.450   8.594  1.00 10.00      A   
ATOM    995  N   GLU A 102     -68.402 -12.683   9.669  1.00 10.00      A   
ATOM    996  HN  GLU A 102     -67.547 -12.200   9.605  1.00 10.00      A   
ATOM    997  CA  GLU A 102     -68.823 -13.224  10.955  1.00 10.00      A   
ATOM    998  CB  GLU A 102     -67.636 -13.470  11.887  1.00 10.00      A   
ATOM    999  CG  GLU A 102     -66.965 -12.211  12.399  1.00 10.00      A   
ATOM   1000  CD  GLU A 102     -65.816 -12.516  13.329  1.00 10.00      A   
ATOM   1001  OE1 GLU A 102     -65.079 -13.490  13.073  1.00 10.00      A   
ATOM   1002  OE2 GLU A 102     -65.644 -11.783  14.327  1.00 10.00      A   
ATOM   1003  C   GLU A 102     -69.873 -12.346  11.622  1.00 10.00      A   
ATOM   1004  O   GLU A 102     -70.407 -12.696  12.678  1.00 10.00      A   
ATOM   1005  N   LYS A 103     -70.164 -11.206  11.011  1.00 10.00      A   
ATOM   1006  HN  LYS A 103     -69.693 -10.970  10.183  1.00 10.00      A   
ATOM   1007  CA  LYS A 103     -71.167 -10.304  11.542  1.00 10.00      A   
ATOM   1008  CB  LYS A 103     -71.025  -8.897  10.950  1.00 10.00      A   
ATOM   1009  CG  LYS A 103     -70.172  -7.951  11.782  1.00 10.00      A   
ATOM   1010  CD  LYS A 103     -70.730  -7.796  13.189  1.00 10.00      A   
ATOM   1011  CE  LYS A 103     -69.997  -6.710  13.957  1.00 10.00      A   
ATOM   1012  NZ  LYS A 103     -70.498  -5.353  13.611  1.00 10.00      A   
ATOM   1013  HZ1 LYS A 103     -70.484  -5.216  12.578  1.00 10.00      A   
ATOM   1014  HZ2 LYS A 103     -69.901  -4.628  14.053  1.00 10.00      A   
ATOM   1015  HZ3 LYS A 103     -71.472  -5.229  13.953  1.00 10.00      A   
ATOM   1016  C   LYS A 103     -72.560 -10.863  11.275  1.00 10.00      A   
ATOM   1017  O   LYS A 103     -73.101 -10.733  10.176  1.00 10.00      A   
ATOM   1018  N   THR A 104     -73.114 -11.532  12.268  1.00 10.00      A   
ATOM   1019  HN  THR A 104     -72.621 -11.641  13.107  1.00 10.00      A   
ATOM   1020  CA  THR A 104     -74.434 -12.110  12.154  1.00 10.00      A   
ATOM   1021  CB  THR A 104     -74.606 -13.266  13.157  1.00 10.00      A   
ATOM   1022  OG1 THR A 104     -73.514 -14.185  13.002  1.00 10.00      A   
ATOM   1023  HG1 THR A 104     -72.943 -14.142  13.780  1.00 10.00      A   
ATOM   1024  CG2 THR A 104     -75.914 -14.006  12.918  1.00 10.00      A   
ATOM   1025  C   THR A 104     -75.480 -11.036  12.413  1.00 10.00      A   
ATOM   1026  O   THR A 104     -75.388 -10.297  13.395  1.00 10.00      A   
ATOM   1027  N   ASN A 105     -76.447 -10.939  11.517  1.00 10.00      A   
ATOM   1028  HN  ASN A 105     -76.452 -11.552  10.757  1.00 10.00      A   
ATOM   1029  CA  ASN A 105     -77.506  -9.957  11.633  1.00 10.00      A   
ATOM   1030  CB  ASN A 105     -78.370  -9.937  10.369  1.00 10.00      A   
ATOM   1031  CG  ASN A 105     -77.582  -9.663   9.100  1.00 10.00      A   
ATOM   1032  OD1 ASN A 105     -76.571  -8.961   9.111  1.00 10.00      A   
ATOM   1033  ND2 ASN A 105     -78.036 -10.229   7.997  1.00 10.00      A   
ATOM   1034 HD21 ASN A 105     -78.847 -10.795   8.061  1.00 10.00      A   
ATOM   1035 HD22 ASN A 105     -77.557 -10.062   7.147  1.00 10.00      A   
ATOM   1036  C   ASN A 105     -78.370 -10.244  12.850  1.00 10.00      A   
ATOM   1037  O   ASN A 105     -78.827 -11.374  13.054  1.00 10.00      A   
ATOM   1038  N   GLN A 106     -78.580  -9.220  13.661  1.00 10.00      A   
ATOM   1039  HN  GLN A 106     -78.197  -8.345  13.433  1.00 10.00      A   
ATOM   1040  CA  GLN A 106     -79.383  -9.344  14.862  1.00 10.00      A   
ATOM   1041  CB  GLN A 106     -78.949  -8.317  15.915  1.00 10.00      A   
ATOM   1042  CG  GLN A 106     -77.599  -8.597  16.556  1.00 10.00      A   
ATOM   1043  CD  GLN A 106     -77.071  -7.423  17.363  1.00 10.00      A   
ATOM   1044  OE1 GLN A 106     -76.337  -6.580  16.845  1.00 10.00      A   
ATOM   1045  NE2 GLN A 106     -77.437  -7.358  18.632  1.00 10.00      A   
ATOM   1046 HE21 GLN A 106     -78.025  -8.062  18.983  1.00 10.00      A   
ATOM   1047 HE22 GLN A 106     -77.107  -6.608  19.176  1.00 10.00      A   
ATOM   1048  C   GLN A 106     -80.853  -9.143  14.534  1.00 10.00      A   
ATOM   1049  O   GLN A 106     -81.205  -8.720  13.433  1.00 10.00      A   
ATOM   1050  N   ASN A 107     -81.696  -9.451  15.495  1.00 10.00      A   
ATOM   1051  HN  ASN A 107     -81.342  -9.789  16.345  1.00 10.00      A   
ATOM   1052  CA  ASN A 107     -83.133  -9.305  15.343  1.00 10.00      A   
ATOM   1053  CB  ASN A 107     -83.802 -10.680  15.393  1.00 10.00      A   
ATOM   1054  CG  ASN A 107     -83.983 -11.312  14.027  1.00 10.00      A   
ATOM   1055  OD1 ASN A 107     -84.228 -10.624  13.034  1.00 10.00      A   
ATOM   1056  ND2 ASN A 107     -83.858 -12.627  13.967  1.00 10.00      A   
ATOM   1057 HD21 ASN A 107     -83.656 -13.116  14.796  1.00 10.00      A   
ATOM   1058 HD22 ASN A 107     -83.978 -13.064  13.095  1.00 10.00      A   
ATOM   1059  C   ASN A 107     -83.663  -8.441  16.477  1.00 10.00      A   
ATOM   1060  O   ASN A 107     -82.881  -7.870  17.246  1.00 10.00      A   
ATOM   1061  N   PHE A 108     -84.975  -8.332  16.577  1.00 10.00      A   
ATOM   1062  HN  PHE A 108     -85.549  -8.775  15.907  1.00 10.00      A   
ATOM   1063  CA  PHE A 108     -85.591  -7.556  17.644  1.00 10.00      A   
ATOM   1064  CB  PHE A 108     -86.727  -6.681  17.106  1.00 10.00      A   
ATOM   1065  CG  PHE A 108     -86.268  -5.629  16.139  1.00 10.00      A   
ATOM   1066  CD1 PHE A 108     -85.261  -4.743  16.484  1.00 10.00      A   
ATOM   1067  CD2 PHE A 108     -86.843  -5.526  14.884  1.00 10.00      A   
ATOM   1068  CE1 PHE A 108     -84.834  -3.776  15.597  1.00 10.00      A   
ATOM   1069  CE2 PHE A 108     -86.422  -4.561  13.992  1.00 10.00      A   
ATOM   1070  CZ  PHE A 108     -85.416  -3.684  14.348  1.00 10.00      A   
ATOM   1071  C   PHE A 108     -86.106  -8.494  18.724  1.00 10.00      A   
ATOM   1072  O   PHE A 108     -85.605  -8.500  19.849  1.00 10.00      A   
ATOM   1073  N   GLU A 109     -87.086  -9.307  18.358  1.00 10.00      A   
ATOM   1074  HN  GLU A 109     -87.421  -9.261  17.439  1.00 10.00      A   
ATOM   1075  CA  GLU A 109     -87.680 -10.276  19.272  1.00 10.00      A   
ATOM   1076  CB  GLU A 109     -88.570  -9.586  20.306  1.00 10.00      A   
ATOM   1077  CG  GLU A 109     -89.849  -9.001  19.735  1.00 10.00      A   
ATOM   1078  CD  GLU A 109     -91.073  -9.453  20.500  1.00 10.00      A   
ATOM   1079  OE1 GLU A 109     -91.559  -8.690  21.362  1.00 10.00      A   
ATOM   1080  OE2 GLU A 109     -91.543 -10.581  20.255  1.00 10.00      A   
ATOM   1081  C   GLU A 109     -88.485 -11.302  18.489  1.00 10.00      A   
ATOM   1082  O   GLU A 109     -88.567 -11.214  17.258  1.00 10.00      A   
ATOM   1083  N   SER A 202     -12.183  18.022   1.223  1.00 10.00      A   
ATOM   1084  HN  SER A 202     -12.661  17.350   1.755  1.00 10.00      A   
ATOM   1085  CA  SER A 202     -10.912  18.522   1.717  1.00 10.00      A   
ATOM   1086  CB  SER A 202     -10.723  18.089   3.172  1.00 10.00      A   
ATOM   1087  OG  SER A 202     -11.244  16.783   3.383  1.00 10.00      A   
ATOM   1088  HG  SER A 202     -11.700  16.759   4.235  1.00 10.00      A   
ATOM   1089  C   SER A 202      -9.757  18.007   0.865  1.00 10.00      A   
ATOM   1090  O   SER A 202      -8.835  18.752   0.551  1.00 10.00      A   
ATOM   1091  N   ALA A 203      -9.843  16.730   0.482  1.00 10.00      A   
ATOM   1092  HN  ALA A 203     -10.628  16.215   0.756  1.00 10.00      A   
ATOM   1093  CA  ALA A 203      -8.813  16.075  -0.328  1.00 10.00      A   
ATOM   1094  CB  ALA A 203      -8.616  16.764  -1.673  1.00 10.00      A   
ATOM   1095  C   ALA A 203      -7.497  15.951   0.435  1.00 10.00      A   
ATOM   1096  O   ALA A 203      -6.649  16.838   0.391  1.00 10.00      A   
ATOM   1097  N   GLN A 204      -7.340  14.843   1.147  1.00 10.00      A   
ATOM   1098  HN  GLN A 204      -8.044  14.166   1.143  1.00 10.00      A   
ATOM   1099  CA  GLN A 204      -6.133  14.603   1.920  1.00 10.00      A   
ATOM   1100  CB  GLN A 204      -6.482  14.066   3.310  1.00 10.00      A   
ATOM   1101  CG  GLN A 204      -7.105  15.089   4.242  1.00 10.00      A   
ATOM   1102  CD  GLN A 204      -6.157  16.223   4.590  1.00 10.00      A   
ATOM   1103  OE1 GLN A 204      -4.939  16.054   4.600  1.00 10.00      A   
ATOM   1104  NE2 GLN A 204      -6.711  17.389   4.885  1.00 10.00      A   
ATOM   1105 HE21 GLN A 204      -7.688  17.455   4.867  1.00 10.00      A   
ATOM   1106 HE22 GLN A 204      -6.121  18.137   5.113  1.00 10.00      A   
ATOM   1107  C   GLN A 204      -5.216  13.621   1.201  1.00 10.00      A   
ATOM   1108  O   GLN A 204      -5.637  12.518   0.841  1.00 10.00      A   
ATOM   1109  N   PRO A 205      -3.963  14.024   0.950  1.00 10.00      A   
ATOM   1110  CA  PRO A 205      -2.975  13.170   0.290  1.00 10.00      A   
ATOM   1111  CB  PRO A 205      -1.800  14.120   0.000  1.00 10.00      A   
ATOM   1112  CG  PRO A 205      -2.320  15.496   0.256  1.00 10.00      A   
ATOM   1113  CD  PRO A 205      -3.418  15.348   1.269  1.00 10.00      A   
ATOM   1114  C   PRO A 205      -2.531  12.047   1.228  1.00 10.00      A   
ATOM   1115  O   PRO A 205      -1.759  12.271   2.165  1.00 10.00      A   
ATOM   1116  N   VAL A 206      -3.032  10.846   0.983  1.00 10.00      A   
ATOM   1117  HN  VAL A 206      -3.640  10.729   0.215  1.00 10.00      A   
ATOM   1118  CA  VAL A 206      -2.711   9.690   1.812  1.00 10.00      A   
ATOM   1119  CB  VAL A 206      -3.989   8.908   2.187  1.00 10.00      A   
ATOM   1120  CG1 VAL A 206      -3.674   7.752   3.122  1.00 10.00      A   
ATOM   1121  CG2 VAL A 206      -5.024   9.829   2.807  1.00 10.00      A   
ATOM   1122  C   VAL A 206      -1.747   8.747   1.099  1.00 10.00      A   
ATOM   1123  O   VAL A 206      -1.944   8.402  -0.067  1.00 10.00      A   
ATOM   1124  N   ASP A 207      -0.695   8.347   1.802  1.00 10.00      A   
ATOM   1125  HN  ASP A 207      -0.575   8.680   2.717  1.00 10.00      A   
ATOM   1126  CA  ASP A 207       0.286   7.422   1.252  1.00 10.00      A   
ATOM   1127  CB  ASP A 207       1.685   7.710   1.813  1.00 10.00      A   
ATOM   1128  CG  ASP A 207       2.233   9.056   1.373  1.00 10.00      A   
ATOM   1129  OD1 ASP A 207       2.548   9.889   2.249  1.00 10.00      A   
ATOM   1130  OD2 ASP A 207       2.349   9.291   0.152  1.00 10.00      A   
ATOM   1131  C   ASP A 207      -0.143   5.994   1.579  1.00 10.00      A   
ATOM   1132  O   ASP A 207      -0.183   5.600   2.750  1.00 10.00      A   
ATOM   1133  N   ILE A 208      -0.488   5.237   0.542  1.00 10.00      A   
ATOM   1134  HN  ILE A 208      -0.413   5.612  -0.365  1.00 10.00      A   
ATOM   1135  CA  ILE A 208      -0.955   3.863   0.697  1.00 10.00      A   
ATOM   1136  CB  ILE A 208      -2.313   3.674  -0.028  1.00 10.00      A   
ATOM   1137  CG1 ILE A 208      -3.397   4.528   0.635  1.00 10.00      A   
ATOM   1138  CG2 ILE A 208      -2.745   2.214  -0.080  1.00 10.00      A   
ATOM   1139  CD1 ILE A 208      -3.704   4.138   2.067  1.00 10.00      A   
ATOM   1140  C   ILE A 208       0.076   2.860   0.170  1.00 10.00      A   
ATOM   1141  O   ILE A 208       0.820   3.150  -0.770  1.00 10.00      A   
ATOM   1142  N   GLN A 209       0.113   1.685   0.791  1.00 10.00      A   
ATOM   1143  HN  GLN A 209      -0.512   1.519   1.528  1.00 10.00      A   
ATOM   1144  CA  GLN A 209       1.041   0.628   0.412  1.00 10.00      A   
ATOM   1145  CB  GLN A 209       1.630   0.009   1.683  1.00 10.00      A   
ATOM   1146  CG  GLN A 209       2.911  -0.781   1.481  1.00 10.00      A   
ATOM   1147  CD  GLN A 209       4.101   0.113   1.211  1.00 10.00      A   
ATOM   1148  OE1 GLN A 209       4.453   0.362   0.063  1.00 10.00      A   
ATOM   1149  NE2 GLN A 209       4.719   0.614   2.269  1.00 10.00      A   
ATOM   1150 HE21 GLN A 209       4.379   0.385   3.161  1.00 10.00      A   
ATOM   1151 HE22 GLN A 209       5.495   1.197   2.121  1.00 10.00      A   
ATOM   1152  C   GLN A 209       0.314  -0.449  -0.396  1.00 10.00      A   
ATOM   1153  O   GLN A 209      -0.581  -1.120   0.120  1.00 10.00      A   
ATOM   1154  N   ILE A 210       0.688  -0.601  -1.659  1.00 10.00      A   
ATOM   1155  HN  ILE A 210       1.405  -0.026  -2.022  1.00 10.00      A   
ATOM   1156  CA  ILE A 210       0.066  -1.594  -2.531  1.00 10.00      A   
ATOM   1157  CB  ILE A 210      -0.696  -0.947  -3.709  1.00 10.00      A   
ATOM   1158  CG1 ILE A 210      -1.786  -0.001  -3.197  1.00 10.00      A   
ATOM   1159  CG2 ILE A 210      -1.302  -2.014  -4.612  1.00 10.00      A   
ATOM   1160  CD1 ILE A 210      -2.928  -0.704  -2.495  1.00 10.00      A   
ATOM   1161  C   ILE A 210       1.096  -2.582  -3.070  1.00 10.00      A   
ATOM   1162  O   ILE A 210       1.864  -2.263  -3.977  1.00 10.00      A   
ATOM   1163  N   PHE A 211       1.107  -3.776  -2.483  1.00 10.00      A   
ATOM   1164  HN  PHE A 211       0.476  -3.945  -1.746  1.00 10.00      A   
ATOM   1165  CA  PHE A 211       2.010  -4.854  -2.884  1.00 10.00      A   
ATOM   1166  CB  PHE A 211       1.579  -5.473  -4.219  1.00 10.00      A   
ATOM   1167  CG  PHE A 211       1.735  -6.968  -4.269  1.00 10.00      A   
ATOM   1168  CD1 PHE A 211       0.902  -7.794  -3.527  1.00 10.00      A   
ATOM   1169  CD2 PHE A 211       2.718  -7.551  -5.052  1.00 10.00      A   
ATOM   1170  CE1 PHE A 211       1.048  -9.167  -3.566  1.00 10.00      A   
ATOM   1171  CE2 PHE A 211       2.870  -8.922  -5.097  1.00 10.00      A   
ATOM   1172  CZ  PHE A 211       2.033  -9.733  -4.352  1.00 10.00      A   
ATOM   1173  C   PHE A 211       3.481  -4.430  -2.903  1.00 10.00      A   
ATOM   1174  O   PHE A 211       4.229  -4.762  -3.828  1.00 10.00      A   
ATOM   1175  N   GLY A 212       3.888  -3.703  -1.873  1.00 10.00      A   
ATOM   1176  HN  GLY A 212       3.249  -3.475  -1.164  1.00 10.00      A   
ATOM   1177  CA  GLY A 212       5.265  -3.261  -1.773  1.00 10.00      A   
ATOM   1178  C   GLY A 212       5.515  -1.891  -2.369  1.00 10.00      A   
ATOM   1179  O   GLY A 212       6.611  -1.349  -2.230  1.00 10.00      A   
ATOM   1180  N   ARG A 213       4.521  -1.330  -3.043  1.00 10.00      A   
ATOM   1181  HN  ARG A 213       3.673  -1.813  -3.147  1.00 10.00      A   
ATOM   1182  CA  ARG A 213       4.672  -0.014  -3.644  1.00 10.00      A   
ATOM   1183  CB  ARG A 213       4.216  -0.016  -5.103  1.00 10.00      A   
ATOM   1184  CG  ARG A 213       4.310   1.349  -5.769  1.00 10.00      A   
ATOM   1185  CD  ARG A 213       3.612   1.356  -7.115  1.00 10.00      A   
ATOM   1186  NE  ARG A 213       3.803   2.617  -7.827  1.00 10.00      A   
ATOM   1187  HE  ARG A 213       3.291   3.399  -7.513  1.00 10.00      A   
ATOM   1188  CZ  ARG A 213       4.645   2.763  -8.847  1.00 10.00      A   
ATOM   1189  NH1 ARG A 213       5.371   1.740  -9.263  1.00 10.00      A   
ATOM   1190 HH11 ARG A 213       6.003   1.857 -10.040  1.00 10.00      A   
ATOM   1191 HH12 ARG A 213       5.305   0.847  -8.801  1.00 10.00      A   
ATOM   1192  NH2 ARG A 213       4.749   3.923  -9.471  1.00 10.00      A   
ATOM   1193 HH21 ARG A 213       4.192   4.711  -9.181  1.00 10.00      A   
ATOM   1194 HH22 ARG A 213       5.391   4.019 -10.241  1.00 10.00      A   
ATOM   1195  C   ARG A 213       3.889   1.034  -2.875  1.00 10.00      A   
ATOM   1196  O   ARG A 213       2.699   0.869  -2.618  1.00 10.00      A   
ATOM   1197  N   SER A 214       4.563   2.107  -2.505  1.00 10.00      A   
ATOM   1198  HN  SER A 214       5.522   2.170  -2.714  1.00 10.00      A   
ATOM   1199  CA  SER A 214       3.925   3.195  -1.793  1.00 10.00      A   
ATOM   1200  CB  SER A 214       4.900   3.793  -0.782  1.00 10.00      A   
ATOM   1201  OG  SER A 214       5.658   2.767  -0.159  1.00 10.00      A   
ATOM   1202  HG  SER A 214       5.174   1.925  -0.227  1.00 10.00      A   
ATOM   1203  C   SER A 214       3.472   4.259  -2.791  1.00 10.00      A   
ATOM   1204  O   SER A 214       4.270   4.743  -3.600  1.00 10.00      A   
ATOM   1205  N   LEU A 215       2.192   4.601  -2.749  1.00 10.00      A   
ATOM   1206  HN  LEU A 215       1.602   4.175  -2.085  1.00 10.00      A   
ATOM   1207  CA  LEU A 215       1.639   5.603  -3.650  1.00 10.00      A   
ATOM   1208  CB  LEU A 215       0.858   4.954  -4.797  1.00 10.00      A   
ATOM   1209  CG  LEU A 215      -0.156   3.871  -4.418  1.00 10.00      A   
ATOM   1210  CD1 LEU A 215      -1.404   3.997  -5.278  1.00 10.00      A   
ATOM   1211  CD2 LEU A 215       0.455   2.488  -4.580  1.00 10.00      A   
ATOM   1212  C   LEU A 215       0.763   6.599  -2.901  1.00 10.00      A   
ATOM   1213  O   LEU A 215       0.168   6.269  -1.878  1.00 10.00      A   
ATOM   1214  N   ARG A 216       0.677   7.816  -3.421  1.00 10.00      A   
ATOM   1215  HN  ARG A 216       1.145   8.015  -4.256  1.00 10.00      A   
ATOM   1216  CA  ARG A 216      -0.110   8.862  -2.789  1.00 10.00      A   
ATOM   1217  CB  ARG A 216       0.669  10.177  -2.780  1.00 10.00      A   
ATOM   1218  CG  ARG A 216      -0.003  11.299  -2.004  1.00 10.00      A   
ATOM   1219  CD  ARG A 216       0.981  12.409  -1.676  1.00 10.00      A   
ATOM   1220  NE  ARG A 216       2.072  11.945  -0.815  1.00 10.00      A   
ATOM   1221  HE  ARG A 216       1.982  11.045  -0.407  1.00 10.00      A   
ATOM   1222  CZ  ARG A 216       3.173  12.651  -0.558  1.00 10.00      A   
ATOM   1223  NH1 ARG A 216       3.336  13.861  -1.092  1.00 10.00      A   
ATOM   1224 HH11 ARG A 216       2.631  14.252  -1.690  1.00 10.00      A   
ATOM   1225 HH12 ARG A 216       4.168  14.391  -0.902  1.00 10.00      A   
ATOM   1226  NH2 ARG A 216       4.098  12.148   0.248  1.00 10.00      A   
ATOM   1227 HH21 ARG A 216       3.964  11.243   0.666  1.00 10.00      A   
ATOM   1228 HH22 ARG A 216       4.937  12.665   0.443  1.00 10.00      A   
ATOM   1229  C   ARG A 216      -1.451   9.045  -3.486  1.00 10.00      A   
ATOM   1230  O   ARG A 216      -1.506   9.295  -4.688  1.00 10.00      A   
ATOM   1231  N   VAL A 217      -2.526   8.912  -2.724  1.00 10.00      A   
ATOM   1232  HN  VAL A 217      -2.413   8.704  -1.770  1.00 10.00      A   
ATOM   1233  CA  VAL A 217      -3.869   9.064  -3.256  1.00 10.00      A   
ATOM   1234  CB  VAL A 217      -4.653   7.733  -3.172  1.00 10.00      A   
ATOM   1235  CG1 VAL A 217      -5.977   7.833  -3.914  1.00 10.00      A   
ATOM   1236  CG2 VAL A 217      -3.823   6.578  -3.708  1.00 10.00      A   
ATOM   1237  C   VAL A 217      -4.623  10.132  -2.466  1.00 10.00      A   
ATOM   1238  O   VAL A 217      -4.586  10.139  -1.235  1.00 10.00      A   
ATOM   1239  N   ASN A 218      -5.291  11.034  -3.169  1.00 10.00      A   
ATOM   1240  HN  ASN A 218      -5.273  10.987  -4.159  1.00 10.00      A   
ATOM   1241  CA  ASN A 218      -6.054  12.096  -2.521  1.00 10.00      A   
ATOM   1242  CB  ASN A 218      -6.192  13.310  -3.448  1.00 10.00      A   
ATOM   1243  CG  ASN A 218      -4.878  14.030  -3.670  1.00 10.00      A   
ATOM   1244  OD1 ASN A 218      -4.516  14.925  -2.911  1.00 10.00      A   
ATOM   1245  ND2 ASN A 218      -4.152  13.642  -4.709  1.00 10.00      A   
ATOM   1246 HD21 ASN A 218      -4.502  12.916  -5.277  1.00 10.00      A   
ATOM   1247 HD22 ASN A 218      -3.294  14.089  -4.863  1.00 10.00      A   
ATOM   1248  C   ASN A 218      -7.430  11.581  -2.115  1.00 10.00      A   
ATOM   1249  O   ASN A 218      -8.292  11.346  -2.962  1.00 10.00      A   
ATOM   1250  N   CYS A 219      -7.636  11.408  -0.818  1.00 10.00      A   
ATOM   1251  HN  CYS A 219      -6.914  11.624  -0.183  1.00 10.00      A   
ATOM   1252  CA  CYS A 219      -8.903  10.911  -0.317  1.00 10.00      A   
ATOM   1253  CB  CYS A 219      -8.816   9.399  -0.078  1.00 10.00      A   
ATOM   1254  SG  CYS A 219     -10.413   8.561  -0.041  1.00 10.00      A   
ATOM   1255  HG  CYS A 219     -10.461   7.822   1.057  1.00 10.00      A   
ATOM   1256  C   CYS A 219      -9.283  11.626   0.978  1.00 10.00      A   
ATOM   1257  O   CYS A 219      -8.448  11.801   1.867  1.00 10.00      A   
ATOM   1258  N   PRO A 220     -10.544  12.067   1.094  1.00 10.00      A   
ATOM   1259  CA  PRO A 220     -11.036  12.764   2.289  1.00 10.00      A   
ATOM   1260  CB  PRO A 220     -12.450  13.203   1.890  1.00 10.00      A   
ATOM   1261  CG  PRO A 220     -12.854  12.250   0.821  1.00 10.00      A   
ATOM   1262  CD  PRO A 220     -11.597  11.924   0.068  1.00 10.00      A   
ATOM   1263  C   PRO A 220     -11.086  11.836   3.502  1.00 10.00      A   
ATOM   1264  O   PRO A 220     -11.210  10.622   3.352  1.00 10.00      A   
ATOM   1265  N   PRO A 221     -10.995  12.405   4.719  1.00 10.00      A   
ATOM   1266  CA  PRO A 221     -11.018  11.639   5.974  1.00 10.00      A   
ATOM   1267  CB  PRO A 221     -11.056  12.723   7.052  1.00 10.00      A   
ATOM   1268  CG  PRO A 221     -10.426  13.907   6.410  1.00 10.00      A   
ATOM   1269  CD  PRO A 221     -10.841  13.850   4.969  1.00 10.00      A   
ATOM   1270  C   PRO A 221     -12.237  10.731   6.107  1.00 10.00      A   
ATOM   1271  O   PRO A 221     -12.150   9.643   6.674  1.00 10.00      A   
ATOM   1272  N   ASP A 222     -13.366  11.171   5.572  1.00 10.00      A   
ATOM   1273  HN  ASP A 222     -13.375  12.040   5.118  1.00 10.00      A   
ATOM   1274  CA  ASP A 222     -14.596  10.391   5.649  1.00 10.00      A   
ATOM   1275  CB  ASP A 222     -15.831  11.268   5.422  1.00 10.00      A   
ATOM   1276  CG  ASP A 222     -15.919  11.824   4.017  1.00 10.00      A   
ATOM   1277  OD1 ASP A 222     -15.278  12.862   3.745  1.00 10.00      A   
ATOM   1278  OD2 ASP A 222     -16.640  11.233   3.187  1.00 10.00      A   
ATOM   1279  C   ASP A 222     -14.587   9.203   4.687  1.00 10.00      A   
ATOM   1280  O   ASP A 222     -15.372   8.266   4.840  1.00 10.00      A   
ATOM   1281  N   GLN A 223     -13.688   9.229   3.711  1.00 10.00      A   
ATOM   1282  HN  GLN A 223     -13.067   9.987   3.646  1.00 10.00      A   
ATOM   1283  CA  GLN A 223     -13.594   8.148   2.739  1.00 10.00      A   
ATOM   1284  CB  GLN A 223     -13.680   8.684   1.310  1.00 10.00      A   
ATOM   1285  CG  GLN A 223     -15.030   9.289   0.964  1.00 10.00      A   
ATOM   1286  CD  GLN A 223     -15.303   9.310  -0.525  1.00 10.00      A   
ATOM   1287  OE1 GLN A 223     -14.987  10.279  -1.217  1.00 10.00      A   
ATOM   1288  NE2 GLN A 223     -15.899   8.242  -1.026  1.00 10.00      A   
ATOM   1289 HE21 GLN A 223     -16.129   7.509  -0.413  1.00 10.00      A   
ATOM   1290 HE22 GLN A 223     -16.091   8.224  -1.986  1.00 10.00      A   
ATOM   1291  C   GLN A 223     -12.315   7.343   2.940  1.00 10.00      A   
ATOM   1292  O   GLN A 223     -11.938   6.527   2.098  1.00 10.00      A   
ATOM   1293  N   ARG A 224     -11.659   7.569   4.075  1.00 10.00      A   
ATOM   1294  HN  ARG A 224     -12.016   8.225   4.711  1.00 10.00      A   
ATOM   1295  CA  ARG A 224     -10.424   6.868   4.401  1.00 10.00      A   
ATOM   1296  CB  ARG A 224      -9.762   7.481   5.640  1.00 10.00      A   
ATOM   1297  CG  ARG A 224      -8.509   6.757   6.115  1.00 10.00      A   
ATOM   1298  CD  ARG A 224      -7.318   7.027   5.207  1.00 10.00      A   
ATOM   1299  NE  ARG A 224      -6.232   6.070   5.438  1.00 10.00      A   
ATOM   1300  HE  ARG A 224      -6.330   5.172   5.033  1.00 10.00      A   
ATOM   1301  CZ  ARG A 224      -5.133   6.336   6.153  1.00 10.00      A   
ATOM   1302  NH1 ARG A 224      -4.969   7.528   6.706  1.00 10.00      A   
ATOM   1303 HH11 ARG A 224      -5.666   8.236   6.591  1.00 10.00      A   
ATOM   1304 HH12 ARG A 224      -4.139   7.727   7.240  1.00 10.00      A   
ATOM   1305  NH2 ARG A 224      -4.201   5.408   6.319  1.00 10.00      A   
ATOM   1306 HH21 ARG A 224      -4.311   4.501   5.908  1.00 10.00      A   
ATOM   1307 HH22 ARG A 224      -3.377   5.608   6.860  1.00 10.00      A   
ATOM   1308  C   ARG A 224     -10.688   5.378   4.621  1.00 10.00      A   
ATOM   1309  O   ARG A 224      -9.900   4.530   4.202  1.00 10.00      A   
ATOM   1310  N   ASP A 225     -11.807   5.070   5.276  1.00 10.00      A   
ATOM   1311  HN  ASP A 225     -12.388   5.796   5.597  1.00 10.00      A   
ATOM   1312  CA  ASP A 225     -12.183   3.682   5.554  1.00 10.00      A   
ATOM   1313  CB  ASP A 225     -13.521   3.612   6.295  1.00 10.00      A   
ATOM   1314  CG  ASP A 225     -13.384   3.849   7.782  1.00 10.00      A   
ATOM   1315  OD1 ASP A 225     -14.301   4.449   8.378  1.00 10.00      A   
ATOM   1316  OD2 ASP A 225     -12.354   3.444   8.364  1.00 10.00      A   
ATOM   1317  C   ASP A 225     -12.265   2.862   4.274  1.00 10.00      A   
ATOM   1318  O   ASP A 225     -11.651   1.795   4.159  1.00 10.00      A   
ATOM   1319  N   ALA A 226     -13.018   3.381   3.314  1.00 10.00      A   
ATOM   1320  HN  ALA A 226     -13.470   4.235   3.479  1.00 10.00      A   
ATOM   1321  CA  ALA A 226     -13.197   2.719   2.029  1.00 10.00      A   
ATOM   1322  CB  ALA A 226     -14.154   3.511   1.158  1.00 10.00      A   
ATOM   1323  C   ALA A 226     -11.856   2.526   1.326  1.00 10.00      A   
ATOM   1324  O   ALA A 226     -11.602   1.470   0.744  1.00 10.00      A   
ATOM   1325  N   LEU A 227     -11.002   3.547   1.403  1.00 10.00      A   
ATOM   1326  HN  LEU A 227     -11.275   4.360   1.885  1.00 10.00      A   
ATOM   1327  CA  LEU A 227      -9.678   3.506   0.790  1.00 10.00      A   
ATOM   1328  CB  LEU A 227      -8.986   4.863   0.982  1.00 10.00      A   
ATOM   1329  CG  LEU A 227      -7.552   4.990   0.460  1.00 10.00      A   
ATOM   1330  CD1 LEU A 227      -7.536   5.055  -1.059  1.00 10.00      A   
ATOM   1331  CD2 LEU A 227      -6.869   6.211   1.058  1.00 10.00      A   
ATOM   1332  C   LEU A 227      -8.830   2.401   1.416  1.00 10.00      A   
ATOM   1333  O   LEU A 227      -8.235   1.588   0.711  1.00 10.00      A   
ATOM   1334  N   ASN A 228      -8.802   2.366   2.742  1.00 10.00      A   
ATOM   1335  HN  ASN A 228      -9.317   3.039   3.250  1.00 10.00      A   
ATOM   1336  CA  ASN A 228      -8.028   1.358   3.467  1.00 10.00      A   
ATOM   1337  CB  ASN A 228      -8.115   1.578   4.979  1.00 10.00      A   
ATOM   1338  CG  ASN A 228      -7.490   2.878   5.444  1.00 10.00      A   
ATOM   1339  OD1 ASN A 228      -6.593   3.428   4.799  1.00 10.00      A   
ATOM   1340  ND2 ASN A 228      -7.959   3.377   6.575  1.00 10.00      A   
ATOM   1341 HD21 ASN A 228      -8.671   2.884   7.035  1.00 10.00      A   
ATOM   1342 HD22 ASN A 228      -7.572   4.212   6.916  1.00 10.00      A   
ATOM   1343  C   ASN A 228      -8.531  -0.039   3.146  1.00 10.00      A   
ATOM   1344  O   ASN A 228      -7.742  -0.966   2.937  1.00 10.00      A   
ATOM   1345  N   GLN A 229      -9.853  -0.182   3.109  1.00 10.00      A   
ATOM   1346  HN  GLN A 229     -10.424   0.599   3.286  1.00 10.00      A   
ATOM   1347  CA  GLN A 229     -10.483  -1.459   2.821  1.00 10.00      A   
ATOM   1348  CB  GLN A 229     -11.998  -1.353   3.014  1.00 10.00      A   
ATOM   1349  CG  GLN A 229     -12.718  -2.690   3.091  1.00 10.00      A   
ATOM   1350  CD  GLN A 229     -12.339  -3.493   4.318  1.00 10.00      A   
ATOM   1351  OE1 GLN A 229     -12.927  -3.326   5.387  1.00 10.00      A   
ATOM   1352  NE2 GLN A 229     -11.372  -4.378   4.169  1.00 10.00      A   
ATOM   1353 HE21 GLN A 229     -10.957  -4.469   3.285  1.00 10.00      A   
ATOM   1354 HE22 GLN A 229     -11.103  -4.908   4.951  1.00 10.00      A   
ATOM   1355  C   GLN A 229     -10.157  -1.918   1.406  1.00 10.00      A   
ATOM   1356  O   GLN A 229      -9.856  -3.093   1.182  1.00 10.00      A   
ATOM   1357  N   ALA A 230     -10.211  -0.986   0.458  1.00 10.00      A   
ATOM   1358  HN  ALA A 230     -10.462  -0.067   0.702  1.00 10.00      A   
ATOM   1359  CA  ALA A 230      -9.911  -1.294  -0.935  1.00 10.00      A   
ATOM   1360  CB  ALA A 230     -10.276  -0.125  -1.836  1.00 10.00      A   
ATOM   1361  C   ALA A 230      -8.438  -1.648  -1.094  1.00 10.00      A   
ATOM   1362  O   ALA A 230      -8.080  -2.556  -1.845  1.00 10.00      A   
ATOM   1363  N   ALA A 231      -7.587  -0.926  -0.373  1.00 10.00      A   
ATOM   1364  HN  ALA A 231      -7.936  -0.197   0.195  1.00 10.00      A   
ATOM   1365  CA  ALA A 231      -6.151  -1.168  -0.415  1.00 10.00      A   
ATOM   1366  CB  ALA A 231      -5.411  -0.120   0.404  1.00 10.00      A   
ATOM   1367  C   ALA A 231      -5.833  -2.573   0.086  1.00 10.00      A   
ATOM   1368  O   ALA A 231      -5.030  -3.288  -0.515  1.00 10.00      A   
ATOM   1369  N   ASP A 232      -6.480  -2.963   1.181  1.00 10.00      A   
ATOM   1370  HN  ASP A 232      -7.101  -2.335   1.619  1.00 10.00      A   
ATOM   1371  CA  ASP A 232      -6.285  -4.288   1.767  1.00 10.00      A   
ATOM   1372  CB  ASP A 232      -7.013  -4.378   3.111  1.00 10.00      A   
ATOM   1373  CG  ASP A 232      -6.110  -4.804   4.249  1.00 10.00      A   
ATOM   1374  OD1 ASP A 232      -4.942  -4.359   4.293  1.00 10.00      A   
ATOM   1375  OD2 ASP A 232      -6.571  -5.568   5.122  1.00 10.00      A   
ATOM   1376  C   ASP A 232      -6.808  -5.369   0.829  1.00 10.00      A   
ATOM   1377  O   ASP A 232      -6.181  -6.415   0.649  1.00 10.00      A   
ATOM   1378  N   ASP A 233      -7.964  -5.096   0.231  1.00 10.00      A   
ATOM   1379  HN  ASP A 233      -8.409  -4.243   0.430  1.00 10.00      A   
ATOM   1380  CA  ASP A 233      -8.596  -6.023  -0.703  1.00 10.00      A   
ATOM   1381  CB  ASP A 233      -9.947  -5.454  -1.166  1.00 10.00      A   
ATOM   1382  CG  ASP A 233     -10.909  -6.509  -1.688  1.00 10.00      A   
ATOM   1383  OD1 ASP A 233     -10.554  -7.239  -2.638  1.00 10.00      A   
ATOM   1384  OD2 ASP A 233     -12.037  -6.607  -1.154  1.00 10.00      A   
ATOM   1385  C   ASP A 233      -7.692  -6.251  -1.909  1.00 10.00      A   
ATOM   1386  O   ASP A 233      -7.416  -7.392  -2.287  1.00 10.00      A   
ATOM   1387  N   LEU A 234      -7.215  -5.152  -2.490  1.00 10.00      A   
ATOM   1388  HN  LEU A 234      -7.472  -4.273  -2.129  1.00 10.00      A   
ATOM   1389  CA  LEU A 234      -6.343  -5.205  -3.654  1.00 10.00      A   
ATOM   1390  CB  LEU A 234      -6.036  -3.791  -4.147  1.00 10.00      A   
ATOM   1391  CG  LEU A 234      -5.585  -3.662  -5.605  1.00 10.00      A   
ATOM   1392  CD1 LEU A 234      -6.716  -4.030  -6.552  1.00 10.00      A   
ATOM   1393  CD2 LEU A 234      -5.080  -2.256  -5.885  1.00 10.00      A   
ATOM   1394  C   LEU A 234      -5.044  -5.942  -3.346  1.00 10.00      A   
ATOM   1395  O   LEU A 234      -4.587  -6.759  -4.142  1.00 10.00      A   
ATOM   1396  N   ASN A 235      -4.463  -5.654  -2.182  1.00 10.00      A   
ATOM   1397  HN  ASN A 235      -4.886  -4.995  -1.586  1.00 10.00      A   
ATOM   1398  CA  ASN A 235      -3.212  -6.285  -1.766  1.00 10.00      A   
ATOM   1399  CB  ASN A 235      -2.766  -5.768  -0.395  1.00 10.00      A   
ATOM   1400  CG  ASN A 235      -1.754  -4.641  -0.483  1.00 10.00      A   
ATOM   1401  OD1 ASN A 235      -0.552  -4.874  -0.608  1.00 10.00      A   
ATOM   1402  ND2 ASN A 235      -2.231  -3.408  -0.416  1.00 10.00      A   
ATOM   1403 HD21 ASN A 235      -3.203  -3.294  -0.323  1.00 10.00      A   
ATOM   1404 HD22 ASN A 235      -1.594  -2.658  -0.441  1.00 10.00      A   
ATOM   1405  C   ASN A 235      -3.335  -7.801  -1.729  1.00 10.00      A   
ATOM   1406  O   ASN A 235      -2.538  -8.511  -2.343  1.00 10.00      A   
ATOM   1407  N   GLN A 236      -4.349  -8.291  -1.028  1.00 10.00      A   
ATOM   1408  HN  GLN A 236      -4.972  -7.671  -0.586  1.00 10.00      A   
ATOM   1409  CA  GLN A 236      -4.563  -9.726  -0.907  1.00 10.00      A   
ATOM   1410  CB  GLN A 236      -5.616 -10.030   0.160  1.00 10.00      A   
ATOM   1411  CG  GLN A 236      -5.412 -11.354   0.883  1.00 10.00      A   
ATOM   1412  CD  GLN A 236      -3.980 -11.562   1.345  1.00 10.00      A   
ATOM   1413  OE1 GLN A 236      -3.193 -12.238   0.686  1.00 10.00      A   
ATOM   1414  NE2 GLN A 236      -3.629 -10.971   2.478  1.00 10.00      A   
ATOM   1415 HE21 GLN A 236      -4.304 -10.438   2.950  1.00 10.00      A   
ATOM   1416 HE22 GLN A 236      -2.707 -11.086   2.793  1.00 10.00      A   
ATOM   1417  C   GLN A 236      -4.946 -10.347  -2.247  1.00 10.00      A   
ATOM   1418  O   GLN A 236      -4.563 -11.479  -2.542  1.00 10.00      A   
ATOM   1419  N   ARG A 237      -5.693  -9.607  -3.065  1.00 10.00      A   
ATOM   1420  HN  ARG A 237      -5.985  -8.712  -2.779  1.00 10.00      A   
ATOM   1421  CA  ARG A 237      -6.095 -10.108  -4.378  1.00 10.00      A   
ATOM   1422  CB  ARG A 237      -7.077  -9.154  -5.068  1.00 10.00      A   
ATOM   1423  CG  ARG A 237      -7.646  -9.704  -6.368  1.00 10.00      A   
ATOM   1424  CD  ARG A 237      -8.277  -8.614  -7.225  1.00 10.00      A   
ATOM   1425  NE  ARG A 237      -9.652  -8.312  -6.830  1.00 10.00      A   
ATOM   1426  HE  ARG A 237      -9.779  -7.644  -6.114  1.00 10.00      A   
ATOM   1427  CZ  ARG A 237     -10.734  -8.864  -7.390  1.00 10.00      A   
ATOM   1428  NH1 ARG A 237     -10.611  -9.762  -8.367  1.00 10.00      A   
ATOM   1429 HH11 ARG A 237      -9.704 -10.034  -8.694  1.00 10.00      A   
ATOM   1430 HH12 ARG A 237     -11.440 -10.170  -8.789  1.00 10.00      A   
ATOM   1431  NH2 ARG A 237     -11.943  -8.530  -6.956  1.00 10.00      A   
ATOM   1432 HH21 ARG A 237     -12.765  -8.943  -7.372  1.00 10.00      A   
ATOM   1433 HH22 ARG A 237     -12.043  -7.863  -6.212  1.00 10.00      A   
ATOM   1434  C   ARG A 237      -4.865 -10.324  -5.256  1.00 10.00      A   
ATOM   1435  O   ARG A 237      -4.785 -11.301  -6.003  1.00 10.00      A   
ATOM   1436  N   LEU A 238      -3.909  -9.408  -5.153  1.00 10.00      A   
ATOM   1437  HN  LEU A 238      -4.043  -8.642  -4.549  1.00 10.00      A   
ATOM   1438  CA  LEU A 238      -2.676  -9.500  -5.917  1.00 10.00      A   
ATOM   1439  CB  LEU A 238      -1.869  -8.206  -5.800  1.00 10.00      A   
ATOM   1440  CG  LEU A 238      -2.424  -6.990  -6.547  1.00 10.00      A   
ATOM   1441  CD1 LEU A 238      -1.659  -5.734  -6.163  1.00 10.00      A   
ATOM   1442  CD2 LEU A 238      -2.357  -7.212  -8.049  1.00 10.00      A   
ATOM   1443  C   LEU A 238      -1.845 -10.682  -5.434  1.00 10.00      A   
ATOM   1444  O   LEU A 238      -1.200 -11.364  -6.230  1.00 10.00      A   
ATOM   1445  N   GLN A 239      -1.877 -10.925  -4.126  1.00 10.00      A   
ATOM   1446  HN  GLN A 239      -2.408 -10.338  -3.545  1.00 10.00      A   
ATOM   1447  CA  GLN A 239      -1.139 -12.036  -3.533  1.00 10.00      A   
ATOM   1448  CB  GLN A 239      -1.176 -11.956  -2.002  1.00 10.00      A   
ATOM   1449  CG  GLN A 239      -0.569 -13.157  -1.289  1.00 10.00      A   
ATOM   1450  CD  GLN A 239       0.911 -13.343  -1.572  1.00 10.00      A   
ATOM   1451  OE1 GLN A 239       1.649 -12.377  -1.787  1.00 10.00      A   
ATOM   1452  NE2 GLN A 239       1.353 -14.589  -1.571  1.00 10.00      A   
ATOM   1453 HE21 GLN A 239       0.708 -15.311  -1.389  1.00 10.00      A   
ATOM   1454 HE22 GLN A 239       2.303 -14.747  -1.750  1.00 10.00      A   
ATOM   1455  C   GLN A 239      -1.700 -13.370  -4.020  1.00 10.00      A   
ATOM   1456  O   GLN A 239      -0.950 -14.263  -4.413  1.00 10.00      A   
ATOM   1457  N   ASP A 240      -3.028 -13.485  -4.002  1.00 10.00      A   
ATOM   1458  HN  ASP A 240      -3.565 -12.731  -3.665  1.00 10.00      A   
ATOM   1459  CA  ASP A 240      -3.705 -14.699  -4.457  1.00 10.00      A   
ATOM   1460  CB  ASP A 240      -5.221 -14.582  -4.250  1.00 10.00      A   
ATOM   1461  CG  ASP A 240      -5.962 -15.880  -4.523  1.00 10.00      A   
ATOM   1462  OD1 ASP A 240      -6.282 -16.163  -5.697  1.00 10.00      A   
ATOM   1463  OD2 ASP A 240      -6.231 -16.628  -3.559  1.00 10.00      A   
ATOM   1464  C   ASP A 240      -3.404 -14.938  -5.930  1.00 10.00      A   
ATOM   1465  O   ASP A 240      -3.163 -16.070  -6.357  1.00 10.00      A   
ATOM   1466  N   LEU A 241      -3.397 -13.853  -6.694  1.00 10.00      A   
ATOM   1467  HN  LEU A 241      -3.588 -12.983  -6.282  1.00 10.00      A   
ATOM   1468  CA  LEU A 241      -3.121 -13.912  -8.119  1.00 10.00      A   
ATOM   1469  CB  LEU A 241      -3.402 -12.553  -8.762  1.00 10.00      A   
ATOM   1470  CG  LEU A 241      -3.466 -12.517 -10.289  1.00 10.00      A   
ATOM   1471  CD1 LEU A 241      -4.644 -13.337 -10.801  1.00 10.00      A   
ATOM   1472  CD2 LEU A 241      -3.557 -11.082 -10.777  1.00 10.00      A   
ATOM   1473  C   LEU A 241      -1.672 -14.321  -8.366  1.00 10.00      A   
ATOM   1474  O   LEU A 241      -1.387 -15.101  -9.271  1.00 10.00      A   
ATOM   1475  N   LYS A 242      -0.766 -13.790  -7.550  1.00 10.00      A   
ATOM   1476  HN  LYS A 242      -1.062 -13.159  -6.857  1.00 10.00      A   
ATOM   1477  CA  LYS A 242       0.655 -14.101  -7.657  1.00 10.00      A   
ATOM   1478  CB  LYS A 242       1.448 -13.326  -6.597  1.00 10.00      A   
ATOM   1479  CG  LYS A 242       2.940 -13.622  -6.585  1.00 10.00      A   
ATOM   1480  CD  LYS A 242       3.553 -13.333  -5.225  1.00 10.00      A   
ATOM   1481  CE  LYS A 242       5.042 -13.637  -5.212  1.00 10.00      A   
ATOM   1482  NZ  LYS A 242       5.616 -13.540  -3.843  1.00 10.00      A   
ATOM   1483  HZ1 LYS A 242       5.337 -14.369  -3.278  1.00 10.00      A   
ATOM   1484  HZ2 LYS A 242       5.270 -12.683  -3.367  1.00 10.00      A   
ATOM   1485  HZ3 LYS A 242       6.655 -13.500  -3.888  1.00 10.00      A   
ATOM   1486  C   LYS A 242       0.888 -15.603  -7.494  1.00 10.00      A   
ATOM   1487  O   LYS A 242       1.721 -16.195  -8.180  1.00 10.00      A   
ATOM   1488  N   GLU A 243       0.126 -16.215  -6.597  1.00 10.00      A   
ATOM   1489  HN  GLU A 243      -0.526 -15.685  -6.081  1.00 10.00      A   
ATOM   1490  CA  GLU A 243       0.238 -17.644  -6.335  1.00 10.00      A   
ATOM   1491  CB  GLU A 243      -0.309 -17.958  -4.941  1.00 10.00      A   
ATOM   1492  CG  GLU A 243       0.354 -17.152  -3.836  1.00 10.00      A   
ATOM   1493  CD  GLU A 243      -0.333 -17.305  -2.495  1.00 10.00      A   
ATOM   1494  OE1 GLU A 243      -1.576 -17.201  -2.437  1.00 10.00      A   
ATOM   1495  OE2 GLU A 243       0.370 -17.521  -1.482  1.00 10.00      A   
ATOM   1496  C   GLU A 243      -0.496 -18.475  -7.391  1.00 10.00      A   
ATOM   1497  O   GLU A 243      -0.465 -19.705  -7.354  1.00 10.00      A   
ATOM   1498  N   ARG A 244      -1.136 -17.802  -8.342  1.00 10.00      A   
ATOM   1499  HN  ARG A 244      -1.102 -16.820  -8.339  1.00 10.00      A   
ATOM   1500  CA  ARG A 244      -1.886 -18.489  -9.391  1.00 10.00      A   
ATOM   1501  CB  ARG A 244      -3.366 -18.108  -9.322  1.00 10.00      A   
ATOM   1502  CG  ARG A 244      -4.315 -19.195  -9.806  1.00 10.00      A   
ATOM   1503  CD  ARG A 244      -5.705 -18.645 -10.063  1.00 10.00      A   
ATOM   1504  NE  ARG A 244      -6.188 -17.823  -8.954  1.00 10.00      A   
ATOM   1505  HE  ARG A 244      -5.618 -17.765  -8.155  1.00 10.00      A   
ATOM   1506  CZ  ARG A 244      -7.343 -17.164  -8.968  1.00 10.00      A   
ATOM   1507  NH1 ARG A 244      -8.137 -17.232 -10.028  1.00 10.00      A   
ATOM   1508 HH11 ARG A 244      -9.004 -16.732 -10.043  1.00 10.00      A   
ATOM   1509 HH12 ARG A 244      -7.875 -17.788 -10.821  1.00 10.00      A   
ATOM   1510  NH2 ARG A 244      -7.704 -16.426  -7.925  1.00 10.00      A   
ATOM   1511 HH21 ARG A 244      -7.101 -16.355  -7.112  1.00 10.00      A   
ATOM   1512 HH22 ARG A 244      -8.580 -15.939  -7.933  1.00 10.00      A   
ATOM   1513  C   ARG A 244      -1.338 -18.179 -10.784  1.00 10.00      A   
ATOM   1514  O   ARG A 244      -1.756 -18.791 -11.768  1.00 10.00      A   
ATOM   1515  N   THR A 245      -0.396 -17.242 -10.869  1.00 10.00      A   
ATOM   1516  HN  THR A 245      -0.071 -16.807 -10.052  1.00 10.00      A   
ATOM   1517  CA  THR A 245       0.183 -16.865 -12.158  1.00 10.00      A   
ATOM   1518  CB  THR A 245       0.080 -15.346 -12.389  1.00 10.00      A   
ATOM   1519  OG1 THR A 245      -1.204 -14.887 -11.948  1.00 10.00      A   
ATOM   1520  HG1 THR A 245      -1.303 -15.079 -11.006  1.00 10.00      A   
ATOM   1521  CG2 THR A 245       0.258 -15.009 -13.862  1.00 10.00      A   
ATOM   1522  C   THR A 245       1.644 -17.292 -12.250  1.00 10.00      A   
ATOM   1523  O   THR A 245       2.381 -17.226 -11.261  1.00 10.00      A   
ATOM   1524  N   VAL A 247       9.338 -13.466 -13.471  1.00 10.00      A   
ATOM   1525  HN  VAL A 247      10.041 -13.328 -14.141  1.00 10.00      A   
ATOM   1526  CA  VAL A 247       8.152 -14.227 -13.844  1.00 10.00      A   
ATOM   1527  CB  VAL A 247       7.989 -15.487 -12.971  1.00 10.00      A   
ATOM   1528  CG1 VAL A 247       6.980 -16.444 -13.589  1.00 10.00      A   
ATOM   1529  CG2 VAL A 247       9.326 -16.174 -12.749  1.00 10.00      A   
ATOM   1530  C   VAL A 247       6.900 -13.365 -13.706  1.00 10.00      A   
ATOM   1531  O   VAL A 247       6.047 -13.323 -14.595  1.00 10.00      A   
ATOM   1532  N   THR A 248       6.797 -12.680 -12.585  1.00 10.00      A   
ATOM   1533  HN  THR A 248       7.505 -12.758 -11.915  1.00 10.00      A   
ATOM   1534  CA  THR A 248       5.662 -11.818 -12.318  1.00 10.00      A   
ATOM   1535  CB  THR A 248       5.070 -12.103 -10.923  1.00 10.00      A   
ATOM   1536  OG1 THR A 248       6.136 -12.289  -9.979  1.00 10.00      A   
ATOM   1537  HG1 THR A 248       6.402 -11.422  -9.625  1.00 10.00      A   
ATOM   1538  CG2 THR A 248       4.194 -13.348 -10.958  1.00 10.00      A   
ATOM   1539  C   THR A 248       6.062 -10.348 -12.399  1.00 10.00      A   
ATOM   1540  O   THR A 248       6.873  -9.871 -11.611  1.00 10.00      A   
ATOM   1541  N   ASN A 249       5.495  -9.639 -13.358  1.00 10.00      A   
ATOM   1542  HN  ASN A 249       4.864 -10.079 -13.970  1.00 10.00      A   
ATOM   1543  CA  ASN A 249       5.783  -8.224 -13.530  1.00 10.00      A   
ATOM   1544  CB  ASN A 249       5.871  -7.883 -15.025  1.00 10.00      A   
ATOM   1545  CG  ASN A 249       6.083  -6.404 -15.307  1.00 10.00      A   
ATOM   1546  OD1 ASN A 249       6.644  -5.672 -14.494  1.00 10.00      A   
ATOM   1547  ND2 ASN A 249       5.640  -5.963 -16.474  1.00 10.00      A   
ATOM   1548 HD21 ASN A 249       5.212  -6.607 -17.079  1.00 10.00      A   
ATOM   1549 HD22 ASN A 249       5.762  -5.006 -16.692  1.00 10.00      A   
ATOM   1550  C   ASN A 249       4.695  -7.404 -12.845  1.00 10.00      A   
ATOM   1551  O   ASN A 249       3.522  -7.782 -12.884  1.00 10.00      A   
ATOM   1552  N   THR A 250       5.091  -6.303 -12.209  1.00 10.00      A   
ATOM   1553  HN  THR A 250       6.043  -6.070 -12.215  1.00 10.00      A   
ATOM   1554  CA  THR A 250       4.158  -5.427 -11.506  1.00 10.00      A   
ATOM   1555  CB  THR A 250       4.869  -4.152 -11.011  1.00 10.00      A   
ATOM   1556  OG1 THR A 250       6.144  -4.499 -10.446  1.00 10.00      A   
ATOM   1557  HG1 THR A 250       6.714  -3.719 -10.443  1.00 10.00      A   
ATOM   1558  CG2 THR A 250       4.024  -3.441  -9.963  1.00 10.00      A   
ATOM   1559  C   THR A 250       2.998  -5.024 -12.413  1.00 10.00      A   
ATOM   1560  O   THR A 250       1.828  -5.151 -12.038  1.00 10.00      A   
ATOM   1561  N   GLU A 251       3.337  -4.555 -13.610  1.00 10.00      A   
ATOM   1562  HN  GLU A 251       4.287  -4.482 -13.838  1.00 10.00      A   
ATOM   1563  CA  GLU A 251       2.337  -4.132 -14.582  1.00 10.00      A   
ATOM   1564  CB  GLU A 251       3.007  -3.700 -15.887  1.00 10.00      A   
ATOM   1565  CG  GLU A 251       4.169  -2.740 -15.711  1.00 10.00      A   
ATOM   1566  CD  GLU A 251       4.927  -2.511 -17.003  1.00 10.00      A   
ATOM   1567  OE1 GLU A 251       5.149  -1.340 -17.366  1.00 10.00      A   
ATOM   1568  OE2 GLU A 251       5.278  -3.508 -17.672  1.00 10.00      A   
ATOM   1569  C   GLU A 251       1.359  -5.263 -14.871  1.00 10.00      A   
ATOM   1570  O   GLU A 251       0.149  -5.085 -14.775  1.00 10.00      A   
ATOM   1571  N   GLN A 252       1.899  -6.431 -15.197  1.00 10.00      A   
ATOM   1572  HN  GLN A 252       2.873  -6.510 -15.227  1.00 10.00      A   
ATOM   1573  CA  GLN A 252       1.079  -7.598 -15.504  1.00 10.00      A   
ATOM   1574  CB  GLN A 252       1.963  -8.809 -15.821  1.00 10.00      A   
ATOM   1575  CG  GLN A 252       2.830  -8.655 -17.060  1.00 10.00      A   
ATOM   1576  CD  GLN A 252       2.076  -8.896 -18.354  1.00 10.00      A   
ATOM   1577  OE1 GLN A 252       1.119  -9.671 -18.400  1.00 10.00      A   
ATOM   1578  NE2 GLN A 252       2.508  -8.229 -19.411  1.00 10.00      A   
ATOM   1579 HE21 GLN A 252       3.278  -7.629 -19.298  1.00 10.00      A   
ATOM   1580 HE22 GLN A 252       2.046  -8.357 -20.267  1.00 10.00      A   
ATOM   1581  C   GLN A 252       0.152  -7.943 -14.344  1.00 10.00      A   
ATOM   1582  O   GLN A 252      -1.051  -8.086 -14.529  1.00 10.00      A   
ATOM   1583  N   LEU A 253       0.719  -8.049 -13.148  1.00 10.00      A   
ATOM   1584  HN  LEU A 253       1.685  -7.882 -13.061  1.00 10.00      A   
ATOM   1585  CA  LEU A 253      -0.049  -8.401 -11.957  1.00 10.00      A   
ATOM   1586  CB  LEU A 253       0.861  -8.447 -10.729  1.00 10.00      A   
ATOM   1587  CG  LEU A 253       0.419  -9.375  -9.593  1.00 10.00      A   
ATOM   1588  CD1 LEU A 253       0.393 -10.826 -10.053  1.00 10.00      A   
ATOM   1589  CD2 LEU A 253       1.331  -9.208  -8.390  1.00 10.00      A   
ATOM   1590  C   LEU A 253      -1.218  -7.447 -11.719  1.00 10.00      A   
ATOM   1591  O   LEU A 253      -2.352  -7.881 -11.517  1.00 10.00      A   
ATOM   1592  N   VAL A 254      -0.939  -6.150 -11.751  1.00 10.00      A   
ATOM   1593  HN  VAL A 254      -0.011  -5.862 -11.923  1.00 10.00      A   
ATOM   1594  CA  VAL A 254      -1.972  -5.143 -11.535  1.00 10.00      A   
ATOM   1595  CB  VAL A 254      -1.379  -3.732 -11.350  1.00 10.00      A   
ATOM   1596  CG1 VAL A 254      -2.482  -2.701 -11.156  1.00 10.00      A   
ATOM   1597  CG2 VAL A 254      -0.422  -3.711 -10.168  1.00 10.00      A   
ATOM   1598  C   VAL A 254      -2.989  -5.143 -12.679  1.00 10.00      A   
ATOM   1599  O   VAL A 254      -4.198  -5.085 -12.439  1.00 10.00      A   
ATOM   1600  N   PHE A 255      -2.498  -5.228 -13.914  1.00 10.00      A   
ATOM   1601  HN  PHE A 255      -1.524  -5.285 -14.039  1.00 10.00      A   
ATOM   1602  CA  PHE A 255      -3.364  -5.240 -15.093  1.00 10.00      A   
ATOM   1603  CB  PHE A 255      -2.532  -5.231 -16.379  1.00 10.00      A   
ATOM   1604  CG  PHE A 255      -2.333  -3.869 -16.988  1.00 10.00      A   
ATOM   1605  CD1 PHE A 255      -3.360  -3.251 -17.684  1.00 10.00      A   
ATOM   1606  CD2 PHE A 255      -1.118  -3.213 -16.877  1.00 10.00      A   
ATOM   1607  CE1 PHE A 255      -3.178  -2.006 -18.257  1.00 10.00      A   
ATOM   1608  CE2 PHE A 255      -0.930  -1.968 -17.445  1.00 10.00      A   
ATOM   1609  CZ  PHE A 255      -1.962  -1.364 -18.137  1.00 10.00      A   
ATOM   1610  C   PHE A 255      -4.304  -6.447 -15.092  1.00 10.00      A   
ATOM   1611  O   PHE A 255      -5.497  -6.314 -15.378  1.00 10.00      A   
ATOM   1612  N   ILE A 256      -3.761  -7.622 -14.782  1.00 10.00      A   
ATOM   1613  HN  ILE A 256      -2.798  -7.669 -14.575  1.00 10.00      A   
ATOM   1614  CA  ILE A 256      -4.553  -8.846 -14.749  1.00 10.00      A   
ATOM   1615  CB  ILE A 256      -3.667 -10.099 -14.552  1.00 10.00      A   
ATOM   1616  CG1 ILE A 256      -2.758 -10.306 -15.767  1.00 10.00      A   
ATOM   1617  CG2 ILE A 256      -4.516 -11.338 -14.315  1.00 10.00      A   
ATOM   1618  CD1 ILE A 256      -1.741 -11.416 -15.594  1.00 10.00      A   
ATOM   1619  C   ILE A 256      -5.617  -8.765 -13.653  1.00 10.00      A   
ATOM   1620  O   ILE A 256      -6.773  -9.149 -13.861  1.00 10.00      A   
ATOM   1621  N   ALA A 257      -5.229  -8.245 -12.491  1.00 10.00      A   
ATOM   1622  HN  ALA A 257      -4.294  -7.964 -12.379  1.00 10.00      A   
ATOM   1623  CA  ALA A 257      -6.158  -8.097 -11.376  1.00 10.00      A   
ATOM   1624  CB  ALA A 257      -5.430  -7.645 -10.120  1.00 10.00      A   
ATOM   1625  C   ALA A 257      -7.264  -7.113 -11.737  1.00 10.00      A   
ATOM   1626  O   ALA A 257      -8.441  -7.365 -11.480  1.00 10.00      A   
ATOM   1627  N   ALA A 258      -6.873  -6.001 -12.353  1.00 10.00      A   
ATOM   1628  HN  ALA A 258      -5.912  -5.864 -12.525  1.00 10.00      A   
ATOM   1629  CA  ALA A 258      -7.820  -4.970 -12.770  1.00 10.00      A   
ATOM   1630  CB  ALA A 258      -7.084  -3.791 -13.387  1.00 10.00      A   
ATOM   1631  C   ALA A 258      -8.834  -5.540 -13.758  1.00 10.00      A   
ATOM   1632  O   ALA A 258     -10.014  -5.180 -13.729  1.00 10.00      A   
ATOM   1633  N   LEU A 259      -8.367  -6.433 -14.629  1.00 10.00      A   
ATOM   1634  HN  LEU A 259      -7.409  -6.658 -14.614  1.00 10.00      A   
ATOM   1635  CA  LEU A 259      -9.236  -7.072 -15.614  1.00 10.00      A   
ATOM   1636  CB  LEU A 259      -8.434  -7.983 -16.545  1.00 10.00      A   
ATOM   1637  CG  LEU A 259      -7.813  -7.320 -17.771  1.00 10.00      A   
ATOM   1638  CD1 LEU A 259      -7.343  -8.375 -18.757  1.00 10.00      A   
ATOM   1639  CD2 LEU A 259      -8.805  -6.378 -18.434  1.00 10.00      A   
ATOM   1640  C   LEU A 259     -10.324  -7.879 -14.924  1.00 10.00      A   
ATOM   1641  O   LEU A 259     -11.491  -7.830 -15.311  1.00 10.00      A   
ATOM   1642  N   ASN A 260      -9.934  -8.607 -13.888  1.00 10.00      A   
ATOM   1643  HN  ASN A 260      -8.988  -8.591 -13.619  1.00 10.00      A   
ATOM   1644  CA  ASN A 260     -10.879  -9.417 -13.133  1.00 10.00      A   
ATOM   1645  CB  ASN A 260     -10.172 -10.299 -12.100  1.00 10.00      A   
ATOM   1646  CG  ASN A 260      -9.908 -11.705 -12.607  1.00 10.00      A   
ATOM   1647  OD1 ASN A 260     -10.541 -12.168 -13.554  1.00 10.00      A   
ATOM   1648  ND2 ASN A 260      -8.980 -12.399 -11.967  1.00 10.00      A   
ATOM   1649 HD21 ASN A 260      -8.522 -11.972 -11.214  1.00 10.00      A   
ATOM   1650 HD22 ASN A 260      -8.789 -13.317 -12.271  1.00 10.00      A   
ATOM   1651  C   ASN A 260     -11.911  -8.534 -12.455  1.00 10.00      A   
ATOM   1652  O   ASN A 260     -13.100  -8.842 -12.465  1.00 10.00      A   
ATOM   1653  N   ILE A 261     -11.454  -7.417 -11.893  1.00 10.00      A   
ATOM   1654  HN  ILE A 261     -10.492  -7.220 -11.932  1.00 10.00      A   
ATOM   1655  CA  ILE A 261     -12.348  -6.479 -11.217  1.00 10.00      A   
ATOM   1656  CB  ILE A 261     -11.582  -5.326 -10.526  1.00 10.00      A   
ATOM   1657  CG1 ILE A 261     -10.500  -5.882  -9.595  1.00 10.00      A   
ATOM   1658  CG2 ILE A 261     -12.549  -4.445  -9.741  1.00 10.00      A   
ATOM   1659  CD1 ILE A 261      -9.539  -4.837  -9.081  1.00 10.00      A   
ATOM   1660  C   ILE A 261     -13.367  -5.905 -12.200  1.00 10.00      A   
ATOM   1661  O   ILE A 261     -14.546  -5.776 -11.876  1.00 10.00      A   
ATOM   1662  N   SER A 262     -12.907  -5.577 -13.405  1.00 10.00      A   
ATOM   1663  HN  SER A 262     -11.952  -5.698 -13.603  1.00 10.00      A   
ATOM   1664  CA  SER A 262     -13.787  -5.036 -14.433  1.00 10.00      A   
ATOM   1665  CB  SER A 262     -12.982  -4.609 -15.666  1.00 10.00      A   
ATOM   1666  OG  SER A 262     -13.808  -3.960 -16.621  1.00 10.00      A   
ATOM   1667  HG  SER A 262     -13.795  -2.996 -16.470  1.00 10.00      A   
ATOM   1668  C   SER A 262     -14.847  -6.069 -14.809  1.00 10.00      A   
ATOM   1669  O   SER A 262     -16.028  -5.743 -14.967  1.00 10.00      A   
ATOM   1670  N   TYR A 263     -14.418  -7.321 -14.931  1.00 10.00      A   
ATOM   1671  HN  TYR A 263     -13.464  -7.514 -14.796  1.00 10.00      A   
ATOM   1672  CA  TYR A 263     -15.320  -8.413 -15.263  1.00 10.00      A   
ATOM   1673  CB  TYR A 263     -14.521  -9.691 -15.527  1.00 10.00      A   
ATOM   1674  CG  TYR A 263     -15.352 -10.893 -15.918  1.00 10.00      A   
ATOM   1675  CD1 TYR A 263     -16.499 -10.761 -16.691  1.00 10.00      A   
ATOM   1676  CD2 TYR A 263     -14.974 -12.165 -15.520  1.00 10.00      A   
ATOM   1677  CE1 TYR A 263     -17.247 -11.868 -17.054  1.00 10.00      A   
ATOM   1678  CE2 TYR A 263     -15.714 -13.271 -15.874  1.00 10.00      A   
ATOM   1679  CZ  TYR A 263     -16.848 -13.122 -16.642  1.00 10.00      A   
ATOM   1680  OH  TYR A 263     -17.577 -14.234 -17.003  1.00 10.00      A   
ATOM   1681  HH  TYR A 263     -17.965 -14.094 -17.878  1.00 10.00      A   
ATOM   1682  C   TYR A 263     -16.304  -8.629 -14.122  1.00 10.00      A   
ATOM   1683  O   TYR A 263     -17.503  -8.790 -14.342  1.00 10.00      A   
ATOM   1684  N   GLU A 264     -15.785  -8.644 -12.900  1.00 10.00      A   
ATOM   1685  HN  GLU A 264     -14.809  -8.543 -12.791  1.00 10.00      A   
ATOM   1686  CA  GLU A 264     -16.618  -8.824 -11.715  1.00 10.00      A   
ATOM   1687  CB  GLU A 264     -15.755  -8.894 -10.455  1.00 10.00      A   
ATOM   1688  CG  GLU A 264     -15.026 -10.219 -10.275  1.00 10.00      A   
ATOM   1689  CD  GLU A 264     -14.065 -10.210  -9.101  1.00 10.00      A   
ATOM   1690  OE1 GLU A 264     -12.923 -10.691  -9.257  1.00 10.00      A   
ATOM   1691  OE2 GLU A 264     -14.444  -9.724  -8.014  1.00 10.00      A   
ATOM   1692  C   GLU A 264     -17.638  -7.692 -11.602  1.00 10.00      A   
ATOM   1693  O   GLU A 264     -18.797  -7.919 -11.259  1.00 10.00      A   
ATOM   1694  N   LEU A 265     -17.196  -6.477 -11.909  1.00 10.00      A   
ATOM   1695  HN  LEU A 265     -16.253  -6.364 -12.162  1.00 10.00      A   
ATOM   1696  CA  LEU A 265     -18.058  -5.303 -11.869  1.00 10.00      A   
ATOM   1697  CB  LEU A 265     -17.241  -4.038 -12.156  1.00 10.00      A   
ATOM   1698  CG  LEU A 265     -17.959  -2.696 -11.988  1.00 10.00      A   
ATOM   1699  CD1 LEU A 265     -18.422  -2.514 -10.553  1.00 10.00      A   
ATOM   1700  CD2 LEU A 265     -17.045  -1.551 -12.396  1.00 10.00      A   
ATOM   1701  C   LEU A 265     -19.188  -5.445 -12.884  1.00 10.00      A   
ATOM   1702  O   LEU A 265     -20.346  -5.174 -12.575  1.00 10.00      A   
ATOM   1703  N   ALA A 266     -18.846  -5.888 -14.091  1.00 10.00      A   
ATOM   1704  HN  ALA A 266     -17.902  -6.081 -14.280  1.00 10.00      A   
ATOM   1705  CA  ALA A 266     -19.835  -6.079 -15.149  1.00 10.00      A   
ATOM   1706  CB  ALA A 266     -19.156  -6.482 -16.449  1.00 10.00      A   
ATOM   1707  C   ALA A 266     -20.877  -7.121 -14.743  1.00 10.00      A   
ATOM   1708  O   ALA A 266     -22.064  -6.973 -15.038  1.00 10.00      A   
ATOM   1709  N   GLN A 267     -20.422  -8.166 -14.055  1.00 10.00      A   
ATOM   1710  HN  GLN A 267     -19.463  -8.224 -13.858  1.00 10.00      A   
ATOM   1711  CA  GLN A 267     -21.307  -9.232 -13.593  1.00 10.00      A   
ATOM   1712  CB  GLN A 267     -20.499 -10.440 -13.113  1.00 10.00      A   
ATOM   1713  CG  GLN A 267     -19.691 -11.125 -14.201  1.00 10.00      A   
ATOM   1714  CD  GLN A 267     -18.766 -12.195 -13.661  1.00 10.00      A   
ATOM   1715  OE1 GLN A 267     -19.130 -13.369 -13.593  1.00 10.00      A   
ATOM   1716  NE2 GLN A 267     -17.568 -11.795 -13.267  1.00 10.00      A   
ATOM   1717 HE21 GLN A 267     -17.351 -10.841 -13.345  1.00 10.00      A   
ATOM   1718 HE22 GLN A 267     -16.940 -12.467 -12.912  1.00 10.00      A   
ATOM   1719  C   GLN A 267     -22.211  -8.732 -12.472  1.00 10.00      A   
ATOM   1720  O   GLN A 267     -23.401  -9.049 -12.428  1.00 10.00      A   
ATOM   1721  N   GLU A 268     -21.639  -7.940 -11.573  1.00 10.00      A   
ATOM   1722  HN  GLU A 268     -20.684  -7.735 -11.657  1.00 10.00      A   
ATOM   1723  CA  GLU A 268     -22.387  -7.377 -10.458  1.00 10.00      A   
ATOM   1724  CB  GLU A 268     -21.432  -6.641  -9.516  1.00 10.00      A   
ATOM   1725  CG  GLU A 268     -21.952  -6.480  -8.097  1.00 10.00      A   
ATOM   1726  CD  GLU A 268     -22.157  -7.807  -7.389  1.00 10.00      A   
ATOM   1727  OE1 GLU A 268     -23.096  -7.909  -6.572  1.00 10.00      A   
ATOM   1728  OE2 GLU A 268     -21.384  -8.761  -7.648  1.00 10.00      A   
ATOM   1729  C   GLU A 268     -23.455  -6.418 -10.987  1.00 10.00      A   
ATOM   1730  O   GLU A 268     -24.572  -6.354 -10.469  1.00 10.00      A   
ATOM   1731  N   LYS A 269     -23.098  -5.686 -12.039  1.00 10.00      A   
ATOM   1732  HN  LYS A 269     -22.184  -5.773 -12.388  1.00 10.00      A   
ATOM   1733  CA  LYS A 269     -24.009  -4.742 -12.671  1.00 10.00      A   
ATOM   1734  CB  LYS A 269     -23.262  -3.884 -13.698  1.00 10.00      A   
ATOM   1735  CG  LYS A 269     -22.368  -2.815 -13.089  1.00 10.00      A   
ATOM   1736  CD  LYS A 269     -21.449  -2.201 -14.133  1.00 10.00      A   
ATOM   1737  CE  LYS A 269     -20.856  -0.883 -13.657  1.00 10.00      A   
ATOM   1738  NZ  LYS A 269     -20.101  -0.192 -14.738  1.00 10.00      A   
ATOM   1739  HZ1 LYS A 269     -20.454  -0.489 -15.673  1.00 10.00      A   
ATOM   1740  HZ2 LYS A 269     -19.087  -0.421 -14.675  1.00 10.00      A   
ATOM   1741  HZ3 LYS A 269     -20.215   0.838 -14.652  1.00 10.00      A   
ATOM   1742  C   LYS A 269     -25.157  -5.484 -13.349  1.00 10.00      A   
ATOM   1743  O   LYS A 269     -26.267  -4.960 -13.476  1.00 10.00      A   
ATOM   1744  N   ALA A 270     -24.880  -6.710 -13.782  1.00 10.00      A   
ATOM   1745  HN  ALA A 270     -23.977  -7.067 -13.654  1.00 10.00      A   
ATOM   1746  CA  ALA A 270     -25.879  -7.541 -14.441  1.00 10.00      A   
ATOM   1747  CB  ALA A 270     -25.216  -8.708 -15.159  1.00 10.00      A   
ATOM   1748  C   ALA A 270     -26.903  -8.045 -13.431  1.00 10.00      A   
ATOM   1749  O   ALA A 270     -28.076  -8.219 -13.758  1.00 10.00      A   
ATOM   1750  N   LYS A 271     -26.448  -8.263 -12.198  1.00 10.00      A   
ATOM   1751  HN  LYS A 271     -25.499  -8.101 -12.007  1.00 10.00      A   
ATOM   1752  CA  LYS A 271     -27.315  -8.743 -11.127  1.00 10.00      A   
ATOM   1753  CB  LYS A 271     -26.533  -8.898  -9.819  1.00 10.00      A   
ATOM   1754  CG  LYS A 271     -25.498 -10.009  -9.822  1.00 10.00      A   
ATOM   1755  CD  LYS A 271     -24.787 -10.070  -8.483  1.00 10.00      A   
ATOM   1756  CE  LYS A 271     -23.663 -11.085  -8.489  1.00 10.00      A   
ATOM   1757  NZ  LYS A 271     -22.829 -10.972  -7.270  1.00 10.00      A   
ATOM   1758  HZ1 LYS A 271     -22.363 -10.033  -7.243  1.00 10.00      A   
ATOM   1759  HZ2 LYS A 271     -22.100 -11.709  -7.265  1.00 10.00      A   
ATOM   1760  HZ3 LYS A 271     -23.418 -11.078  -6.424  1.00 10.00      A   
ATOM   1761  C   LYS A 271     -28.480  -7.787 -10.899  1.00 10.00      A   
ATOM   1762  O   LYS A 271     -29.642  -8.187 -10.959  1.00 10.00      A   
ATOM   1763  N   THR A 272     -28.163  -6.521 -10.652  1.00 10.00      A   
ATOM   1764  HN  THR A 272     -27.216  -6.258 -10.628  1.00 10.00      A   
ATOM   1765  CA  THR A 272     -29.189  -5.516 -10.411  1.00 10.00      A   
ATOM   1766  CB  THR A 272     -28.599  -4.173  -9.909  1.00 10.00      A   
ATOM   1767  OG1 THR A 272     -29.629  -3.379  -9.307  1.00 10.00      A   
ATOM   1768  HG1 THR A 272     -29.243  -2.577  -8.937  1.00 10.00      A   
ATOM   1769  CG2 THR A 272     -27.945  -3.389 -11.039  1.00 10.00      A   
ATOM   1770  C   THR A 272     -30.071  -5.312 -11.648  1.00 10.00      A   
ATOM   1771  O   THR A 272     -31.270  -5.052 -11.532  1.00 10.00      A   
ATOM   1772  N   ARG A 273     -29.482  -5.474 -12.833  1.00 10.00      A   
ATOM   1773  HN  ARG A 273     -28.532  -5.710 -12.868  1.00 10.00      A   
ATOM   1774  CA  ARG A 273     -30.224  -5.317 -14.075  1.00 10.00      A   
ATOM   1775  CB  ARG A 273     -29.281  -5.352 -15.282  1.00 10.00      A   
ATOM   1776  CG  ARG A 273     -29.981  -5.196 -16.625  1.00 10.00      A   
ATOM   1777  CD  ARG A 273     -29.232  -5.923 -17.726  1.00 10.00      A   
ATOM   1778  NE  ARG A 273     -29.070  -7.346 -17.431  1.00 10.00      A   
ATOM   1779  HE  ARG A 273     -29.798  -7.793 -16.937  1.00 10.00      A   
ATOM   1780  CZ  ARG A 273     -28.010  -8.063 -17.789  1.00 10.00      A   
ATOM   1781  NH1 ARG A 273     -27.011  -7.500 -18.455  1.00 10.00      A   
ATOM   1782 HH11 ARG A 273     -26.215  -8.047 -18.722  1.00 10.00      A   
ATOM   1783 HH12 ARG A 273     -27.047  -6.525 -18.698  1.00 10.00      A   
ATOM   1784  NH2 ARG A 273     -27.948  -9.342 -17.461  1.00 10.00      A   
ATOM   1785 HH21 ARG A 273     -28.706  -9.767 -16.940  1.00 10.00      A   
ATOM   1786 HH22 ARG A 273     -27.155  -9.893 -17.721  1.00 10.00      A   
ATOM   1787  C   ARG A 273     -31.273  -6.415 -14.196  1.00 10.00      A   
ATOM   1788  O   ARG A 273     -32.437  -6.149 -14.504  1.00 10.00      A   
ATOM   1789  N   ASP A 274     -30.853  -7.652 -13.939  1.00 10.00      A   
ATOM   1790  HN  ASP A 274     -29.907  -7.801 -13.709  1.00 10.00      A   
ATOM   1791  CA  ASP A 274     -31.756  -8.798 -14.007  1.00 10.00      A   
ATOM   1792  CB  ASP A 274     -30.981 -10.116 -13.911  1.00 10.00      A   
ATOM   1793  CG  ASP A 274     -30.124 -10.391 -15.134  1.00 10.00      A   
ATOM   1794  OD1 ASP A 274     -29.254 -11.286 -15.067  1.00 10.00      A   
ATOM   1795  OD2 ASP A 274     -30.307  -9.709 -16.164  1.00 10.00      A   
ATOM   1796  C   ASP A 274     -32.804  -8.713 -12.906  1.00 10.00      A   
ATOM   1797  O   ASP A 274     -33.962  -9.078 -13.109  1.00 10.00      A   
ATOM   1798  N   TYR A 275     -32.389  -8.210 -11.745  1.00 10.00      A   
ATOM   1799  HN  TYR A 275     -31.447  -7.941 -11.653  1.00 10.00      A   
ATOM   1800  CA  TYR A 275     -33.285  -8.046 -10.609  1.00 10.00      A   
ATOM   1801  CB  TYR A 275     -32.518  -7.497  -9.401  1.00 10.00      A   
ATOM   1802  CG  TYR A 275     -32.120  -8.536  -8.375  1.00 10.00      A   
ATOM   1803  CD1 TYR A 275     -33.074  -9.333  -7.759  1.00 10.00      A   
ATOM   1804  CD2 TYR A 275     -30.790  -8.710  -8.016  1.00 10.00      A   
ATOM   1805  CE1 TYR A 275     -32.718 -10.277  -6.819  1.00 10.00      A   
ATOM   1806  CE2 TYR A 275     -30.421  -9.654  -7.075  1.00 10.00      A   
ATOM   1807  CZ  TYR A 275     -31.392 -10.432  -6.481  1.00 10.00      A   
ATOM   1808  OH  TYR A 275     -31.036 -11.375  -5.547  1.00 10.00      A   
ATOM   1809  HH  TYR A 275     -31.645 -12.124  -5.596  1.00 10.00      A   
ATOM   1810  C   TYR A 275     -34.410  -7.087 -10.972  1.00 10.00      A   
ATOM   1811  O   TYR A 275     -35.585  -7.382 -10.762  1.00 10.00      A   
ATOM   1812  N   ALA A 276     -34.038  -5.939 -11.531  1.00 10.00      A   
ATOM   1813  HN  ALA A 276     -33.081  -5.762 -11.670  1.00 10.00      A   
ATOM   1814  CA  ALA A 276     -35.008  -4.932 -11.934  1.00 10.00      A   
ATOM   1815  CB  ALA A 276     -34.305  -3.658 -12.383  1.00 10.00      A   
ATOM   1816  C   ALA A 276     -35.927  -5.460 -13.031  1.00 10.00      A   
ATOM   1817  O   ALA A 276     -37.125  -5.175 -13.044  1.00 10.00      A   
ATOM   1818  N   ALA A 277     -35.362  -6.249 -13.940  1.00 10.00      A   
ATOM   1819  HN  ALA A 277     -34.404  -6.450 -13.869  1.00 10.00      A   
ATOM   1820  CA  ALA A 277     -36.130  -6.824 -15.039  1.00 10.00      A   
ATOM   1821  CB  ALA A 277     -35.211  -7.538 -16.020  1.00 10.00      A   
ATOM   1822  C   ALA A 277     -37.208  -7.765 -14.510  1.00 10.00      A   
ATOM   1823  O   ALA A 277     -38.378  -7.659 -14.885  1.00 10.00      A   
ATOM   1824  N   SER A 278     -36.815  -8.670 -13.617  1.00 10.00      A   
ATOM   1825  HN  SER A 278     -35.867  -8.704 -13.350  1.00 10.00      A   
ATOM   1826  CA  SER A 278     -37.750  -9.618 -13.031  1.00 10.00      A   
ATOM   1827  CB  SER A 278     -37.006 -10.673 -12.207  1.00 10.00      A   
ATOM   1828  OG  SER A 278     -37.831 -11.798 -11.938  1.00 10.00      A   
ATOM   1829  HG  SER A 278     -37.309 -12.612 -12.053  1.00 10.00      A   
ATOM   1830  C   SER A 278     -38.775  -8.884 -12.166  1.00 10.00      A   
ATOM   1831  O   SER A 278     -39.944  -9.272 -12.102  1.00 10.00      A   
ATOM   1832  N   MET A 279     -38.331  -7.816 -11.512  1.00 10.00      A   
ATOM   1833  HN  MET A 279     -37.384  -7.564 -11.590  1.00 10.00      A   
ATOM   1834  CA  MET A 279     -39.210  -7.022 -10.667  1.00 10.00      A   
ATOM   1835  CB  MET A 279     -38.424  -6.005  -9.840  1.00 10.00      A   
ATOM   1836  CG  MET A 279     -39.281  -5.201  -8.875  1.00 10.00      A   
ATOM   1837  SD  MET A 279     -40.266  -6.239  -7.775  1.00 10.00      A   
ATOM   1838  CE  MET A 279     -41.186  -4.991  -6.880  1.00 10.00      A   
ATOM   1839  C   MET A 279     -40.279  -6.326 -11.501  1.00 10.00      A   
ATOM   1840  O   MET A 279     -41.438  -6.255 -11.095  1.00 10.00      A   
ATOM   1841  N   GLU A 280     -39.892  -5.827 -12.675  1.00 10.00      A   
ATOM   1842  HN  GLU A 280     -38.949  -5.905 -12.944  1.00 10.00      A   
ATOM   1843  CA  GLU A 280     -40.838  -5.156 -13.562  1.00 10.00      A   
ATOM   1844  CB  GLU A 280     -40.145  -4.601 -14.810  1.00 10.00      A   
ATOM   1845  CG  GLU A 280     -41.026  -3.677 -15.640  1.00 10.00      A   
ATOM   1846  CD  GLU A 280     -40.284  -2.999 -16.779  1.00 10.00      A   
ATOM   1847  OE1 GLU A 280     -39.771  -3.710 -17.668  1.00 10.00      A   
ATOM   1848  OE2 GLU A 280     -40.231  -1.749 -16.799  1.00 10.00      A   
ATOM   1849  C   GLU A 280     -41.960  -6.117 -13.942  1.00 10.00      A   
ATOM   1850  O   GLU A 280     -43.126  -5.724 -14.039  1.00 10.00      A   
ATOM   1851  N   GLN A 281     -41.602  -7.384 -14.136  1.00 10.00      A   
ATOM   1852  HN  GLN A 281     -40.652  -7.631 -14.063  1.00 10.00      A   
ATOM   1853  CA  GLN A 281     -42.583  -8.411 -14.467  1.00 10.00      A   
ATOM   1854  CB  GLN A 281     -41.891  -9.753 -14.712  1.00 10.00      A   
ATOM   1855  CG  GLN A 281     -41.693 -10.103 -16.176  1.00 10.00      A   
ATOM   1856  CD  GLN A 281     -42.970  -9.976 -16.979  1.00 10.00      A   
ATOM   1857  OE1 GLN A 281     -43.806 -10.879 -16.980  1.00 10.00      A   
ATOM   1858  NE2 GLN A 281     -43.117  -8.866 -17.682  1.00 10.00      A   
ATOM   1859 HE21 GLN A 281     -42.400  -8.196 -17.650  1.00 10.00      A   
ATOM   1860 HE22 GLN A 281     -43.938  -8.753 -18.208  1.00 10.00      A   
ATOM   1861  C   GLN A 281     -43.579  -8.555 -13.324  1.00 10.00      A   
ATOM   1862  O   GLN A 281     -44.785  -8.703 -13.538  1.00 10.00      A   
ATOM   1863  N   ARG A 282     -43.056  -8.492 -12.106  1.00 10.00      A   
ATOM   1864  HN  ARG A 282     -42.086  -8.360 -12.013  1.00 10.00      A   
ATOM   1865  CA  ARG A 282     -43.868  -8.603 -10.905  1.00 10.00      A   
ATOM   1866  CB  ARG A 282     -42.965  -8.696  -9.672  1.00 10.00      A   
ATOM   1867  CG  ARG A 282     -43.093  -9.995  -8.893  1.00 10.00      A   
ATOM   1868  CD  ARG A 282     -43.195 -11.202  -9.815  1.00 10.00      A   
ATOM   1869  NE  ARG A 282     -41.961 -11.449 -10.563  1.00 10.00      A   
ATOM   1870  HE  ARG A 282     -41.120 -11.110 -10.173  1.00 10.00      A   
ATOM   1871  CZ  ARG A 282     -41.914 -12.095 -11.732  1.00 10.00      A   
ATOM   1872  NH1 ARG A 282     -43.030 -12.563 -12.288  1.00 10.00      A   
ATOM   1873 HH11 ARG A 282     -42.987 -13.050 -13.163  1.00 10.00      A   
ATOM   1874 HH12 ARG A 282     -43.920 -12.425 -11.842  1.00 10.00      A   
ATOM   1875  NH2 ARG A 282     -40.748 -12.286 -12.347  1.00 10.00      A   
ATOM   1876 HH21 ARG A 282     -40.715 -12.777 -13.224  1.00 10.00      A   
ATOM   1877 HH22 ARG A 282     -39.893 -11.936 -11.941  1.00 10.00      A   
ATOM   1878  C   ARG A 282     -44.804  -7.405 -10.788  1.00 10.00      A   
ATOM   1879  O   ARG A 282     -45.975  -7.555 -10.437  1.00 10.00      A   
ATOM   1880  N   ILE A 283     -44.283  -6.221 -11.102  1.00 10.00      A   
ATOM   1881  HN  ILE A 283     -43.340  -6.173 -11.369  1.00 10.00      A   
ATOM   1882  CA  ILE A 283     -45.067  -4.993 -11.046  1.00 10.00      A   
ATOM   1883  CB  ILE A 283     -44.220  -3.764 -11.441  1.00 10.00      A   
ATOM   1884  CG1 ILE A 283     -43.044  -3.601 -10.474  1.00 10.00      A   
ATOM   1885  CG2 ILE A 283     -45.072  -2.503 -11.460  1.00 10.00      A   
ATOM   1886  CD1 ILE A 283     -41.965  -2.666 -10.976  1.00 10.00      A   
ATOM   1887  C   ILE A 283     -46.284  -5.091 -11.965  1.00 10.00      A   
ATOM   1888  O   ILE A 283     -47.397  -4.729 -11.577  1.00 10.00      A   
ATOM   1889  N   ARG A 284     -46.065  -5.595 -13.175  1.00 10.00      A   
ATOM   1890  HN  ARG A 284     -45.153  -5.870 -13.420  1.00 10.00      A   
ATOM   1891  CA  ARG A 284     -47.142  -5.752 -14.148  1.00 10.00      A   
ATOM   1892  CB  ARG A 284     -46.593  -6.227 -15.499  1.00 10.00      A   
ATOM   1893  CG  ARG A 284     -45.700  -5.214 -16.198  1.00 10.00      A   
ATOM   1894  CD  ARG A 284     -46.508  -4.073 -16.797  1.00 10.00      A   
ATOM   1895  NE  ARG A 284     -47.133  -4.452 -18.062  1.00 10.00      A   
ATOM   1896  HE  ARG A 284     -47.199  -5.413 -18.259  1.00 10.00      A   
ATOM   1897  CZ  ARG A 284     -47.614  -3.585 -18.952  1.00 10.00      A   
ATOM   1898  NH1 ARG A 284     -47.556  -2.277 -18.721  1.00 10.00      A   
ATOM   1899 HH11 ARG A 284     -47.152  -1.930 -17.875  1.00 10.00      A   
ATOM   1900 HH12 ARG A 284     -47.914  -1.629 -19.400  1.00 10.00      A   
ATOM   1901  NH2 ARG A 284     -48.145  -4.030 -20.082  1.00 10.00      A   
ATOM   1902 HH21 ARG A 284     -48.185  -5.014 -20.266  1.00 10.00      A   
ATOM   1903 HH22 ARG A 284     -48.507  -3.383 -20.760  1.00 10.00      A   
ATOM   1904  C   ARG A 284     -48.190  -6.731 -13.629  1.00 10.00      A   
ATOM   1905  O   ARG A 284     -49.394  -6.498 -13.764  1.00 10.00      A   
ATOM   1906  N   MET A 285     -47.720  -7.816 -13.012  1.00 10.00      A   
ATOM   1907  HN  MET A 285     -46.750  -7.934 -12.938  1.00 10.00      A   
ATOM   1908  CA  MET A 285     -48.605  -8.836 -12.452  1.00 10.00      A   
ATOM   1909  CB  MET A 285     -47.799 -10.019 -11.900  1.00 10.00      A   
ATOM   1910  CG  MET A 285     -47.341 -11.013 -12.952  1.00 10.00      A   
ATOM   1911  SD  MET A 285     -46.212 -12.257 -12.293  1.00 10.00      A   
ATOM   1912  CE  MET A 285     -46.281 -13.486 -13.595  1.00 10.00      A   
ATOM   1913  C   MET A 285     -49.482  -8.250 -11.351  1.00 10.00      A   
ATOM   1914  O   MET A 285     -50.689  -8.491 -11.302  1.00 10.00      A   
ATOM   1915  N   LEU A 286     -48.869  -7.474 -10.470  1.00 10.00      A   
ATOM   1916  HN  LEU A 286     -47.898  -7.332 -10.548  1.00 10.00      A   
ATOM   1917  CA  LEU A 286     -49.590  -6.844  -9.377  1.00 10.00      A   
ATOM   1918  CB  LEU A 286     -48.615  -6.169  -8.416  1.00 10.00      A   
ATOM   1919  CG  LEU A 286     -47.623  -7.098  -7.715  1.00 10.00      A   
ATOM   1920  CD1 LEU A 286     -46.536  -6.293  -7.021  1.00 10.00      A   
ATOM   1921  CD2 LEU A 286     -48.336  -8.023  -6.735  1.00 10.00      A   
ATOM   1922  C   LEU A 286     -50.593  -5.829  -9.909  1.00 10.00      A   
ATOM   1923  O   LEU A 286     -51.747  -5.802  -9.484  1.00 10.00      A   
ATOM   1924  N   GLN A 287     -50.152  -5.024 -10.866  1.00 10.00      A   
ATOM   1925  HN  GLN A 287     -49.228  -5.124 -11.180  1.00 10.00      A   
ATOM   1926  CA  GLN A 287     -50.995  -3.997 -11.463  1.00 10.00      A   
ATOM   1927  CB  GLN A 287     -50.194  -3.176 -12.474  1.00 10.00      A   
ATOM   1928  CG  GLN A 287     -50.758  -1.789 -12.737  1.00 10.00      A   
ATOM   1929  CD  GLN A 287     -50.686  -0.888 -11.522  1.00 10.00      A   
ATOM   1930  OE1 GLN A 287     -51.609  -0.845 -10.709  1.00 10.00      A   
ATOM   1931  NE2 GLN A 287     -49.586  -0.160 -11.386  1.00 10.00      A   
ATOM   1932 HE21 GLN A 287     -48.886  -0.243 -12.067  1.00 10.00      A   
ATOM   1933 HE22 GLN A 287     -49.520   0.436 -10.610  1.00 10.00      A   
ATOM   1934  C   GLN A 287     -52.235  -4.599 -12.122  1.00 10.00      A   
ATOM   1935  O   GLN A 287     -53.347  -4.097 -11.940  1.00 10.00      A   
ATOM   1936  N   GLN A 288     -52.040  -5.687 -12.870  1.00 10.00      A   
ATOM   1937  HN  GLN A 288     -51.130  -6.040 -12.974  1.00 10.00      A   
ATOM   1938  CA  GLN A 288     -53.142  -6.358 -13.553  1.00 10.00      A   
ATOM   1939  CB  GLN A 288     -52.627  -7.484 -14.467  1.00 10.00      A   
ATOM   1940  CG  GLN A 288     -52.478  -8.837 -13.788  1.00 10.00      A   
ATOM   1941  CD  GLN A 288     -51.739  -9.849 -14.642  1.00 10.00      A   
ATOM   1942  OE1 GLN A 288     -51.791  -9.810 -15.872  1.00 10.00      A   
ATOM   1943  NE2 GLN A 288     -51.057 -10.781 -13.994  1.00 10.00      A   
ATOM   1944 HE21 GLN A 288     -51.073 -10.770 -13.011  1.00 10.00      A   
ATOM   1945 HE22 GLN A 288     -50.557 -11.440 -14.521  1.00 10.00      A   
ATOM   1946  C   GLN A 288     -54.153  -6.904 -12.548  1.00 10.00      A   
ATOM   1947  O   GLN A 288     -55.352  -6.939 -12.816  1.00 10.00      A   
ATOM   1948  N   THR A 289     -53.661  -7.310 -11.384  1.00 10.00      A   
ATOM   1949  HN  THR A 289     -52.697  -7.236 -11.221  1.00 10.00      A   
ATOM   1950  CA  THR A 289     -54.519  -7.855 -10.344  1.00 10.00      A   
ATOM   1951  CB  THR A 289     -53.699  -8.637  -9.293  1.00 10.00      A   
ATOM   1952  OG1 THR A 289     -52.792  -9.528  -9.960  1.00 10.00      A   
ATOM   1953  HG1 THR A 289     -52.125  -9.015 -10.438  1.00 10.00      A   
ATOM   1954  CG2 THR A 289     -54.621  -9.456  -8.404  1.00 10.00      A   
ATOM   1955  C   THR A 289     -55.308  -6.740  -9.660  1.00 10.00      A   
ATOM   1956  O   THR A 289     -56.475  -6.915  -9.301  1.00 10.00      A   
ATOM   1957  N   ILE A 290     -54.661  -5.592  -9.491  1.00 10.00      A   
ATOM   1958  HN  ILE A 290     -53.730  -5.524  -9.795  1.00 10.00      A   
ATOM   1959  CA  ILE A 290     -55.287  -4.434  -8.859  1.00 10.00      A   
ATOM   1960  CB  ILE A 290     -54.262  -3.308  -8.593  1.00 10.00      A   
ATOM   1961  CG1 ILE A 290     -53.258  -3.751  -7.524  1.00 10.00      A   
ATOM   1962  CG2 ILE A 290     -54.961  -2.022  -8.166  1.00 10.00      A   
ATOM   1963  CD1 ILE A 290     -52.130  -2.769  -7.302  1.00 10.00      A   
ATOM   1964  C   ILE A 290     -56.428  -3.902  -9.716  1.00 10.00      A   
ATOM   1965  O   ILE A 290     -57.550  -3.740  -9.234  1.00 10.00      A   
ATOM   1966  N   GLU A 291     -56.145  -3.647 -10.992  1.00 10.00      A   
ATOM   1967  HN  GLU A 291     -55.229  -3.799 -11.324  1.00 10.00      A   
ATOM   1968  CA  GLU A 291     -57.162  -3.135 -11.907  1.00 10.00      A   
ATOM   1969  CB  GLU A 291     -56.559  -2.759 -13.262  1.00 10.00      A   
ATOM   1970  CG  GLU A 291     -56.004  -3.928 -14.056  1.00 10.00      A   
ATOM   1971  CD  GLU A 291     -55.741  -3.580 -15.504  1.00 10.00      A   
ATOM   1972  OE1 GLU A 291     -55.840  -2.390 -15.868  1.00 10.00      A   
ATOM   1973  OE2 GLU A 291     -55.432  -4.494 -16.289  1.00 10.00      A   
ATOM   1974  C   GLU A 291     -58.306  -4.136 -12.075  1.00 10.00      A   
ATOM   1975  O   GLU A 291     -59.467  -3.748 -12.247  1.00 10.00      A   
ATOM   1976  N   GLN A 292     -57.970  -5.424 -12.016  1.00 10.00      A   
ATOM   1977  HN  GLN A 292     -57.026  -5.666 -11.900  1.00 10.00      A   
ATOM   1978  CA  GLN A 292     -58.959  -6.479 -12.140  1.00 10.00      A   
ATOM   1979  CB  GLN A 292     -58.277  -7.850 -12.130  1.00 10.00      A   
ATOM   1980  CG  GLN A 292     -59.029  -8.934 -12.880  1.00 10.00      A   
ATOM   1981  CD  GLN A 292     -58.995  -8.742 -14.387  1.00 10.00      A   
ATOM   1982  OE1 GLN A 292     -58.030  -8.215 -14.945  1.00 10.00      A   
ATOM   1983  NE2 GLN A 292     -60.049  -9.183 -15.055  1.00 10.00      A   
ATOM   1984 HE21 GLN A 292     -60.779  -9.603 -14.549  1.00 10.00      A   
ATOM   1985 HE22 GLN A 292     -60.062  -9.065 -16.026  1.00 10.00      A   
ATOM   1986  C   GLN A 292     -59.952  -6.379 -10.989  1.00 10.00      A   
ATOM   1987  O   GLN A 292     -61.159  -6.505 -11.186  1.00 10.00      A   
ATOM   1988  N   ALA A 293     -59.431  -6.111  -9.794  1.00 10.00      A   
ATOM   1989  HN  ALA A 293     -58.459  -5.990  -9.713  1.00 10.00      A   
ATOM   1990  CA  ALA A 293     -60.261  -5.986  -8.605  1.00 10.00      A   
ATOM   1991  CB  ALA A 293     -59.393  -5.921  -7.359  1.00 10.00      A   
ATOM   1992  C   ALA A 293     -61.158  -4.757  -8.698  1.00 10.00      A   
ATOM   1993  O   ALA A 293     -62.295  -4.772  -8.227  1.00 10.00      A   
ATOM   1994  N   LEU A 294     -60.643  -3.696  -9.313  1.00 10.00      A   
ATOM   1995  HN  LEU A 294     -59.726  -3.745  -9.663  1.00 10.00      A   
ATOM   1996  CA  LEU A 294     -61.402  -2.460  -9.477  1.00 10.00      A   
ATOM   1997  CB  LEU A 294     -60.515  -1.367 -10.079  1.00 10.00      A   
ATOM   1998  CG  LEU A 294     -59.259  -1.002  -9.288  1.00 10.00      A   
ATOM   1999  CD1 LEU A 294     -58.479   0.092 -10.004  1.00 10.00      A   
ATOM   2000  CD2 LEU A 294     -59.622  -0.568  -7.881  1.00 10.00      A   
ATOM   2001  C   LEU A 294     -62.601  -2.700 -10.383  1.00 10.00      A   
ATOM   2002  O   LEU A 294     -63.730  -2.328 -10.057  1.00 10.00      A   
ATOM   2003  N   LEU A 295     -62.342  -3.337 -11.520  1.00 10.00      A   
ATOM   2004  HN  LEU A 295     -61.416  -3.612 -11.715  1.00 10.00      A   
ATOM   2005  CA  LEU A 295     -63.387  -3.641 -12.485  1.00 10.00      A   
ATOM   2006  CB  LEU A 295     -62.771  -4.243 -13.751  1.00 10.00      A   
ATOM   2007  CG  LEU A 295     -61.730  -3.385 -14.471  1.00 10.00      A   
ATOM   2008  CD1 LEU A 295     -60.934  -4.227 -15.451  1.00 10.00      A   
ATOM   2009  CD2 LEU A 295     -62.392  -2.213 -15.180  1.00 10.00      A   
ATOM   2010  C   LEU A 295     -64.397  -4.612 -11.885  1.00 10.00      A   
ATOM   2011  O   LEU A 295     -65.608  -4.446 -12.038  1.00 10.00      A   
ATOM   2012  N   GLU A 296     -63.882  -5.614 -11.181  1.00 10.00      A   
ATOM   2013  HN  GLU A 296     -62.904  -5.678 -11.087  1.00 10.00      A   
ATOM   2014  CA  GLU A 296     -64.715  -6.624 -10.546  1.00 10.00      A   
ATOM   2015  CB  GLU A 296     -63.849  -7.737  -9.964  1.00 10.00      A   
ATOM   2016  CG  GLU A 296     -63.530  -8.837 -10.958  1.00 10.00      A   
ATOM   2017  CD  GLU A 296     -64.768  -9.597 -11.372  1.00 10.00      A   
ATOM   2018  OE1 GLU A 296     -65.305  -9.321 -12.462  1.00 10.00      A   
ATOM   2019  OE2 GLU A 296     -65.219 -10.469 -10.602  1.00 10.00      A   
ATOM   2020  C   GLU A 296     -65.618  -6.030  -9.471  1.00 10.00      A   
ATOM   2021  O   GLU A 296     -66.806  -6.348  -9.407  1.00 10.00      A   
ATOM   2022  N   GLN A 297     -65.058  -5.169  -8.627  1.00 10.00      A   
ATOM   2023  HN  GLN A 297     -64.103  -4.954  -8.720  1.00 10.00      A   
ATOM   2024  CA  GLN A 297     -65.831  -4.543  -7.564  1.00 10.00      A   
ATOM   2025  CB  GLN A 297     -64.958  -3.660  -6.671  1.00 10.00      A   
ATOM   2026  CG  GLN A 297     -65.643  -3.253  -5.377  1.00 10.00      A   
ATOM   2027  CD  GLN A 297     -64.734  -2.488  -4.435  1.00 10.00      A   
ATOM   2028  OE1 GLN A 297     -63.518  -2.683  -4.422  1.00 10.00      A   
ATOM   2029  NE2 GLN A 297     -65.322  -1.620  -3.631  1.00 10.00      A   
ATOM   2030 HE21 GLN A 297     -66.300  -1.521  -3.691  1.00 10.00      A   
ATOM   2031 HE22 GLN A 297     -64.759  -1.107  -3.012  1.00 10.00      A   
ATOM   2032  C   GLN A 297     -66.990  -3.738  -8.140  1.00 10.00      A   
ATOM   2033  O   GLN A 297     -68.136  -3.914  -7.726  1.00 10.00      A   
ATOM   2034  N   GLY A 298     -66.690  -2.881  -9.113  1.00 10.00      A   
ATOM   2035  HN  GLY A 298     -65.761  -2.806  -9.417  1.00 10.00      A   
ATOM   2036  CA  GLY A 298     -67.721  -2.065  -9.737  1.00 10.00      A   
ATOM   2037  C   GLY A 298     -68.815  -2.912 -10.354  1.00 10.00      A   
ATOM   2038  O   GLY A 298     -69.999  -2.596 -10.238  1.00 10.00      A   
ATOM   2039  N   ARG A 299     -68.410  -4.009 -10.984  1.00 10.00      A   
ATOM   2040  HN  ARG A 299     -67.447  -4.206 -11.021  1.00 10.00      A   
ATOM   2041  CA  ARG A 299     -69.347  -4.927 -11.619  1.00 10.00      A   
ATOM   2042  CB  ARG A 299     -68.590  -6.094 -12.266  1.00 10.00      A   
ATOM   2043  CG  ARG A 299     -69.490  -7.209 -12.778  1.00 10.00      A   
ATOM   2044  CD  ARG A 299     -68.702  -8.355 -13.397  1.00 10.00      A   
ATOM   2045  NE  ARG A 299     -68.007  -9.168 -12.398  1.00 10.00      A   
ATOM   2046  HE  ARG A 299     -67.025  -9.044 -12.318  1.00 10.00      A   
ATOM   2047  CZ  ARG A 299     -68.601 -10.074 -11.615  1.00 10.00      A   
ATOM   2048  NH1 ARG A 299     -69.910 -10.292 -11.703  1.00 10.00      A   
ATOM   2049 HH11 ARG A 299     -70.345 -10.979 -11.111  1.00 10.00      A   
ATOM   2050 HH12 ARG A 299     -70.468  -9.776 -12.358  1.00 10.00      A   
ATOM   2051  NH2 ARG A 299     -67.880 -10.769 -10.744  1.00 10.00      A   
ATOM   2052 HH21 ARG A 299     -66.882 -10.614 -10.672  1.00 10.00      A   
ATOM   2053 HH22 ARG A 299     -68.319 -11.453 -10.155  1.00 10.00      A   
ATOM   2054  C   ARG A 299     -70.359  -5.460 -10.606  1.00 10.00      A   
ATOM   2055  O   ARG A 299     -71.559  -5.510 -10.876  1.00 10.00      A   
ATOM   2056  N   ILE A 300     -69.871  -5.829  -9.430  1.00 10.00      A   
ATOM   2057  HN  ILE A 300     -68.908  -5.733  -9.259  1.00 10.00      A   
ATOM   2058  CA  ILE A 300     -70.730  -6.367  -8.382  1.00 10.00      A   
ATOM   2059  CB  ILE A 300     -69.922  -7.122  -7.308  1.00 10.00      A   
ATOM   2060  CG1 ILE A 300     -69.067  -8.204  -7.978  1.00 10.00      A   
ATOM   2061  CG2 ILE A 300     -70.853  -7.744  -6.274  1.00 10.00      A   
ATOM   2062  CD1 ILE A 300     -68.016  -8.814  -7.076  1.00 10.00      A   
ATOM   2063  C   ILE A 300     -71.597  -5.279  -7.747  1.00 10.00      A   
ATOM   2064  O   ILE A 300     -72.766  -5.512  -7.442  1.00 10.00      A   
ATOM   2065  N   THR A 301     -71.037  -4.083  -7.579  1.00 10.00      A   
ATOM   2066  HN  THR A 301     -70.101  -3.943  -7.858  1.00 10.00      A   
ATOM   2067  CA  THR A 301     -71.775  -2.973  -6.989  1.00 10.00      A   
ATOM   2068  CB  THR A 301     -70.872  -1.739  -6.789  1.00 10.00      A   
ATOM   2069  OG1 THR A 301     -69.587  -2.147  -6.301  1.00 10.00      A   
ATOM   2070  HG1 THR A 301     -69.673  -2.998  -5.835  1.00 10.00      A   
ATOM   2071  CG2 THR A 301     -71.497  -0.783  -5.784  1.00 10.00      A   
ATOM   2072  C   THR A 301     -72.967  -2.576  -7.868  1.00 10.00      A   
ATOM   2073  O   THR A 301     -73.960  -2.035  -7.378  1.00 10.00      A   
ATOM   2074  N   GLU A 302     -72.866  -2.851  -9.167  1.00 10.00      A   
ATOM   2075  HN  GLU A 302     -72.047  -3.272  -9.504  1.00 10.00      A   
ATOM   2076  CA  GLU A 302     -73.935  -2.519 -10.109  1.00 10.00      A   
ATOM   2077  CB  GLU A 302     -73.452  -2.655 -11.550  1.00 10.00      A   
ATOM   2078  CG  GLU A 302     -72.532  -1.537 -12.009  1.00 10.00      A   
ATOM   2079  CD  GLU A 302     -72.048  -1.726 -13.433  1.00 10.00      A   
ATOM   2080  OE1 GLU A 302     -72.504  -2.677 -14.103  1.00 10.00      A   
ATOM   2081  OE2 GLU A 302     -71.217  -0.917 -13.893  1.00 10.00      A   
ATOM   2082  C   GLU A 302     -75.179  -3.380  -9.910  1.00 10.00      A   
ATOM   2083  O   GLU A 302     -76.270  -2.999 -10.339  1.00 10.00      A   
ATOM   2084  N   LYS A 303     -75.020  -4.529  -9.261  1.00 10.00      A   
ATOM   2085  HN  LYS A 303     -74.133  -4.768  -8.921  1.00 10.00      A   
ATOM   2086  CA  LYS A 303     -76.142  -5.433  -9.027  1.00 10.00      A   
ATOM   2087  CB  LYS A 303     -75.670  -6.765  -8.443  1.00 10.00      A   
ATOM   2088  CG  LYS A 303     -74.885  -7.620  -9.429  1.00 10.00      A   
ATOM   2089  CD  LYS A 303     -74.732  -9.053  -8.937  1.00 10.00      A   
ATOM   2090  CE  LYS A 303     -74.077  -9.923 -10.001  1.00 10.00      A   
ATOM   2091  NZ  LYS A 303     -74.056 -11.361  -9.623  1.00 10.00      A   
ATOM   2092  HZ1 LYS A 303     -73.722 -11.934 -10.424  1.00 10.00      A   
ATOM   2093  HZ2 LYS A 303     -75.010 -11.680  -9.359  1.00 10.00      A   
ATOM   2094  HZ3 LYS A 303     -73.417 -11.516  -8.810  1.00 10.00      A   
ATOM   2095  C   LYS A 303     -77.211  -4.789  -8.152  1.00 10.00      A   
ATOM   2096  O   LYS A 303     -76.968  -4.472  -6.984  1.00 10.00      A   
ATOM   2097  N   THR A 304     -78.388  -4.581  -8.732  1.00 10.00      A   
ATOM   2098  HN  THR A 304     -78.517  -4.850  -9.667  1.00 10.00      A   
ATOM   2099  CA  THR A 304     -79.498  -3.967  -8.025  1.00 10.00      A   
ATOM   2100  CB  THR A 304     -80.325  -3.086  -8.979  1.00 10.00      A   
ATOM   2101  OG1 THR A 304     -80.129  -3.534 -10.331  1.00 10.00      A   
ATOM   2102  HG1 THR A 304     -79.624  -2.869 -10.814  1.00 10.00      A   
ATOM   2103  CG2 THR A 304     -79.895  -1.631  -8.867  1.00 10.00      A   
ATOM   2104  C   THR A 304     -80.405  -5.019  -7.396  1.00 10.00      A   
ATOM   2105  O   THR A 304     -80.463  -6.162  -7.854  1.00 10.00      A   
ATOM   2106  N   ASN A 305     -81.109  -4.626  -6.344  1.00 10.00      A   
ATOM   2107  HN  ASN A 305     -81.013  -3.704  -6.021  1.00 10.00      A   
ATOM   2108  CA  ASN A 305     -82.016  -5.530  -5.652  1.00 10.00      A   
ATOM   2109  CB  ASN A 305     -82.216  -5.094  -4.197  1.00 10.00      A   
ATOM   2110  CG  ASN A 305     -80.970  -5.236  -3.341  1.00 10.00      A   
ATOM   2111  OD1 ASN A 305     -79.842  -5.141  -3.827  1.00 10.00      A   
ATOM   2112  ND2 ASN A 305     -81.167  -5.460  -2.053  1.00 10.00      A   
ATOM   2113 HD21 ASN A 305     -82.088  -5.527  -1.731  1.00 10.00      A   
ATOM   2114 HD22 ASN A 305     -80.374  -5.539  -1.465  1.00 10.00      A   
ATOM   2115  C   ASN A 305     -83.362  -5.581  -6.360  1.00 10.00      A   
ATOM   2116  O   ASN A 305     -84.148  -4.634  -6.290  1.00 10.00      A   
ATOM   2117  N   GLN A 306     -83.615  -6.677  -7.056  1.00 10.00      A   
ATOM   2118  HN  GLN A 306     -82.942  -7.397  -7.079  1.00 10.00      A   
ATOM   2119  CA  GLN A 306     -84.866  -6.857  -7.779  1.00 10.00      A   
ATOM   2120  CB  GLN A 306     -84.671  -7.806  -8.966  1.00 10.00      A   
ATOM   2121  CG  GLN A 306     -83.580  -7.405  -9.950  1.00 10.00      A   
ATOM   2122  CD  GLN A 306     -83.556  -8.300 -11.177  1.00 10.00      A   
ATOM   2123  OE1 GLN A 306     -82.496  -8.568 -11.751  1.00 10.00      A   
ATOM   2124  NE2 GLN A 306     -84.725  -8.762 -11.597  1.00 10.00      A   
ATOM   2125 HE21 GLN A 306     -85.533  -8.505 -11.100  1.00 10.00      A   
ATOM   2126 HE22 GLN A 306     -84.735  -9.351 -12.382  1.00 10.00      A   
ATOM   2127  C   GLN A 306     -85.932  -7.434  -6.851  1.00 10.00      A   
ATOM   2128  O   GLN A 306     -85.614  -8.061  -5.843  1.00 10.00      A   
ATOM   2129  N   ASN A 307     -87.191  -7.222  -7.195  1.00 10.00      A   
ATOM   2130  HN  ASN A 307     -87.386  -6.709  -8.009  1.00 10.00      A   
ATOM   2131  CA  ASN A 307     -88.301  -7.739  -6.405  1.00 10.00      A   
ATOM   2132  CB  ASN A 307     -88.724  -6.784  -5.276  1.00 10.00      A   
ATOM   2133  CG  ASN A 307     -89.123  -5.393  -5.736  1.00 10.00      A   
ATOM   2134  OD1 ASN A 307     -89.619  -5.196  -6.846  1.00 10.00      A   
ATOM   2135  ND2 ASN A 307     -88.908  -4.416  -4.867  1.00 10.00      A   
ATOM   2136 HD21 ASN A 307     -88.507  -4.652  -3.995  1.00 10.00      A   
ATOM   2137 HD22 ASN A 307     -89.155  -3.503  -5.122  1.00 10.00      A   
ATOM   2138  C   ASN A 307     -89.469  -8.109  -7.309  1.00 10.00      A   
ATOM   2139  O   ASN A 307     -89.402  -7.906  -8.524  1.00 10.00      A   
ATOM   2140  N   PHE A 308     -90.524  -8.657  -6.728  1.00 10.00      A   
ATOM   2141  HN  PHE A 308     -90.532  -8.765  -5.752  1.00 10.00      A   
ATOM   2142  CA  PHE A 308     -91.690  -9.078  -7.495  1.00 10.00      A   
ATOM   2143  CB  PHE A 308     -92.350 -10.302  -6.851  1.00 10.00      A   
ATOM   2144  CG  PHE A 308     -91.384 -11.370  -6.427  1.00 10.00      A   
ATOM   2145  CD1 PHE A 308     -90.854 -12.256  -7.349  1.00 10.00      A   
ATOM   2146  CD2 PHE A 308     -91.005 -11.487  -5.101  1.00 10.00      A   
ATOM   2147  CE1 PHE A 308     -89.962 -13.238  -6.955  1.00 10.00      A   
ATOM   2148  CE2 PHE A 308     -90.116 -12.465  -4.701  1.00 10.00      A   
ATOM   2149  CZ  PHE A 308     -89.593 -13.342  -5.628  1.00 10.00      A   
ATOM   2150  C   PHE A 308     -92.704  -7.946  -7.620  1.00 10.00      A   
ATOM   2151  O   PHE A 308     -92.998  -7.480  -8.723  1.00 10.00      A   
ATOM   2152  N   GLU A 309     -93.226  -7.499  -6.485  1.00 10.00      A   
ATOM   2153  HN  GLU A 309     -92.927  -7.888  -5.634  1.00 10.00      A   
ATOM   2154  CA  GLU A 309     -94.214  -6.429  -6.464  1.00 10.00      A   
ATOM   2155  CB  GLU A 309     -95.593  -6.973  -6.076  1.00 10.00      A   
ATOM   2156  CG  GLU A 309     -96.170  -7.970  -7.069  1.00 10.00      A   
ATOM   2157  CD  GLU A 309     -97.679  -8.075  -6.978  1.00 10.00      A   
ATOM   2158  OE1 GLU A 309     -98.191  -9.203  -6.823  1.00 10.00      A   
ATOM   2159  OE2 GLU A 309     -98.356  -7.026  -7.070  1.00 10.00      A   
ATOM   2160  C   GLU A 309     -93.799  -5.320  -5.505  1.00 10.00      A   
ATOM   2161  O   GLU A 309     -93.123  -5.573  -4.503  1.00 10.00      A   
ATOM   2162  N   GLN A 404     -96.823 -13.336 -13.810  1.00 10.00      A   
ATOM   2163  HN  GLN A 404     -96.185 -13.340 -13.063  1.00 10.00      A   
ATOM   2164  CA  GLN A 404     -97.962 -14.243 -13.764  1.00 10.00      A   
ATOM   2165  CB  GLN A 404     -97.581 -15.605 -14.354  1.00 10.00      A   
ATOM   2166  CG  GLN A 404     -97.856 -15.750 -15.846  1.00 10.00      A   
ATOM   2167  CD  GLN A 404     -97.087 -14.755 -16.695  1.00 10.00      A   
ATOM   2168  OE1 GLN A 404     -97.591 -13.679 -17.026  1.00 10.00      A   
ATOM   2169  NE2 GLN A 404     -95.862 -15.105 -17.052  1.00 10.00      A   
ATOM   2170 HE21 GLN A 404     -95.523 -15.974 -16.749  1.00 10.00      A   
ATOM   2171 HE22 GLN A 404     -95.344 -14.484 -17.610  1.00 10.00      A   
ATOM   2172  C   GLN A 404     -98.467 -14.407 -12.331  1.00 10.00      A   
ATOM   2173  O   GLN A 404     -97.698 -14.270 -11.379  1.00 10.00      A   
ATOM   2174  N   PRO A 405     -99.769 -14.682 -12.157  1.00 10.00      A   
ATOM   2175  CA  PRO A 405    -100.366 -14.860 -10.831  1.00 10.00      A   
ATOM   2176  CB  PRO A 405    -101.870 -14.821 -11.111  1.00 10.00      A   
ATOM   2177  CG  PRO A 405    -102.007 -15.276 -12.524  1.00 10.00      A   
ATOM   2178  CD  PRO A 405    -100.760 -14.834 -13.237  1.00 10.00      A   
ATOM   2179  C   PRO A 405     -99.979 -16.199 -10.206  1.00 10.00      A   
ATOM   2180  O   PRO A 405    -100.326 -17.263 -10.721  1.00 10.00      A   
ATOM   2181  N   VAL A 406     -99.245 -16.146  -9.103  1.00 10.00      A   
ATOM   2182  HN  VAL A 406     -98.973 -15.271  -8.743  1.00 10.00      A   
ATOM   2183  CA  VAL A 406     -98.821 -17.358  -8.420  1.00 10.00      A   
ATOM   2184  CB  VAL A 406     -97.281 -17.477  -8.355  1.00 10.00      A   
ATOM   2185  CG1 VAL A 406     -96.875 -18.901  -8.012  1.00 10.00      A   
ATOM   2186  CG2 VAL A 406     -96.640 -17.034  -9.662  1.00 10.00      A   
ATOM   2187  C   VAL A 406     -99.387 -17.403  -7.004  1.00 10.00      A   
ATOM   2188  O   VAL A 406     -99.164 -16.487  -6.211  1.00 10.00      A   
ATOM   2189  N   ASP A 407    -100.132 -18.457  -6.698  1.00 10.00      A   
ATOM   2190  HN  ASP A 407    -100.290 -19.144  -7.381  1.00 10.00      A   
ATOM   2191  CA  ASP A 407    -100.725 -18.626  -5.373  1.00 10.00      A   
ATOM   2192  CB  ASP A 407    -102.087 -19.316  -5.474  1.00 10.00      A   
ATOM   2193  CG  ASP A 407    -103.041 -18.611  -6.415  1.00 10.00      A   
ATOM   2194  OD1 ASP A 407    -103.165 -19.051  -7.583  1.00 10.00      A   
ATOM   2195  OD2 ASP A 407    -103.668 -17.611  -6.000  1.00 10.00      A   
ATOM   2196  C   ASP A 407     -99.802 -19.458  -4.497  1.00 10.00      A   
ATOM   2197  O   ASP A 407     -99.659 -20.666  -4.708  1.00 10.00      A   
ATOM   2198  N   ILE A 408     -99.167 -18.812  -3.531  1.00 10.00      A   
ATOM   2199  HN  ILE A 408     -99.326 -17.845  -3.413  1.00 10.00      A   
ATOM   2200  CA  ILE A 408     -98.247 -19.497  -2.631  1.00 10.00      A   
ATOM   2201  CB  ILE A 408     -96.908 -18.739  -2.505  1.00 10.00      A   
ATOM   2202  CG1 ILE A 408     -96.310 -18.469  -3.887  1.00 10.00      A   
ATOM   2203  CG2 ILE A 408     -95.921 -19.516  -1.645  1.00 10.00      A   
ATOM   2204  CD1 ILE A 408     -95.866 -19.715  -4.623  1.00 10.00      A   
ATOM   2205  C   ILE A 408     -98.866 -19.669  -1.245  1.00 10.00      A   
ATOM   2206  O   ILE A 408     -99.544 -18.774  -0.741  1.00 10.00      A   
ATOM   2207  N   GLN A 409     -98.643 -20.823  -0.639  1.00 10.00      A   
ATOM   2208  HN  GLN A 409     -98.107 -21.509  -1.094  1.00 10.00      A   
ATOM   2209  CA  GLN A 409     -99.178 -21.100   0.682  1.00 10.00      A   
ATOM   2210  CB  GLN A 409     -99.842 -22.475   0.705  1.00 10.00      A   
ATOM   2211  CG  GLN A 409    -101.009 -22.600  -0.261  1.00 10.00      A   
ATOM   2212  CD  GLN A 409    -101.617 -23.987  -0.269  1.00 10.00      A   
ATOM   2213  OE1 GLN A 409    -101.615 -24.684   0.746  1.00 10.00      A   
ATOM   2214  NE2 GLN A 409    -102.139 -24.402  -1.413  1.00 10.00      A   
ATOM   2215 HE21 GLN A 409    -102.099 -23.799  -2.193  1.00 10.00      A   
ATOM   2216 HE22 GLN A 409    -102.543 -25.296  -1.438  1.00 10.00      A   
ATOM   2217  C   GLN A 409     -98.088 -20.998   1.747  1.00 10.00      A   
ATOM   2218  O   GLN A 409     -97.117 -21.760   1.742  1.00 10.00      A   
ATOM   2219  N   ILE A 410     -98.246 -20.039   2.649  1.00 10.00      A   
ATOM   2220  HN  ILE A 410     -99.038 -19.457   2.593  1.00 10.00      A   
ATOM   2221  CA  ILE A 410     -97.287 -19.823   3.724  1.00 10.00      A   
ATOM   2222  CB  ILE A 410     -96.552 -18.476   3.556  1.00 10.00      A   
ATOM   2223  CG1 ILE A 410     -95.913 -18.371   2.170  1.00 10.00      A   
ATOM   2224  CG2 ILE A 410     -95.502 -18.292   4.642  1.00 10.00      A   
ATOM   2225  CD1 ILE A 410     -96.280 -17.103   1.431  1.00 10.00      A   
ATOM   2226  C   ILE A 410     -98.008 -19.821   5.066  1.00 10.00      A   
ATOM   2227  O   ILE A 410     -98.861 -18.968   5.311  1.00 10.00      A   
ATOM   2228  N   PHE A 411     -97.680 -20.792   5.917  1.00 10.00      A   
ATOM   2229  HN  PHE A 411     -97.007 -21.453   5.647  1.00 10.00      A   
ATOM   2230  CA  PHE A 411     -98.287 -20.909   7.246  1.00 10.00      A   
ATOM   2231  CB  PHE A 411     -97.936 -19.698   8.117  1.00 10.00      A   
ATOM   2232  CG  PHE A 411     -97.501 -20.055   9.507  1.00 10.00      A   
ATOM   2233  CD1 PHE A 411     -96.181 -20.372   9.770  1.00 10.00      A   
ATOM   2234  CD2 PHE A 411     -98.407 -20.069  10.553  1.00 10.00      A   
ATOM   2235  CE1 PHE A 411     -95.771 -20.695  11.049  1.00 10.00      A   
ATOM   2236  CE2 PHE A 411     -98.006 -20.392  11.835  1.00 10.00      A   
ATOM   2237  CZ  PHE A 411     -96.684 -20.705  12.085  1.00 10.00      A   
ATOM   2238  C   PHE A 411     -99.800 -21.089   7.159  1.00 10.00      A   
ATOM   2239  O   PHE A 411    -100.546 -20.679   8.053  1.00 10.00      A   
ATOM   2240  N   GLY A 412    -100.244 -21.685   6.062  1.00 10.00      A   
ATOM   2241  HN  GLY A 412     -99.599 -21.956   5.373  1.00 10.00      A   
ATOM   2242  CA  GLY A 412    -101.659 -21.929   5.863  1.00 10.00      A   
ATOM   2243  C   GLY A 412    -102.344 -20.799   5.119  1.00 10.00      A   
ATOM   2244  O   GLY A 412    -103.507 -20.911   4.737  1.00 10.00      A   
ATOM   2245  N   ARG A 413    -101.617 -19.712   4.901  1.00 10.00      A   
ATOM   2246  HN  ARG A 413    -100.679 -19.695   5.200  1.00 10.00      A   
ATOM   2247  CA  ARG A 413    -102.163 -18.548   4.210  1.00 10.00      A   
ATOM   2248  CB  ARG A 413    -101.573 -17.262   4.797  1.00 10.00      A   
ATOM   2249  CG  ARG A 413    -102.115 -16.887   6.168  1.00 10.00      A   
ATOM   2250  CD  ARG A 413    -103.498 -16.276   6.061  1.00 10.00      A   
ATOM   2251  NE  ARG A 413    -104.514 -17.119   6.676  1.00 10.00      A   
ATOM   2252  HE  ARG A 413    -104.460 -18.090   6.510  1.00 10.00      A   
ATOM   2253  CZ  ARG A 413    -105.510 -16.653   7.433  1.00 10.00      A   
ATOM   2254  NH1 ARG A 413    -105.617 -15.354   7.667  1.00 10.00      A   
ATOM   2255 HH11 ARG A 413    -106.367 -15.009   8.235  1.00 10.00      A   
ATOM   2256 HH12 ARG A 413    -104.949 -14.703   7.271  1.00 10.00      A   
ATOM   2257  NH2 ARG A 413    -106.385 -17.489   7.968  1.00 10.00      A   
ATOM   2258 HH21 ARG A 413    -106.307 -18.476   7.800  1.00 10.00      A   
ATOM   2259 HH22 ARG A 413    -107.130 -17.142   8.542  1.00 10.00      A   
ATOM   2260  C   ARG A 413    -101.882 -18.607   2.712  1.00 10.00      A   
ATOM   2261  O   ARG A 413    -100.751 -18.864   2.295  1.00 10.00      A   
ATOM   2262  N   SER A 414    -102.917 -18.367   1.914  1.00 10.00      A   
ATOM   2263  HN  SER A 414    -103.793 -18.176   2.310  1.00 10.00      A   
ATOM   2264  CA  SER A 414    -102.792 -18.372   0.464  1.00 10.00      A   
ATOM   2265  CB  SER A 414    -104.064 -18.947  -0.165  1.00 10.00      A   
ATOM   2266  OG  SER A 414    -104.947 -19.433   0.838  1.00 10.00      A   
ATOM   2267  HG  SER A 414    -105.386 -18.682   1.267  1.00 10.00      A   
ATOM   2268  C   SER A 414    -102.540 -16.950  -0.040  1.00 10.00      A   
ATOM   2269  O   SER A 414    -103.422 -16.090   0.026  1.00 10.00      A   
ATOM   2270  N   LEU A 415    -101.324 -16.705  -0.509  1.00 10.00      A   
ATOM   2271  HN  LEU A 415    -100.660 -17.434  -0.524  1.00 10.00      A   
ATOM   2272  CA  LEU A 415    -100.941 -15.395  -1.010  1.00 10.00      A   
ATOM   2273  CB  LEU A 415     -99.700 -14.887  -0.266  1.00 10.00      A   
ATOM   2274  CG  LEU A 415     -99.939 -13.824   0.807  1.00 10.00      A   
ATOM   2275  CD1 LEU A 415    -100.610 -12.600   0.209  1.00 10.00      A   
ATOM   2276  CD2 LEU A 415    -100.750 -14.389   1.963  1.00 10.00      A   
ATOM   2277  C   LEU A 415    -100.661 -15.432  -2.507  1.00 10.00      A   
ATOM   2278  O   LEU A 415     -99.815 -16.195  -2.974  1.00 10.00      A   
ATOM   2279  N   ARG A 416    -101.387 -14.624  -3.262  1.00 10.00      A   
ATOM   2280  HN  ARG A 416    -102.080 -14.066  -2.848  1.00 10.00      A   
ATOM   2281  CA  ARG A 416    -101.180 -14.555  -4.698  1.00 10.00      A   
ATOM   2282  CB  ARG A 416    -102.503 -14.480  -5.460  1.00 10.00      A   
ATOM   2283  CG  ARG A 416    -102.329 -14.211  -6.947  1.00 10.00      A   
ATOM   2284  CD  ARG A 416    -103.633 -14.362  -7.710  1.00 10.00      A   
ATOM   2285  NE  ARG A 416    -103.999 -15.762  -7.896  1.00 10.00      A   
ATOM   2286  HE  ARG A 416    -103.645 -16.415  -7.236  1.00 10.00      A   
ATOM   2287  CZ  ARG A 416    -104.778 -16.207  -8.877  1.00 10.00      A   
ATOM   2288  NH1 ARG A 416    -105.286 -15.362  -9.769  1.00 10.00      A   
ATOM   2289 HH11 ARG A 416    -105.879 -15.697 -10.508  1.00 10.00      A   
ATOM   2290 HH12 ARG A 416    -105.073 -14.381  -9.709  1.00 10.00      A   
ATOM   2291  NH2 ARG A 416    -105.023 -17.504  -8.976  1.00 10.00      A   
ATOM   2292 HH21 ARG A 416    -104.614 -18.145  -8.309  1.00 10.00      A   
ATOM   2293 HH22 ARG A 416    -105.607 -17.855  -9.709  1.00 10.00      A   
ATOM   2294  C   ARG A 416    -100.292 -13.371  -5.049  1.00 10.00      A   
ATOM   2295  O   ARG A 416    -100.675 -12.216  -4.866  1.00 10.00      A   
ATOM   2296  N   VAL A 417     -99.106 -13.665  -5.542  1.00 10.00      A   
ATOM   2297  HN  VAL A 417     -98.860 -14.612  -5.666  1.00 10.00      A   
ATOM   2298  CA  VAL A 417     -98.162 -12.632  -5.924  1.00 10.00      A   
ATOM   2299  CB  VAL A 417     -96.830 -12.779  -5.152  1.00 10.00      A   
ATOM   2300  CG1 VAL A 417     -95.903 -11.611  -5.452  1.00 10.00      A   
ATOM   2301  CG2 VAL A 417     -97.082 -12.894  -3.659  1.00 10.00      A   
ATOM   2302  C   VAL A 417     -97.882 -12.738  -7.415  1.00 10.00      A   
ATOM   2303  O   VAL A 417     -97.791 -13.845  -7.953  1.00 10.00      A   
ATOM   2304  N   ASN A 418     -97.775 -11.602  -8.086  1.00 10.00      A   
ATOM   2305  HN  ASN A 418     -97.888 -10.738  -7.611  1.00 10.00      A   
ATOM   2306  CA  ASN A 418     -97.490 -11.602  -9.515  1.00 10.00      A   
ATOM   2307  CB  ASN A 418     -97.996 -10.325 -10.183  1.00 10.00      A   
ATOM   2308  CG  ASN A 418     -98.061 -10.450 -11.692  1.00 10.00      A   
ATOM   2309  OD1 ASN A 418     -97.124 -10.083 -12.400  1.00 10.00      A   
ATOM   2310  ND2 ASN A 418     -99.172 -10.964 -12.195  1.00 10.00      A   
ATOM   2311 HD21 ASN A 418     -99.883 -11.230 -11.574  1.00 10.00      A   
ATOM   2312 HD22 ASN A 418     -99.238 -11.062 -13.171  1.00 10.00      A   
ATOM   2313  C   ASN A 418     -95.996 -11.774  -9.740  1.00 10.00      A   
ATOM   2314  O   ASN A 418     -95.232 -10.814  -9.697  1.00 10.00      A   
ATOM   2315  N   CYS A 419     -95.592 -13.008  -9.971  1.00 10.00      A   
ATOM   2316  HN  CYS A 419     -96.259 -13.725 -10.025  1.00 10.00      A   
ATOM   2317  CA  CYS A 419     -94.195 -13.335 -10.167  1.00 10.00      A   
ATOM   2318  CB  CYS A 419     -93.770 -14.378  -9.131  1.00 10.00      A   
ATOM   2319  SG  CYS A 419     -92.286 -15.319  -9.552  1.00 10.00      A   
ATOM   2320  HG  CYS A 419     -92.153 -15.307 -10.874  1.00 10.00      A   
ATOM   2321  C   CYS A 419     -93.943 -13.867 -11.572  1.00 10.00      A   
ATOM   2322  O   CYS A 419     -94.695 -14.699 -12.076  1.00 10.00      A   
ATOM   2323  N   PRO A 420     -92.883 -13.374 -12.225  1.00 10.00      A   
ATOM   2324  CA  PRO A 420     -92.495 -13.811 -13.570  1.00 10.00      A   
ATOM   2325  CB  PRO A 420     -91.447 -12.768 -14.004  1.00 10.00      A   
ATOM   2326  CG  PRO A 420     -91.500 -11.686 -12.973  1.00 10.00      A   
ATOM   2327  CD  PRO A 420     -91.992 -12.330 -11.712  1.00 10.00      A   
ATOM   2328  C   PRO A 420     -91.862 -15.208 -13.533  1.00 10.00      A   
ATOM   2329  O   PRO A 420     -91.410 -15.661 -12.477  1.00 10.00      A   
ATOM   2330  N   PRO A 421     -91.821 -15.906 -14.682  1.00 10.00      A   
ATOM   2331  CA  PRO A 421     -91.249 -17.260 -14.782  1.00 10.00      A   
ATOM   2332  CB  PRO A 421     -91.347 -17.586 -16.277  1.00 10.00      A   
ATOM   2333  CG  PRO A 421     -92.438 -16.708 -16.782  1.00 10.00      A   
ATOM   2334  CD  PRO A 421     -92.356 -15.443 -15.976  1.00 10.00      A   
ATOM   2335  C   PRO A 421     -89.793 -17.332 -14.328  1.00 10.00      A   
ATOM   2336  O   PRO A 421     -89.368 -18.317 -13.725  1.00 10.00      A   
ATOM   2337  N   ASP A 422     -89.047 -16.269 -14.585  1.00 10.00      A   
ATOM   2338  HN  ASP A 422     -89.459 -15.492 -15.024  1.00 10.00      A   
ATOM   2339  CA  ASP A 422     -87.632 -16.216 -14.225  1.00 10.00      A   
ATOM   2340  CB  ASP A 422     -86.911 -15.113 -15.002  1.00 10.00      A   
ATOM   2341  CG  ASP A 422     -87.364 -13.724 -14.608  1.00 10.00      A   
ATOM   2342  OD1 ASP A 422     -86.682 -13.079 -13.789  1.00 10.00      A   
ATOM   2343  OD2 ASP A 422     -88.401 -13.267 -15.127  1.00 10.00      A   
ATOM   2344  C   ASP A 422     -87.417 -16.034 -12.724  1.00 10.00      A   
ATOM   2345  O   ASP A 422     -86.290 -16.132 -12.234  1.00 10.00      A   
ATOM   2346  N   GLN A 423     -88.488 -15.777 -11.991  1.00 10.00      A   
ATOM   2347  HN  GLN A 423     -89.366 -15.711 -12.426  1.00 10.00      A   
ATOM   2348  CA  GLN A 423     -88.384 -15.588 -10.552  1.00 10.00      A   
ATOM   2349  CB  GLN A 423     -88.782 -14.165 -10.157  1.00 10.00      A   
ATOM   2350  CG  GLN A 423     -87.752 -13.116 -10.544  1.00 10.00      A   
ATOM   2351  CD  GLN A 423     -88.184 -11.704 -10.204  1.00 10.00      A   
ATOM   2352  OE1 GLN A 423     -89.372 -11.384 -10.194  1.00 10.00      A   
ATOM   2353  NE2 GLN A 423     -87.219 -10.847  -9.922  1.00 10.00      A   
ATOM   2354 HE21 GLN A 423     -86.290 -11.172  -9.942  1.00 10.00      A   
ATOM   2355 HE22 GLN A 423     -87.466  -9.925  -9.705  1.00 10.00      A   
ATOM   2356  C   GLN A 423     -89.207 -16.618  -9.785  1.00 10.00      A   
ATOM   2357  O   GLN A 423     -89.431 -16.473  -8.582  1.00 10.00      A   
ATOM   2358  N   ARG A 424     -89.630 -17.674 -10.481  1.00 10.00      A   
ATOM   2359  HN  ARG A 424     -89.389 -17.745 -11.425  1.00 10.00      A   
ATOM   2360  CA  ARG A 424     -90.434 -18.732  -9.869  1.00 10.00      A   
ATOM   2361  CB  ARG A 424     -90.855 -19.780 -10.907  1.00 10.00      A   
ATOM   2362  CG  ARG A 424     -91.979 -19.335 -11.831  1.00 10.00      A   
ATOM   2363  CD  ARG A 424     -93.252 -19.014 -11.060  1.00 10.00      A   
ATOM   2364  NE  ARG A 424     -93.872 -20.208 -10.486  1.00 10.00      A   
ATOM   2365  HE  ARG A 424     -93.306 -20.781  -9.919  1.00 10.00      A   
ATOM   2366  CZ  ARG A 424     -95.138 -20.567 -10.696  1.00 10.00      A   
ATOM   2367  NH1 ARG A 424     -95.926 -19.835 -11.474  1.00 10.00      A   
ATOM   2368 HH11 ARG A 424     -95.572 -19.004 -11.914  1.00 10.00      A   
ATOM   2369 HH12 ARG A 424     -96.878 -20.109 -11.625  1.00 10.00      A   
ATOM   2370  NH2 ARG A 424     -95.623 -21.650 -10.111  1.00 10.00      A   
ATOM   2371 HH21 ARG A 424     -96.576 -21.924 -10.267  1.00 10.00      A   
ATOM   2372 HH22 ARG A 424     -95.042 -22.201  -9.508  1.00 10.00      A   
ATOM   2373  C   ARG A 424     -89.693 -19.393  -8.710  1.00 10.00      A   
ATOM   2374  O   ARG A 424     -90.254 -19.571  -7.629  1.00 10.00      A   
ATOM   2375  N   ASP A 425     -88.424 -19.735  -8.939  1.00 10.00      A   
ATOM   2376  HN  ASP A 425     -88.031 -19.549  -9.819  1.00 10.00      A   
ATOM   2377  CA  ASP A 425     -87.599 -20.367  -7.912  1.00 10.00      A   
ATOM   2378  CB  ASP A 425     -86.234 -20.773  -8.481  1.00 10.00      A   
ATOM   2379  CG  ASP A 425     -86.192 -22.200  -8.991  1.00 10.00      A   
ATOM   2380  OD1 ASP A 425     -86.081 -23.133  -8.164  1.00 10.00      A   
ATOM   2381  OD2 ASP A 425     -86.251 -22.398 -10.223  1.00 10.00      A   
ATOM   2382  C   ASP A 425     -87.391 -19.410  -6.749  1.00 10.00      A   
ATOM   2383  O   ASP A 425     -87.494 -19.795  -5.585  1.00 10.00      A   
ATOM   2384  N   ALA A 426     -87.120 -18.152  -7.080  1.00 10.00      A   
ATOM   2385  HN  ALA A 426     -87.077 -17.913  -8.029  1.00 10.00      A   
ATOM   2386  CA  ALA A 426     -86.895 -17.119  -6.076  1.00 10.00      A   
ATOM   2387  CB  ALA A 426     -86.560 -15.800  -6.752  1.00 10.00      A   
ATOM   2388  C   ALA A 426     -88.120 -16.958  -5.179  1.00 10.00      A   
ATOM   2389  O   ALA A 426     -88.009 -16.926  -3.954  1.00 10.00      A   
ATOM   2390  N   LEU A 427     -89.283 -16.870  -5.806  1.00 10.00      A   
ATOM   2391  HN  LEU A 427     -89.297 -16.905  -6.790  1.00 10.00      A   
ATOM   2392  CA  LEU A 427     -90.544 -16.718  -5.091  1.00 10.00      A   
ATOM   2393  CB  LEU A 427     -91.685 -16.605  -6.106  1.00 10.00      A   
ATOM   2394  CG  LEU A 427     -93.085 -16.367  -5.543  1.00 10.00      A   
ATOM   2395  CD1 LEU A 427     -93.336 -14.882  -5.334  1.00 10.00      A   
ATOM   2396  CD2 LEU A 427     -94.132 -16.966  -6.464  1.00 10.00      A   
ATOM   2397  C   LEU A 427     -90.789 -17.912  -4.173  1.00 10.00      A   
ATOM   2398  O   LEU A 427     -91.282 -17.761  -3.052  1.00 10.00      A   
ATOM   2399  N   ASN A 428     -90.429 -19.093  -4.652  1.00 10.00      A   
ATOM   2400  HN  ASN A 428     -90.030 -19.143  -5.550  1.00 10.00      A   
ATOM   2401  CA  ASN A 428     -90.613 -20.321  -3.887  1.00 10.00      A   
ATOM   2402  CB  ASN A 428     -90.410 -21.543  -4.784  1.00 10.00      A   
ATOM   2403  CG  ASN A 428     -91.021 -22.804  -4.208  1.00 10.00      A   
ATOM   2404  OD1 ASN A 428     -92.027 -22.754  -3.497  1.00 10.00      A   
ATOM   2405  ND2 ASN A 428     -90.420 -23.944  -4.511  1.00 10.00      A   
ATOM   2406 HD21 ASN A 428     -89.618 -23.912  -5.081  1.00 10.00      A   
ATOM   2407 HD22 ASN A 428     -90.801 -24.775  -4.161  1.00 10.00      A   
ATOM   2408  C   ASN A 428     -89.673 -20.382  -2.684  1.00 10.00      A   
ATOM   2409  O   ASN A 428     -90.100 -20.649  -1.561  1.00 10.00      A   
ATOM   2410  N   GLN A 429     -88.394 -20.114  -2.921  1.00 10.00      A   
ATOM   2411  HN  GLN A 429     -88.112 -19.893  -3.838  1.00 10.00      A   
ATOM   2412  CA  GLN A 429     -87.397 -20.144  -1.853  1.00 10.00      A   
ATOM   2413  CB  GLN A 429     -85.972 -20.003  -2.405  1.00 10.00      A   
ATOM   2414  CG  GLN A 429     -85.594 -21.059  -3.434  1.00 10.00      A   
ATOM   2415  CD  GLN A 429     -85.765 -22.481  -2.929  1.00 10.00      A   
ATOM   2416  OE1 GLN A 429     -86.227 -23.355  -3.662  1.00 10.00      A   
ATOM   2417  NE2 GLN A 429     -85.363 -22.733  -1.689  1.00 10.00      A   
ATOM   2418 HE21 GLN A 429     -84.972 -22.000  -1.169  1.00 10.00      A   
ATOM   2419 HE22 GLN A 429     -85.482 -23.642  -1.339  1.00 10.00      A   
ATOM   2420  C   GLN A 429     -87.674 -19.073  -0.806  1.00 10.00      A   
ATOM   2421  O   GLN A 429     -87.468 -19.298   0.389  1.00 10.00      A   
ATOM   2422  N   ALA A 430     -88.140 -17.909  -1.258  1.00 10.00      A   
ATOM   2423  HN  ALA A 430     -88.269 -17.785  -2.224  1.00 10.00      A   
ATOM   2424  CA  ALA A 430     -88.456 -16.808  -0.353  1.00 10.00      A   
ATOM   2425  CB  ALA A 430     -88.762 -15.544  -1.141  1.00 10.00      A   
ATOM   2426  C   ALA A 430     -89.635 -17.180   0.538  1.00 10.00      A   
ATOM   2427  O   ALA A 430     -89.670 -16.834   1.719  1.00 10.00      A   
ATOM   2428  N   ALA A 431     -90.599 -17.890  -0.041  1.00 10.00      A   
ATOM   2429  HN  ALA A 431     -90.519 -18.122  -0.991  1.00 10.00      A   
ATOM   2430  CA  ALA A 431     -91.772 -18.325   0.698  1.00 10.00      A   
ATOM   2431  CB  ALA A 431     -92.772 -18.987  -0.235  1.00 10.00      A   
ATOM   2432  C   ALA A 431     -91.358 -19.299   1.790  1.00 10.00      A   
ATOM   2433  O   ALA A 431     -91.817 -19.209   2.928  1.00 10.00      A   
ATOM   2434  N   ASP A 432     -90.475 -20.223   1.429  1.00 10.00      A   
ATOM   2435  HN  ASP A 432     -90.158 -20.240   0.501  1.00 10.00      A   
ATOM   2436  CA  ASP A 432     -89.970 -21.216   2.366  1.00 10.00      A   
ATOM   2437  CB  ASP A 432     -89.072 -22.220   1.642  1.00 10.00      A   
ATOM   2438  CG  ASP A 432     -88.336 -23.138   2.592  1.00 10.00      A   
ATOM   2439  OD1 ASP A 432     -88.980 -24.014   3.200  1.00 10.00      A   
ATOM   2440  OD2 ASP A 432     -87.103 -22.990   2.719  1.00 10.00      A   
ATOM   2441  C   ASP A 432     -89.205 -20.535   3.499  1.00 10.00      A   
ATOM   2442  O   ASP A 432     -89.335 -20.913   4.663  1.00 10.00      A   
ATOM   2443  N   ASP A 433     -88.414 -19.525   3.143  1.00 10.00      A   
ATOM   2444  HN  ASP A 433     -88.348 -19.285   2.194  1.00 10.00      A   
ATOM   2445  CA  ASP A 433     -87.635 -18.765   4.119  1.00 10.00      A   
ATOM   2446  CB  ASP A 433     -86.813 -17.679   3.410  1.00 10.00      A   
ATOM   2447  CG  ASP A 433     -85.702 -17.083   4.263  1.00 10.00      A   
ATOM   2448  OD1 ASP A 433     -84.554 -17.004   3.774  1.00 10.00      A   
ATOM   2449  OD2 ASP A 433     -85.968 -16.670   5.415  1.00 10.00      A   
ATOM   2450  C   ASP A 433     -88.569 -18.121   5.136  1.00 10.00      A   
ATOM   2451  O   ASP A 433     -88.379 -18.257   6.344  1.00 10.00      A   
ATOM   2452  N   LEU A 434     -89.591 -17.432   4.637  1.00 10.00      A   
ATOM   2453  HN  LEU A 434     -89.694 -17.364   3.662  1.00 10.00      A   
ATOM   2454  CA  LEU A 434     -90.558 -16.768   5.500  1.00 10.00      A   
ATOM   2455  CB  LEU A 434     -91.498 -15.875   4.686  1.00 10.00      A   
ATOM   2456  CG  LEU A 434     -92.503 -15.044   5.491  1.00 10.00      A   
ATOM   2457  CD1 LEU A 434     -91.787 -14.032   6.376  1.00 10.00      A   
ATOM   2458  CD2 LEU A 434     -93.496 -14.354   4.568  1.00 10.00      A   
ATOM   2459  C   LEU A 434     -91.361 -17.779   6.314  1.00 10.00      A   
ATOM   2460  O   LEU A 434     -91.628 -17.560   7.495  1.00 10.00      A   
ATOM   2461  N   ASN A 435     -91.730 -18.887   5.681  1.00 10.00      A   
ATOM   2462  HN  ASN A 435     -91.483 -19.005   4.735  1.00 10.00      A   
ATOM   2463  CA  ASN A 435     -92.503 -19.932   6.347  1.00 10.00      A   
ATOM   2464  CB  ASN A 435     -92.839 -21.056   5.366  1.00 10.00      A   
ATOM   2465  CG  ASN A 435     -94.143 -21.757   5.684  1.00 10.00      A   
ATOM   2466  OD1 ASN A 435     -94.614 -21.741   6.817  1.00 10.00      A   
ATOM   2467  ND2 ASN A 435     -94.744 -22.368   4.676  1.00 10.00      A   
ATOM   2468 HD21 ASN A 435     -94.321 -22.329   3.792  1.00 10.00      A   
ATOM   2469 HD22 ASN A 435     -95.578 -22.852   4.857  1.00 10.00      A   
ATOM   2470  C   ASN A 435     -91.732 -20.491   7.534  1.00 10.00      A   
ATOM   2471  O   ASN A 435     -92.262 -20.595   8.639  1.00 10.00      A   
ATOM   2472  N   GLN A 436     -90.467 -20.832   7.299  1.00 10.00      A   
ATOM   2473  HN  GLN A 436     -90.101 -20.722   6.391  1.00 10.00      A   
ATOM   2474  CA  GLN A 436     -89.612 -21.369   8.348  1.00 10.00      A   
ATOM   2475  CB  GLN A 436     -88.295 -21.887   7.760  1.00 10.00      A   
ATOM   2476  CG  GLN A 436     -87.488 -22.764   8.708  1.00 10.00      A   
ATOM   2477  CD  GLN A 436     -88.274 -23.966   9.192  1.00 10.00      A   
ATOM   2478  OE1 GLN A 436     -88.248 -25.029   8.573  1.00 10.00      A   
ATOM   2479  NE2 GLN A 436     -88.981 -23.806  10.298  1.00 10.00      A   
ATOM   2480 HE21 GLN A 436     -88.954 -22.934  10.745  1.00 10.00      A   
ATOM   2481 HE22 GLN A 436     -89.520 -24.563  10.617  1.00 10.00      A   
ATOM   2482  C   GLN A 436     -89.333 -20.305   9.405  1.00 10.00      A   
ATOM   2483  O   GLN A 436     -89.223 -20.609  10.594  1.00 10.00      A   
ATOM   2484  N   ARG A 437     -89.240 -19.058   8.953  1.00 10.00      A   
ATOM   2485  HN  ARG A 437     -89.356 -18.892   7.992  1.00 10.00      A   
ATOM   2486  CA  ARG A 437     -88.974 -17.928   9.829  1.00 10.00      A   
ATOM   2487  CB  ARG A 437     -88.868 -16.644   9.001  1.00 10.00      A   
ATOM   2488  CG  ARG A 437     -87.758 -15.701   9.433  1.00 10.00      A   
ATOM   2489  CD  ARG A 437     -86.406 -16.154   8.908  1.00 10.00      A   
ATOM   2490  NE  ARG A 437     -85.350 -15.207   9.257  1.00 10.00      A   
ATOM   2491  HE  ARG A 437     -85.178 -15.059  10.214  1.00 10.00      A   
ATOM   2492  CZ  ARG A 437     -84.603 -14.559   8.370  1.00 10.00      A   
ATOM   2493  NH1 ARG A 437     -84.778 -14.768   7.068  1.00 10.00      A   
ATOM   2494 HH11 ARG A 437     -85.478 -15.421   6.747  1.00 10.00      A   
ATOM   2495 HH12 ARG A 437     -84.217 -14.284   6.401  1.00 10.00      A   
ATOM   2496  NH2 ARG A 437     -83.684 -13.700   8.792  1.00 10.00      A   
ATOM   2497 HH21 ARG A 437     -83.109 -13.195   8.129  1.00 10.00      A   
ATOM   2498 HH22 ARG A 437     -83.552 -13.544   9.775  1.00 10.00      A   
ATOM   2499  C   ARG A 437     -90.087 -17.777  10.858  1.00 10.00      A   
ATOM   2500  O   ARG A 437     -89.826 -17.585  12.045  1.00 10.00      A   
ATOM   2501  N   LEU A 438     -91.330 -17.878  10.393  1.00 10.00      A   
ATOM   2502  HN  LEU A 438     -91.472 -18.038   9.432  1.00 10.00      A   
ATOM   2503  CA  LEU A 438     -92.491 -17.749  11.267  1.00 10.00      A   
ATOM   2504  CB  LEU A 438     -93.787 -17.739  10.448  1.00 10.00      A   
ATOM   2505  CG  LEU A 438     -94.055 -16.488   9.607  1.00 10.00      A   
ATOM   2506  CD1 LEU A 438     -95.199 -16.726   8.635  1.00 10.00      A   
ATOM   2507  CD2 LEU A 438     -94.352 -15.288  10.494  1.00 10.00      A   
ATOM   2508  C   LEU A 438     -92.530 -18.863  12.310  1.00 10.00      A   
ATOM   2509  O   LEU A 438     -92.834 -18.622  13.480  1.00 10.00      A   
ATOM   2510  N   GLN A 439     -92.205 -20.077  11.882  1.00 10.00      A   
ATOM   2511  HN  GLN A 439     -91.969 -20.200  10.938  1.00 10.00      A   
ATOM   2512  CA  GLN A 439     -92.196 -21.228  12.777  1.00 10.00      A   
ATOM   2513  CB  GLN A 439     -91.886 -22.505  12.003  1.00 10.00      A   
ATOM   2514  CG  GLN A 439     -93.055 -23.040  11.205  1.00 10.00      A   
ATOM   2515  CD  GLN A 439     -92.850 -24.479  10.783  1.00 10.00      A   
ATOM   2516  OE1 GLN A 439     -91.724 -24.917  10.530  1.00 10.00      A   
ATOM   2517  NE2 GLN A 439     -93.937 -25.229  10.707  1.00 10.00      A   
ATOM   2518 HE21 GLN A 439     -94.799 -24.814  10.923  1.00 10.00      A   
ATOM   2519 HE22 GLN A 439     -93.836 -26.165  10.442  1.00 10.00      A   
ATOM   2520  C   GLN A 439     -91.183 -21.048  13.906  1.00 10.00      A   
ATOM   2521  O   GLN A 439     -91.490 -21.282  15.077  1.00 10.00      A   
ATOM   2522  N   ASP A 440     -89.979 -20.626  13.547  1.00 10.00      A   
ATOM   2523  HN  ASP A 440     -89.798 -20.451  12.598  1.00 10.00      A   
ATOM   2524  CA  ASP A 440     -88.915 -20.417  14.523  1.00 10.00      A   
ATOM   2525  CB  ASP A 440     -87.598 -20.123  13.804  1.00 10.00      A   
ATOM   2526  CG  ASP A 440     -86.380 -20.391  14.666  1.00 10.00      A   
ATOM   2527  OD1 ASP A 440     -85.568 -21.268  14.299  1.00 10.00      A   
ATOM   2528  OD2 ASP A 440     -86.224 -19.728  15.710  1.00 10.00      A   
ATOM   2529  C   ASP A 440     -89.267 -19.271  15.468  1.00 10.00      A   
ATOM   2530  O   ASP A 440     -89.126 -19.384  16.686  1.00 10.00      A   
ATOM   2531  N   LEU A 441     -89.753 -18.179  14.894  1.00 10.00      A   
ATOM   2532  HN  LEU A 441     -89.855 -18.162  13.915  1.00 10.00      A   
ATOM   2533  CA  LEU A 441     -90.135 -17.002  15.663  1.00 10.00      A   
ATOM   2534  CB  LEU A 441     -90.561 -15.869  14.721  1.00 10.00      A   
ATOM   2535  CG  LEU A 441     -91.002 -14.561  15.386  1.00 10.00      A   
ATOM   2536  CD1 LEU A 441     -89.851 -13.939  16.157  1.00 10.00      A   
ATOM   2537  CD2 LEU A 441     -91.546 -13.588  14.352  1.00 10.00      A   
ATOM   2538  C   LEU A 441     -91.258 -17.314  16.651  1.00 10.00      A   
ATOM   2539  O   LEU A 441     -91.230 -16.856  17.796  1.00 10.00      A   
ATOM   2540  N   LYS A 442     -92.236 -18.099  16.202  1.00 10.00      A   
ATOM   2541  HN  LYS A 442     -92.194 -18.433  15.278  1.00 10.00      A   
ATOM   2542  CA  LYS A 442     -93.376 -18.474  17.032  1.00 10.00      A   
ATOM   2543  CB  LYS A 442     -94.314 -19.400  16.250  1.00 10.00      A   
ATOM   2544  CG  LYS A 442     -95.596 -19.758  16.981  1.00 10.00      A   
ATOM   2545  CD  LYS A 442     -96.422 -20.761  16.191  1.00 10.00      A   
ATOM   2546  CE  LYS A 442     -95.723 -22.108  16.126  1.00 10.00      A   
ATOM   2547  NZ  LYS A 442     -96.590 -23.168  15.552  1.00 10.00      A   
ATOM   2548  HZ1 LYS A 442     -97.505 -23.195  16.046  1.00 10.00      A   
ATOM   2549  HZ2 LYS A 442     -96.129 -24.094  15.655  1.00 10.00      A   
ATOM   2550  HZ3 LYS A 442     -96.758 -22.992  14.541  1.00 10.00      A   
ATOM   2551  C   LYS A 442     -92.941 -19.148  18.331  1.00 10.00      A   
ATOM   2552  O   LYS A 442     -93.378 -18.764  19.414  1.00 10.00      A   
ATOM   2553  N   GLU A 443     -92.068 -20.140  18.218  1.00 10.00      A   
ATOM   2554  HN  GLU A 443     -91.736 -20.384  17.328  1.00 10.00      A   
ATOM   2555  CA  GLU A 443     -91.588 -20.879  19.381  1.00 10.00      A   
ATOM   2556  CB  GLU A 443     -90.972 -22.210  18.942  1.00 10.00      A   
ATOM   2557  CG  GLU A 443     -91.700 -23.443  19.452  1.00 10.00      A   
ATOM   2558  CD  GLU A 443     -93.036 -23.664  18.774  1.00 10.00      A   
ATOM   2559  OE1 GLU A 443     -93.050 -24.146  17.620  1.00 10.00      A   
ATOM   2560  OE2 GLU A 443     -94.075 -23.379  19.397  1.00 10.00      A   
ATOM   2561  C   GLU A 443     -90.553 -20.077  20.170  1.00 10.00      A   
ATOM   2562  O   GLU A 443     -90.183 -20.456  21.282  1.00 10.00      A   
ATOM   2563  N   ARG A 444     -90.089 -18.973  19.600  1.00 10.00      A   
ATOM   2564  HN  ARG A 444     -90.417 -18.714  18.711  1.00 10.00      A   
ATOM   2565  CA  ARG A 444     -89.085 -18.147  20.257  1.00 10.00      A   
ATOM   2566  CB  ARG A 444     -88.132 -17.562  19.216  1.00 10.00      A   
ATOM   2567  CG  ARG A 444     -86.934 -16.824  19.795  1.00 10.00      A   
ATOM   2568  CD  ARG A 444     -86.127 -16.150  18.697  1.00 10.00      A   
ATOM   2569  NE  ARG A 444     -85.747 -17.095  17.648  1.00 10.00      A   
ATOM   2570  HE  ARG A 444     -86.356 -17.854  17.477  1.00 10.00      A   
ATOM   2571  CZ  ARG A 444     -84.644 -16.995  16.919  1.00 10.00      A   
ATOM   2572  NH1 ARG A 444     -83.797 -15.992  17.118  1.00 10.00      A   
ATOM   2573 HH11 ARG A 444     -82.962 -15.921  16.565  1.00 10.00      A   
ATOM   2574 HH12 ARG A 444     -83.988 -15.297  17.819  1.00 10.00      A   
ATOM   2575  NH2 ARG A 444     -84.395 -17.894  15.982  1.00 10.00      A   
ATOM   2576 HH21 ARG A 444     -85.051 -18.654  15.820  1.00 10.00      A   
ATOM   2577 HH22 ARG A 444     -83.566 -17.832  15.427  1.00 10.00      A   
ATOM   2578  C   ARG A 444     -89.699 -17.022  21.088  1.00 10.00      A   
ATOM   2579  O   ARG A 444     -89.224 -16.717  22.184  1.00 10.00      A   
ATOM   2580  N   THR A 445     -90.743 -16.396  20.565  1.00 10.00      A   
ATOM   2581  HN  THR A 445     -91.086 -16.676  19.688  1.00 10.00      A   
ATOM   2582  CA  THR A 445     -91.383 -15.290  21.266  1.00 10.00      A   
ATOM   2583  CB  THR A 445     -91.557 -14.043  20.368  1.00 10.00      A   
ATOM   2584  OG1 THR A 445     -91.965 -12.928  21.168  1.00 10.00      A   
ATOM   2585  HG1 THR A 445     -91.760 -12.098  20.700  1.00 10.00      A   
ATOM   2586  CG2 THR A 445     -92.582 -14.290  19.270  1.00 10.00      A   
ATOM   2587  C   THR A 445     -92.707 -15.689  21.923  1.00 10.00      A   
ATOM   2588  O   THR A 445     -93.394 -14.855  22.506  1.00 10.00      A   
ATOM   2589  N   ARG A 446     -93.059 -16.970  21.809  1.00 10.00      A   
ATOM   2590  HN  ARG A 446     -92.471 -17.573  21.307  1.00 10.00      A   
ATOM   2591  CA  ARG A 446     -94.291 -17.521  22.402  1.00 10.00      A   
ATOM   2592  CB  ARG A 446     -94.365 -17.300  23.925  1.00 10.00      A   
ATOM   2593  CG  ARG A 446     -95.280 -16.163  24.366  1.00 10.00      A   
ATOM   2594  CD  ARG A 446     -94.788 -15.519  25.653  1.00 10.00      A   
ATOM   2595  NE  ARG A 446     -94.875 -14.059  25.609  1.00 10.00      A   
ATOM   2596  HE  ARG A 446     -95.771 -13.660  25.698  1.00 10.00      A   
ATOM   2597  CZ  ARG A 446     -93.818 -13.247  25.471  1.00 10.00      A   
ATOM   2598  NH1 ARG A 446     -92.591 -13.751  25.369  1.00 10.00      A   
ATOM   2599 HH11 ARG A 446     -91.799 -13.136  25.260  1.00 10.00      A   
ATOM   2600 HH12 ARG A 446     -92.448 -14.740  25.397  1.00 10.00      A   
ATOM   2601  NH2 ARG A 446     -93.987 -11.936  25.415  1.00 10.00      A   
ATOM   2602 HH21 ARG A 446     -94.905 -11.539  25.470  1.00 10.00      A   
ATOM   2603 HH22 ARG A 446     -93.194 -11.334  25.314  1.00 10.00      A   
ATOM   2604  C   ARG A 446     -95.579 -17.080  21.693  1.00 10.00      A   
ATOM   2605  O   ARG A 446     -96.604 -17.754  21.803  1.00 10.00      A   
ATOM   2606  N   VAL A 447     -95.527 -15.958  20.981  1.00 10.00      A   
ATOM   2607  HN  VAL A 447     -94.684 -15.456  20.948  1.00 10.00      A   
ATOM   2608  CA  VAL A 447     -96.693 -15.445  20.264  1.00 10.00      A   
ATOM   2609  CB  VAL A 447     -96.359 -14.154  19.488  1.00 10.00      A   
ATOM   2610  CG1 VAL A 447     -97.584 -13.619  18.760  1.00 10.00      A   
ATOM   2611  CG2 VAL A 447     -95.802 -13.102  20.432  1.00 10.00      A   
ATOM   2612  C   VAL A 447     -97.243 -16.490  19.297  1.00 10.00      A   
ATOM   2613  O   VAL A 447     -96.555 -16.913  18.369  1.00 10.00      A   
ATOM   2614  N   THR A 448     -98.477 -16.912  19.533  1.00 10.00      A   
ATOM   2615  HN  THR A 448     -98.969 -16.550  20.304  1.00 10.00      A   
ATOM   2616  CA  THR A 448     -99.113 -17.912  18.691  1.00 10.00      A   
ATOM   2617  CB  THR A 448     -99.998 -18.849  19.534  1.00 10.00      A   
ATOM   2618  OG1 THR A 448     -99.556 -18.807  20.901  1.00 10.00      A   
ATOM   2619  HG1 THR A 448     -98.756 -19.346  20.992  1.00 10.00      A   
ATOM   2620  CG2 THR A 448     -99.893 -20.275  19.021  1.00 10.00      A   
ATOM   2621  C   THR A 448     -99.958 -17.258  17.606  1.00 10.00      A   
ATOM   2622  O   THR A 448    -100.303 -17.894  16.611  1.00 10.00      A   
ATOM   2623  N   ASN A 449    -100.281 -15.984  17.797  1.00 10.00      A   
ATOM   2624  HN  ASN A 449     -99.964 -15.523  18.603  1.00 10.00      A   
ATOM   2625  CA  ASN A 449    -101.093 -15.253  16.834  1.00 10.00      A   
ATOM   2626  CB  ASN A 449    -101.587 -13.931  17.432  1.00 10.00      A   
ATOM   2627  CG  ASN A 449    -102.516 -13.180  16.497  1.00 10.00      A   
ATOM   2628  OD1 ASN A 449    -103.129 -13.768  15.610  1.00 10.00      A   
ATOM   2629  ND2 ASN A 449    -102.640 -11.872  16.693  1.00 10.00      A   
ATOM   2630 HD21 ASN A 449    -102.134 -11.459  17.427  1.00 10.00      A   
ATOM   2631 HD22 ASN A 449    -103.243 -11.373  16.102  1.00 10.00      A   
ATOM   2632  C   ASN A 449    -100.321 -14.984  15.548  1.00 10.00      A   
ATOM   2633  O   ASN A 449     -99.430 -14.135  15.519  1.00 10.00      A   
ATOM   2634  N   THR A 450    -100.672 -15.707  14.491  1.00 10.00      A   
ATOM   2635  HN  THR A 450    -101.379 -16.379  14.589  1.00 10.00      A   
ATOM   2636  CA  THR A 450    -100.030 -15.551  13.191  1.00 10.00      A   
ATOM   2637  CB  THR A 450    -100.678 -16.496  12.167  1.00 10.00      A   
ATOM   2638  OG1 THR A 450    -101.053 -17.710  12.834  1.00 10.00      A   
ATOM   2639  HG1 THR A 450    -100.275 -18.278  12.924  1.00 10.00      A   
ATOM   2640  CG2 THR A 450     -99.708 -16.818  11.040  1.00 10.00      A   
ATOM   2641  C   THR A 450    -100.164 -14.111  12.700  1.00 10.00      A   
ATOM   2642  O   THR A 450     -99.262 -13.576  12.052  1.00 10.00      A   
ATOM   2643  N   GLU A 451    -101.291 -13.492  13.040  1.00 10.00      A   
ATOM   2644  HN  GLU A 451    -101.961 -13.984  13.562  1.00 10.00      A   
ATOM   2645  CA  GLU A 451    -101.573 -12.111  12.664  1.00 10.00      A   
ATOM   2646  CB  GLU A 451    -102.942 -11.714  13.212  1.00 10.00      A   
ATOM   2647  CG  GLU A 451    -103.377 -10.297  12.893  1.00 10.00      A   
ATOM   2648  CD  GLU A 451    -104.663  -9.933  13.599  1.00 10.00      A   
ATOM   2649  OE1 GLU A 451    -104.603  -9.532  14.778  1.00 10.00      A   
ATOM   2650  OE2 GLU A 451    -105.739 -10.044  12.981  1.00 10.00      A   
ATOM   2651  C   GLU A 451    -100.501 -11.171  13.211  1.00 10.00      A   
ATOM   2652  O   GLU A 451    -100.057 -10.257  12.528  1.00 10.00      A   
ATOM   2653  N   GLN A 452    -100.078 -11.413  14.443  1.00 10.00      A   
ATOM   2654  HN  GLN A 452    -100.462 -12.163  14.940  1.00 10.00      A   
ATOM   2655  CA  GLN A 452     -99.056 -10.586  15.072  1.00 10.00      A   
ATOM   2656  CB  GLN A 452     -99.194 -10.637  16.598  1.00 10.00      A   
ATOM   2657  CG  GLN A 452     -98.279  -9.685  17.354  1.00 10.00      A   
ATOM   2658  CD  GLN A 452     -98.418  -8.246  16.886  1.00 10.00      A   
ATOM   2659  OE1 GLN A 452     -99.259  -7.495  17.379  1.00 10.00      A   
ATOM   2660  NE2 GLN A 452     -97.590  -7.852  15.931  1.00 10.00      A   
ATOM   2661 HE21 GLN A 452     -96.938  -8.501  15.579  1.00 10.00      A   
ATOM   2662 HE22 GLN A 452     -97.657  -6.928  15.613  1.00 10.00      A   
ATOM   2663  C   GLN A 452     -97.661 -11.037  14.644  1.00 10.00      A   
ATOM   2664  O   GLN A 452     -96.747 -10.218  14.502  1.00 10.00      A   
ATOM   2665  N   LEU A 453     -97.513 -12.339  14.426  1.00 10.00      A   
ATOM   2666  HN  LEU A 453     -98.288 -12.932  14.539  1.00 10.00      A   
ATOM   2667  CA  LEU A 453     -96.239 -12.914  14.022  1.00 10.00      A   
ATOM   2668  CB  LEU A 453     -96.352 -14.434  13.881  1.00 10.00      A   
ATOM   2669  CG  LEU A 453     -96.372 -15.241  15.181  1.00 10.00      A   
ATOM   2670  CD1 LEU A 453     -96.698 -16.698  14.893  1.00 10.00      A   
ATOM   2671  CD2 LEU A 453     -95.036 -15.127  15.902  1.00 10.00      A   
ATOM   2672  C   LEU A 453     -95.741 -12.314  12.715  1.00 10.00      A   
ATOM   2673  O   LEU A 453     -94.563 -11.977  12.590  1.00 10.00      A   
ATOM   2674  N   VAL A 454     -96.642 -12.173  11.745  1.00 10.00      A   
ATOM   2675  HN  VAL A 454     -97.570 -12.448  11.911  1.00 10.00      A   
ATOM   2676  CA  VAL A 454     -96.282 -11.628  10.438  1.00 10.00      A   
ATOM   2677  CB  VAL A 454     -97.446 -11.711   9.416  1.00 10.00      A   
ATOM   2678  CG1 VAL A 454     -98.568 -10.737   9.749  1.00 10.00      A   
ATOM   2679  CG2 VAL A 454     -96.945 -11.513   7.994  1.00 10.00      A   
ATOM   2680  C   VAL A 454     -95.728 -10.204  10.537  1.00 10.00      A   
ATOM   2681  O   VAL A 454     -94.820  -9.831   9.791  1.00 10.00      A   
ATOM   2682  N   PHE A 455     -96.251  -9.427  11.481  1.00 10.00      A   
ATOM   2683  HN  PHE A 455     -96.947  -9.792  12.065  1.00 10.00      A   
ATOM   2684  CA  PHE A 455     -95.802  -8.053  11.676  1.00 10.00      A   
ATOM   2685  CB  PHE A 455     -96.759  -7.294  12.601  1.00 10.00      A   
ATOM   2686  CG  PHE A 455     -98.003  -6.785  11.928  1.00 10.00      A   
ATOM   2687  CD1 PHE A 455     -97.973  -5.619  11.183  1.00 10.00      A   
ATOM   2688  CD2 PHE A 455     -99.202  -7.467  12.043  1.00 10.00      A   
ATOM   2689  CE1 PHE A 455     -99.114  -5.143  10.565  1.00 10.00      A   
ATOM   2690  CE2 PHE A 455    -100.347  -6.999  11.427  1.00 10.00      A   
ATOM   2691  CZ  PHE A 455    -100.303  -5.835  10.686  1.00 10.00      A   
ATOM   2692  C   PHE A 455     -94.396  -8.032  12.263  1.00 10.00      A   
ATOM   2693  O   PHE A 455     -93.537  -7.265  11.825  1.00 10.00      A   
ATOM   2694  N   ILE A 456     -94.163  -8.900  13.241  1.00 10.00      A   
ATOM   2695  HN  ILE A 456     -94.880  -9.508  13.518  1.00 10.00      A   
ATOM   2696  CA  ILE A 456     -92.864  -8.987  13.901  1.00 10.00      A   
ATOM   2697  CB  ILE A 456     -92.920  -9.879  15.166  1.00 10.00      A   
ATOM   2698  CG1 ILE A 456     -94.030  -9.412  16.115  1.00 10.00      A   
ATOM   2699  CG2 ILE A 456     -91.577  -9.895  15.886  1.00 10.00      A   
ATOM   2700  CD1 ILE A 456     -93.857  -7.995  16.624  1.00 10.00      A   
ATOM   2701  C   ILE A 456     -91.811  -9.531  12.938  1.00 10.00      A   
ATOM   2702  O   ILE A 456     -90.695  -9.019  12.871  1.00 10.00      A   
ATOM   2703  N   ALA A 457     -92.184 -10.554  12.178  1.00 10.00      A   
ATOM   2704  HN  ALA A 457     -93.098 -10.910  12.268  1.00 10.00      A   
ATOM   2705  CA  ALA A 457     -91.274 -11.170  11.219  1.00 10.00      A   
ATOM   2706  CB  ALA A 457     -91.904 -12.403  10.591  1.00 10.00      A   
ATOM   2707  C   ALA A 457     -90.849 -10.178  10.143  1.00 10.00      A   
ATOM   2708  O   ALA A 457     -89.677 -10.120   9.773  1.00 10.00      A   
ATOM   2709  N   ALA A 458     -91.804  -9.392   9.652  1.00 10.00      A   
ATOM   2710  HN  ALA A 458     -92.723  -9.493   9.983  1.00 10.00      A   
ATOM   2711  CA  ALA A 458     -91.523  -8.394   8.623  1.00 10.00      A   
ATOM   2712  CB  ALA A 458     -92.813  -7.781   8.106  1.00 10.00      A   
ATOM   2713  C   ALA A 458     -90.592  -7.317   9.165  1.00 10.00      A   
ATOM   2714  O   ALA A 458     -89.699  -6.834   8.466  1.00 10.00      A   
ATOM   2715  N   LEU A 459     -90.803  -6.950  10.422  1.00 10.00      A   
ATOM   2716  HN  LEU A 459     -91.539  -7.362  10.922  1.00 10.00      A   
ATOM   2717  CA  LEU A 459     -89.978  -5.945  11.073  1.00 10.00      A   
ATOM   2718  CB  LEU A 459     -90.573  -5.577  12.434  1.00 10.00      A   
ATOM   2719  CG  LEU A 459     -90.135  -4.238  13.028  1.00 10.00      A   
ATOM   2720  CD1 LEU A 459     -90.551  -3.093  12.120  1.00 10.00      A   
ATOM   2721  CD2 LEU A 459     -90.724  -4.058  14.416  1.00 10.00      A   
ATOM   2722  C   LEU A 459     -88.563  -6.485  11.250  1.00 10.00      A   
ATOM   2723  O   LEU A 459     -87.579  -5.790  10.985  1.00 10.00      A   
ATOM   2724  N   ASN A 460     -88.482  -7.742  11.670  1.00 10.00      A   
ATOM   2725  HN  ASN A 460     -89.311  -8.237  11.851  1.00 10.00      A   
ATOM   2726  CA  ASN A 460     -87.206  -8.409  11.882  1.00 10.00      A   
ATOM   2727  CB  ASN A 460     -87.417  -9.813  12.467  1.00 10.00      A   
ATOM   2728  CG  ASN A 460     -87.557  -9.831  13.977  1.00 10.00      A   
ATOM   2729  OD1 ASN A 460     -86.933  -9.044  14.689  1.00 10.00      A   
ATOM   2730  ND2 ASN A 460     -88.385 -10.735  14.477  1.00 10.00      A   
ATOM   2731 HD21 ASN A 460     -88.853 -11.324  13.853  1.00 10.00      A   
ATOM   2732 HD22 ASN A 460     -88.491 -10.783  15.456  1.00 10.00      A   
ATOM   2733  C   ASN A 460     -86.424  -8.515  10.574  1.00 10.00      A   
ATOM   2734  O   ASN A 460     -85.253  -8.140  10.507  1.00 10.00      A   
ATOM   2735  N   ILE A 461     -87.087  -9.004   9.526  1.00 10.00      A   
ATOM   2736  HN  ILE A 461     -88.031  -9.262   9.633  1.00 10.00      A   
ATOM   2737  CA  ILE A 461     -86.444  -9.174   8.225  1.00 10.00      A   
ATOM   2738  CB  ILE A 461     -87.290 -10.008   7.233  1.00 10.00      A   
ATOM   2739  CG1 ILE A 461     -86.422 -10.506   6.074  1.00 10.00      A   
ATOM   2740  CG2 ILE A 461     -88.490  -9.222   6.715  1.00 10.00      A   
ATOM   2741  CD1 ILE A 461     -87.086 -11.564   5.222  1.00 10.00      A   
ATOM   2742  C   ILE A 461     -86.005  -7.843   7.612  1.00 10.00      A   
ATOM   2743  O   ILE A 461     -84.976  -7.772   6.938  1.00 10.00      A   
ATOM   2744  N   SER A 462     -86.770  -6.784   7.869  1.00 10.00      A   
ATOM   2745  HN  SER A 462     -87.582  -6.893   8.409  1.00 10.00      A   
ATOM   2746  CA  SER A 462     -86.427  -5.467   7.355  1.00 10.00      A   
ATOM   2747  CB  SER A 462     -87.549  -4.462   7.632  1.00 10.00      A   
ATOM   2748  OG  SER A 462     -88.737  -4.818   6.942  1.00 10.00      A   
ATOM   2749  HG  SER A 462     -89.172  -5.545   7.405  1.00 10.00      A   
ATOM   2750  C   SER A 462     -85.117  -5.005   7.983  1.00 10.00      A   
ATOM   2751  O   SER A 462     -84.319  -4.306   7.354  1.00 10.00      A   
ATOM   2752  N   TYR A 463     -84.896  -5.427   9.223  1.00 10.00      A   
ATOM   2753  HN  TYR A 463     -85.581  -5.979   9.667  1.00 10.00      A   
ATOM   2754  CA  TYR A 463     -83.681  -5.092   9.945  1.00 10.00      A   
ATOM   2755  CB  TYR A 463     -83.870  -5.349  11.443  1.00 10.00      A   
ATOM   2756  CG  TYR A 463     -82.690  -4.966  12.308  1.00 10.00      A   
ATOM   2757  CD1 TYR A 463     -81.893  -3.871  11.999  1.00 10.00      A   
ATOM   2758  CD2 TYR A 463     -82.374  -5.707  13.439  1.00 10.00      A   
ATOM   2759  CE1 TYR A 463     -80.814  -3.528  12.791  1.00 10.00      A   
ATOM   2760  CE2 TYR A 463     -81.297  -5.370  14.236  1.00 10.00      A   
ATOM   2761  CZ  TYR A 463     -80.522  -4.281  13.908  1.00 10.00      A   
ATOM   2762  OH  TYR A 463     -79.444  -3.946  14.699  1.00 10.00      A   
ATOM   2763  HH  TYR A 463     -78.863  -4.708  14.788  1.00 10.00      A   
ATOM   2764  C   TYR A 463     -82.511  -5.908   9.395  1.00 10.00      A   
ATOM   2765  O   TYR A 463     -81.392  -5.405   9.274  1.00 10.00      A   
ATOM   2766  N   GLU A 464     -82.781  -7.164   9.051  1.00 10.00      A   
ATOM   2767  HN  GLU A 464     -83.689  -7.514   9.189  1.00 10.00      A   
ATOM   2768  CA  GLU A 464     -81.763  -8.042   8.487  1.00 10.00      A   
ATOM   2769  CB  GLU A 464     -82.360  -9.426   8.203  1.00 10.00      A   
ATOM   2770  CG  GLU A 464     -81.739 -10.560   9.006  1.00 10.00      A   
ATOM   2771  CD  GLU A 464     -81.211 -11.677   8.123  1.00 10.00      A   
ATOM   2772  OE1 GLU A 464     -79.997 -11.939   8.152  1.00 10.00      A   
ATOM   2773  OE2 GLU A 464     -82.008 -12.302   7.393  1.00 10.00      A   
ATOM   2774  C   GLU A 464     -81.234  -7.441   7.190  1.00 10.00      A   
ATOM   2775  O   GLU A 464     -80.022  -7.399   6.953  1.00 10.00      A   
ATOM   2776  N   LEU A 465     -82.163  -6.957   6.369  1.00 10.00      A   
ATOM   2777  HN  LEU A 465     -83.106  -7.022   6.634  1.00 10.00      A   
ATOM   2778  CA  LEU A 465     -81.828  -6.340   5.089  1.00 10.00      A   
ATOM   2779  CB  LEU A 465     -83.111  -5.954   4.337  1.00 10.00      A   
ATOM   2780  CG  LEU A 465     -82.928  -5.299   2.965  1.00 10.00      A   
ATOM   2781  CD1 LEU A 465     -82.267  -6.263   1.993  1.00 10.00      A   
ATOM   2782  CD2 LEU A 465     -84.263  -4.821   2.419  1.00 10.00      A   
ATOM   2783  C   LEU A 465     -80.940  -5.111   5.286  1.00 10.00      A   
ATOM   2784  O   LEU A 465     -79.974  -4.903   4.552  1.00 10.00      A   
ATOM   2785  N   ALA A 466     -81.264  -4.311   6.295  1.00 10.00      A   
ATOM   2786  HN  ALA A 466     -82.039  -4.539   6.851  1.00 10.00      A   
ATOM   2787  CA  ALA A 466     -80.504  -3.104   6.599  1.00 10.00      A   
ATOM   2788  CB  ALA A 466     -81.204  -2.298   7.681  1.00 10.00      A   
ATOM   2789  C   ALA A 466     -79.075  -3.439   7.023  1.00 10.00      A   
ATOM   2790  O   ALA A 466     -78.122  -2.770   6.616  1.00 10.00      A   
ATOM   2791  N   GLN A 467     -78.928  -4.487   7.825  1.00 10.00      A   
ATOM   2792  HN  GLN A 467     -79.724  -4.993   8.101  1.00 10.00      A   
ATOM   2793  CA  GLN A 467     -77.618  -4.911   8.305  1.00 10.00      A   
ATOM   2794  CB  GLN A 467     -77.768  -5.920   9.438  1.00 10.00      A   
ATOM   2795  CG  GLN A 467     -78.484  -5.370  10.661  1.00 10.00      A   
ATOM   2796  CD  GLN A 467     -78.857  -6.452  11.653  1.00 10.00      A   
ATOM   2797  OE1 GLN A 467     -78.101  -6.749  12.580  1.00 10.00      A   
ATOM   2798  NE2 GLN A 467     -80.026  -7.044  11.468  1.00 10.00      A   
ATOM   2799 HE21 GLN A 467     -80.578  -6.754  10.710  1.00 10.00      A   
ATOM   2800 HE22 GLN A 467     -80.303  -7.747  12.103  1.00 10.00      A   
ATOM   2801  C   GLN A 467     -76.787  -5.500   7.175  1.00 10.00      A   
ATOM   2802  O   GLN A 467     -75.567  -5.331   7.139  1.00 10.00      A   
ATOM   2803  N   GLU A 468     -77.455  -6.176   6.243  1.00 10.00      A   
ATOM   2804  HN  GLU A 468     -78.429  -6.283   6.331  1.00 10.00      A   
ATOM   2805  CA  GLU A 468     -76.779  -6.777   5.103  1.00 10.00      A   
ATOM   2806  CB  GLU A 468     -77.722  -7.707   4.337  1.00 10.00      A   
ATOM   2807  CG  GLU A 468     -77.025  -8.905   3.719  1.00 10.00      A   
ATOM   2808  CD  GLU A 468     -76.274  -9.722   4.749  1.00 10.00      A   
ATOM   2809  OE1 GLU A 468     -76.923 -10.337   5.614  1.00 10.00      A   
ATOM   2810  OE2 GLU A 468     -75.029  -9.753   4.710  1.00 10.00      A   
ATOM   2811  C   GLU A 468     -76.222  -5.703   4.178  1.00 10.00      A   
ATOM   2812  O   GLU A 468     -75.108  -5.827   3.670  1.00 10.00      A   
ATOM   2813  N   LYS A 469     -77.000  -4.642   3.971  1.00 10.00      A   
ATOM   2814  HN  LYS A 469     -77.888  -4.606   4.393  1.00 10.00      A   
ATOM   2815  CA  LYS A 469     -76.572  -3.540   3.120  1.00 10.00      A   
ATOM   2816  CB  LYS A 469     -77.688  -2.508   2.969  1.00 10.00      A   
ATOM   2817  CG  LYS A 469     -78.900  -3.003   2.203  1.00 10.00      A   
ATOM   2818  CD  LYS A 469     -79.935  -1.904   2.058  1.00 10.00      A   
ATOM   2819  CE  LYS A 469     -81.165  -2.394   1.315  1.00 10.00      A   
ATOM   2820  NZ  LYS A 469     -82.198  -1.326   1.211  1.00 10.00      A   
ATOM   2821  HZ1 LYS A 469     -81.801  -0.485   0.749  1.00 10.00      A   
ATOM   2822  HZ2 LYS A 469     -82.533  -1.058   2.159  1.00 10.00      A   
ATOM   2823  HZ3 LYS A 469     -83.008  -1.666   0.653  1.00 10.00      A   
ATOM   2824  C   LYS A 469     -75.338  -2.882   3.710  1.00 10.00      A   
ATOM   2825  O   LYS A 469     -74.371  -2.606   3.001  1.00 10.00      A   
ATOM   2826  N   ALA A 470     -75.372  -2.658   5.020  1.00 10.00      A   
ATOM   2827  HN  ALA A 470     -76.173  -2.913   5.525  1.00 10.00      A   
ATOM   2828  CA  ALA A 470     -74.255  -2.042   5.723  1.00 10.00      A   
ATOM   2829  CB  ALA A 470     -74.624  -1.770   7.175  1.00 10.00      A   
ATOM   2830  C   ALA A 470     -73.033  -2.947   5.644  1.00 10.00      A   
ATOM   2831  O   ALA A 470     -71.914  -2.483   5.440  1.00 10.00      A   
ATOM   2832  N   LYS A 471     -73.270  -4.245   5.776  1.00 10.00      A   
ATOM   2833  HN  LYS A 471     -74.192  -4.546   5.917  1.00 10.00      A   
ATOM   2834  CA  LYS A 471     -72.205  -5.234   5.714  1.00 10.00      A   
ATOM   2835  CB  LYS A 471     -72.762  -6.620   6.040  1.00 10.00      A   
ATOM   2836  CG  LYS A 471     -71.714  -7.677   6.350  1.00 10.00      A   
ATOM   2837  CD  LYS A 471     -72.365  -9.034   6.557  1.00 10.00      A   
ATOM   2838  CE  LYS A 471     -73.426  -8.967   7.642  1.00 10.00      A   
ATOM   2839  NZ  LYS A 471     -74.555  -9.895   7.381  1.00 10.00      A   
ATOM   2840  HZ1 LYS A 471     -75.366  -9.645   7.986  1.00 10.00      A   
ATOM   2841  HZ2 LYS A 471     -74.270 -10.872   7.584  1.00 10.00      A   
ATOM   2842  HZ3 LYS A 471     -74.851  -9.834   6.378  1.00 10.00      A   
ATOM   2843  C   LYS A 471     -71.566  -5.233   4.326  1.00 10.00      A   
ATOM   2844  O   LYS A 471     -70.341  -5.254   4.193  1.00 10.00      A   
ATOM   2845  N   THR A 472     -72.405  -5.192   3.296  1.00 10.00      A   
ATOM   2846  HN  THR A 472     -73.372  -5.182   3.466  1.00 10.00      A   
ATOM   2847  CA  THR A 472     -71.930  -5.176   1.918  1.00 10.00      A   
ATOM   2848  CB  THR A 472     -73.112  -5.292   0.935  1.00 10.00      A   
ATOM   2849  OG1 THR A 472     -73.887  -6.446   1.279  1.00 10.00      A   
ATOM   2850  HG1 THR A 472     -74.455  -6.242   2.032  1.00 10.00      A   
ATOM   2851  CG2 THR A 472     -72.620  -5.450  -0.492  1.00 10.00      A   
ATOM   2852  C   THR A 472     -71.122  -3.903   1.646  1.00 10.00      A   
ATOM   2853  O   THR A 472     -70.127  -3.927   0.921  1.00 10.00      A   
ATOM   2854  N   ARG A 473     -71.548  -2.795   2.249  1.00 10.00      A   
ATOM   2855  HN  ARG A 473     -72.359  -2.836   2.804  1.00 10.00      A   
ATOM   2856  CA  ARG A 473     -70.852  -1.521   2.095  1.00 10.00      A   
ATOM   2857  CB  ARG A 473     -71.736  -0.351   2.545  1.00 10.00      A   
ATOM   2858  CG  ARG A 473     -72.874  -0.029   1.588  1.00 10.00      A   
ATOM   2859  CD  ARG A 473     -73.650   1.204   2.026  1.00 10.00      A   
ATOM   2860  NE  ARG A 473     -74.773   1.485   1.130  1.00 10.00      A   
ATOM   2861  HE  ARG A 473     -75.500   0.822   1.103  1.00 10.00      A   
ATOM   2862  CZ  ARG A 473     -74.866   2.570   0.360  1.00 10.00      A   
ATOM   2863  NH1 ARG A 473     -73.904   3.484   0.365  1.00 10.00      A   
ATOM   2864 HH11 ARG A 473     -73.981   4.300  -0.219  1.00 10.00      A   
ATOM   2865 HH12 ARG A 473     -73.101   3.370   0.955  1.00 10.00      A   
ATOM   2866  NH2 ARG A 473     -75.923   2.737  -0.425  1.00 10.00      A   
ATOM   2867 HH21 ARG A 473     -75.997   3.552  -1.008  1.00 10.00      A   
ATOM   2868 HH22 ARG A 473     -76.654   2.050  -0.440  1.00 10.00      A   
ATOM   2869  C   ARG A 473     -69.548  -1.537   2.889  1.00 10.00      A   
ATOM   2870  O   ARG A 473     -68.535  -0.991   2.448  1.00 10.00      A   
ATOM   2871  N   ASP A 474     -69.585  -2.181   4.053  1.00 10.00      A   
ATOM   2872  HN  ASP A 474     -70.429  -2.592   4.344  1.00 10.00      A   
ATOM   2873  CA  ASP A 474     -68.415  -2.294   4.918  1.00 10.00      A   
ATOM   2874  CB  ASP A 474     -68.798  -2.987   6.233  1.00 10.00      A   
ATOM   2875  CG  ASP A 474     -67.917  -2.580   7.395  1.00 10.00      A   
ATOM   2876  OD1 ASP A 474     -68.351  -1.731   8.206  1.00 10.00      A   
ATOM   2877  OD2 ASP A 474     -66.795  -3.107   7.516  1.00 10.00      A   
ATOM   2878  C   ASP A 474     -67.328  -3.085   4.208  1.00 10.00      A   
ATOM   2879  O   ASP A 474     -66.164  -2.683   4.192  1.00 10.00      A   
ATOM   2880  N   TYR A 475     -67.728  -4.202   3.599  1.00 10.00      A   
ATOM   2881  HN  TYR A 475     -68.675  -4.462   3.661  1.00 10.00      A   
ATOM   2882  CA  TYR A 475     -66.805  -5.062   2.861  1.00 10.00      A   
ATOM   2883  CB  TYR A 475     -67.535  -6.295   2.306  1.00 10.00      A   
ATOM   2884  CG  TYR A 475     -66.611  -7.364   1.746  1.00 10.00      A   
ATOM   2885  CD1 TYR A 475     -66.066  -8.343   2.570  1.00 10.00      A   
ATOM   2886  CD2 TYR A 475     -66.276  -7.388   0.395  1.00 10.00      A   
ATOM   2887  CE1 TYR A 475     -65.217  -9.309   2.067  1.00 10.00      A   
ATOM   2888  CE2 TYR A 475     -65.427  -8.353  -0.114  1.00 10.00      A   
ATOM   2889  CZ  TYR A 475     -64.902  -9.311   0.725  1.00 10.00      A   
ATOM   2890  OH  TYR A 475     -64.054 -10.272   0.223  1.00 10.00      A   
ATOM   2891  HH  TYR A 475     -64.120 -11.076   0.755  1.00 10.00      A   
ATOM   2892  C   TYR A 475     -66.143  -4.287   1.724  1.00 10.00      A   
ATOM   2893  O   TYR A 475     -64.930  -4.374   1.522  1.00 10.00      A   
ATOM   2894  N   ALA A 476     -66.950  -3.524   0.990  1.00 10.00      A   
ATOM   2895  HN  ALA A 476     -67.908  -3.509   1.196  1.00 10.00      A   
ATOM   2896  CA  ALA A 476     -66.454  -2.719  -0.119  1.00 10.00      A   
ATOM   2897  CB  ALA A 476     -67.607  -2.015  -0.818  1.00 10.00      A   
ATOM   2898  C   ALA A 476     -65.435  -1.697   0.375  1.00 10.00      A   
ATOM   2899  O   ALA A 476     -64.427  -1.439  -0.283  1.00 10.00      A   
ATOM   2900  N   ALA A 477     -65.702  -1.131   1.546  1.00 10.00      A   
ATOM   2901  HN  ALA A 477     -66.517  -1.394   2.022  1.00 10.00      A   
ATOM   2902  CA  ALA A 477     -64.816  -0.142   2.147  1.00 10.00      A   
ATOM   2903  CB  ALA A 477     -65.473   0.473   3.375  1.00 10.00      A   
ATOM   2904  C   ALA A 477     -63.477  -0.775   2.519  1.00 10.00      A   
ATOM   2905  O   ALA A 477     -62.416  -0.223   2.233  1.00 10.00      A   
ATOM   2906  N   SER A 478     -63.538  -1.942   3.148  1.00 10.00      A   
ATOM   2907  HN  SER A 478     -64.418  -2.327   3.360  1.00 10.00      A   
ATOM   2908  CA  SER A 478     -62.340  -2.663   3.553  1.00 10.00      A   
ATOM   2909  CB  SER A 478     -62.720  -3.909   4.349  1.00 10.00      A   
ATOM   2910  OG  SER A 478     -63.536  -3.564   5.456  1.00 10.00      A   
ATOM   2911  HG  SER A 478     -63.093  -3.836   6.278  1.00 10.00      A   
ATOM   2912  C   SER A 478     -61.484  -3.030   2.346  1.00 10.00      A   
ATOM   2913  O   SER A 478     -60.254  -2.981   2.410  1.00 10.00      A   
ATOM   2914  N   MET A 479     -62.140  -3.383   1.244  1.00 10.00      A   
ATOM   2915  HN  MET A 479     -63.123  -3.409   1.260  1.00 10.00      A   
ATOM   2916  CA  MET A 479     -61.436  -3.736   0.019  1.00 10.00      A   
ATOM   2917  CB  MET A 479     -62.401  -4.327  -1.010  1.00 10.00      A   
ATOM   2918  CG  MET A 479     -62.696  -5.801  -0.795  1.00 10.00      A   
ATOM   2919  SD  MET A 479     -61.204  -6.810  -0.802  1.00 10.00      A   
ATOM   2920  CE  MET A 479     -61.406  -7.714   0.731  1.00 10.00      A   
ATOM   2921  C   MET A 479     -60.731  -2.510  -0.551  1.00 10.00      A   
ATOM   2922  O   MET A 479     -59.572  -2.582  -0.958  1.00 10.00      A   
ATOM   2923  N   GLU A 480     -61.437  -1.384  -0.546  1.00 10.00      A   
ATOM   2924  HN  GLU A 480     -62.357  -1.404  -0.199  1.00 10.00      A   
ATOM   2925  CA  GLU A 480     -60.898  -0.126  -1.046  1.00 10.00      A   
ATOM   2926  CB  GLU A 480     -61.944   0.979  -0.876  1.00 10.00      A   
ATOM   2927  CG  GLU A 480     -61.491   2.360  -1.315  1.00 10.00      A   
ATOM   2928  CD  GLU A 480     -61.380   2.491  -2.818  1.00 10.00      A   
ATOM   2929  OE1 GLU A 480     -60.768   3.471  -3.289  1.00 10.00      A   
ATOM   2930  OE2 GLU A 480     -61.919   1.626  -3.539  1.00 10.00      A   
ATOM   2931  C   GLU A 480     -59.625   0.250  -0.289  1.00 10.00      A   
ATOM   2932  O   GLU A 480     -58.602   0.584  -0.893  1.00 10.00      A   
ATOM   2933  N   GLN A 481     -59.693   0.158   1.034  1.00 10.00      A   
ATOM   2934  HN  GLN A 481     -60.536  -0.142   1.445  1.00 10.00      A   
ATOM   2935  CA  GLN A 481     -58.565   0.496   1.898  1.00 10.00      A   
ATOM   2936  CB  GLN A 481     -58.988   0.433   3.366  1.00 10.00      A   
ATOM   2937  CG  GLN A 481     -60.017   1.484   3.755  1.00 10.00      A   
ATOM   2938  CD  GLN A 481     -59.444   2.889   3.770  1.00 10.00      A   
ATOM   2939  OE1 GLN A 481     -58.275   3.091   4.094  1.00 10.00      A   
ATOM   2940  NE2 GLN A 481     -60.261   3.869   3.412  1.00 10.00      A   
ATOM   2941 HE21 GLN A 481     -61.180   3.637   3.153  1.00 10.00      A   
ATOM   2942 HE22 GLN A 481     -59.917   4.790   3.426  1.00 10.00      A   
ATOM   2943  C   GLN A 481     -57.360  -0.410   1.656  1.00 10.00      A   
ATOM   2944  O   GLN A 481     -56.216   0.002   1.844  1.00 10.00      A   
ATOM   2945  N   ARG A 482     -57.612  -1.642   1.240  1.00 10.00      A   
ATOM   2946  HN  ARG A 482     -58.542  -1.921   1.085  1.00 10.00      A   
ATOM   2947  CA  ARG A 482     -56.527  -2.580   0.994  1.00 10.00      A   
ATOM   2948  CB  ARG A 482     -56.916  -4.014   1.352  1.00 10.00      A   
ATOM   2949  CG  ARG A 482     -57.265  -4.216   2.825  1.00 10.00      A   
ATOM   2950  CD  ARG A 482     -56.084  -3.931   3.752  1.00 10.00      A   
ATOM   2951  NE  ARG A 482     -55.724  -2.510   3.801  1.00 10.00      A   
ATOM   2952  HE  ARG A 482     -55.451  -2.089   2.957  1.00 10.00      A   
ATOM   2953  CZ  ARG A 482     -55.748  -1.763   4.906  1.00 10.00      A   
ATOM   2954  NH1 ARG A 482     -56.102  -2.297   6.069  1.00 10.00      A   
ATOM   2955 HH11 ARG A 482     -56.114  -1.733   6.901  1.00 10.00      A   
ATOM   2956 HH12 ARG A 482     -56.367  -3.263   6.125  1.00 10.00      A   
ATOM   2957  NH2 ARG A 482     -55.414  -0.478   4.843  1.00 10.00      A   
ATOM   2958 HH21 ARG A 482     -55.425   0.089   5.673  1.00 10.00      A   
ATOM   2959 HH22 ARG A 482     -55.153  -0.065   3.967  1.00 10.00      A   
ATOM   2960  C   ARG A 482     -55.981  -2.457  -0.423  1.00 10.00      A   
ATOM   2961  O   ARG A 482     -54.780  -2.578  -0.639  1.00 10.00      A   
ATOM   2962  N   ILE A 483     -56.865  -2.185  -1.378  1.00 10.00      A   
ATOM   2963  HN  ILE A 483     -57.819  -2.104  -1.143  1.00 10.00      A   
ATOM   2964  CA  ILE A 483     -56.456  -2.017  -2.770  1.00 10.00      A   
ATOM   2965  CB  ILE A 483     -57.670  -1.811  -3.709  1.00 10.00      A   
ATOM   2966  CG1 ILE A 483     -58.440  -3.123  -3.894  1.00 10.00      A   
ATOM   2967  CG2 ILE A 483     -57.234  -1.253  -5.060  1.00 10.00      A   
ATOM   2968  CD1 ILE A 483     -57.601  -4.261  -4.437  1.00 10.00      A   
ATOM   2969  C   ILE A 483     -55.507  -0.826  -2.879  1.00 10.00      A   
ATOM   2970  O   ILE A 483     -54.491  -0.882  -3.576  1.00 10.00      A   
ATOM   2971  N   ARG A 484     -55.840   0.243  -2.161  1.00 10.00      A   
ATOM   2972  HN  ARG A 484     -56.674   0.229  -1.642  1.00 10.00      A   
ATOM   2973  CA  ARG A 484     -55.017   1.442  -2.141  1.00 10.00      A   
ATOM   2974  CB  ARG A 484     -55.679   2.537  -1.300  1.00 10.00      A   
ATOM   2975  CG  ARG A 484     -56.623   3.440  -2.077  1.00 10.00      A   
ATOM   2976  CD  ARG A 484     -55.871   4.264  -3.109  1.00 10.00      A   
ATOM   2977  NE  ARG A 484     -56.759   5.170  -3.829  1.00 10.00      A   
ATOM   2978  HE  ARG A 484     -57.633   4.815  -4.113  1.00 10.00      A   
ATOM   2979  CZ  ARG A 484     -56.456   6.429  -4.114  1.00 10.00      A   
ATOM   2980  NH1 ARG A 484     -55.291   6.936  -3.742  1.00 10.00      A   
ATOM   2981 HH11 ARG A 484     -54.633   6.367  -3.246  1.00 10.00      A   
ATOM   2982 HH12 ARG A 484     -55.063   7.890  -3.953  1.00 10.00      A   
ATOM   2983  NH2 ARG A 484     -57.320   7.172  -4.777  1.00 10.00      A   
ATOM   2984 HH21 ARG A 484     -58.198   6.783  -5.068  1.00 10.00      A   
ATOM   2985 HH22 ARG A 484     -57.102   8.125  -4.996  1.00 10.00      A   
ATOM   2986  C   ARG A 484     -53.629   1.128  -1.592  1.00 10.00      A   
ATOM   2987  O   ARG A 484     -52.628   1.671  -2.060  1.00 10.00      A   
ATOM   2988  N   MET A 485     -53.574   0.232  -0.611  1.00 10.00      A   
ATOM   2989  HN  MET A 485     -54.404  -0.184  -0.296  1.00 10.00      A   
ATOM   2990  CA  MET A 485     -52.307  -0.163  -0.005  1.00 10.00      A   
ATOM   2991  CB  MET A 485     -52.551  -1.065   1.206  1.00 10.00      A   
ATOM   2992  CG  MET A 485     -52.256  -0.404   2.542  1.00 10.00      A   
ATOM   2993  SD  MET A 485     -53.315   1.022   2.873  1.00 10.00      A   
ATOM   2994  CE  MET A 485     -52.430   1.774   4.239  1.00 10.00      A   
ATOM   2995  C   MET A 485     -51.419  -0.867  -1.028  1.00 10.00      A   
ATOM   2996  O   MET A 485     -50.215  -0.614  -1.099  1.00 10.00      A   
ATOM   2997  N   LEU A 486     -52.028  -1.741  -1.825  1.00 10.00      A   
ATOM   2998  HN  LEU A 486     -52.991  -1.899  -1.712  1.00 10.00      A   
ATOM   2999  CA  LEU A 486     -51.301  -2.475  -2.859  1.00 10.00      A   
ATOM   3000  CB  LEU A 486     -52.243  -3.426  -3.601  1.00 10.00      A   
ATOM   3001  CG  LEU A 486     -52.787  -4.610  -2.804  1.00 10.00      A   
ATOM   3002  CD1 LEU A 486     -53.809  -5.373  -3.627  1.00 10.00      A   
ATOM   3003  CD2 LEU A 486     -51.656  -5.530  -2.374  1.00 10.00      A   
ATOM   3004  C   LEU A 486     -50.667  -1.507  -3.851  1.00 10.00      A   
ATOM   3005  O   LEU A 486     -49.523  -1.683  -4.275  1.00 10.00      A   
ATOM   3006  N   GLN A 487     -51.423  -0.478  -4.211  1.00 10.00      A   
ATOM   3007  HN  GLN A 487     -52.332  -0.399  -3.840  1.00 10.00      A   
ATOM   3008  CA  GLN A 487     -50.944   0.532  -5.141  1.00 10.00      A   
ATOM   3009  CB  GLN A 487     -52.078   1.489  -5.508  1.00 10.00      A   
ATOM   3010  CG  GLN A 487     -52.929   1.021  -6.677  1.00 10.00      A   
ATOM   3011  CD  GLN A 487     -54.205   1.828  -6.826  1.00 10.00      A   
ATOM   3012  OE1 GLN A 487     -54.829   2.215  -5.839  1.00 10.00      A   
ATOM   3013  NE2 GLN A 487     -54.594   2.098  -8.064  1.00 10.00      A   
ATOM   3014 HE21 GLN A 487     -54.044   1.762  -8.806  1.00 10.00      A   
ATOM   3015 HE22 GLN A 487     -55.409   2.630  -8.190  1.00 10.00      A   
ATOM   3016  C   GLN A 487     -49.783   1.303  -4.532  1.00 10.00      A   
ATOM   3017  O   GLN A 487     -48.783   1.572  -5.202  1.00 10.00      A   
ATOM   3018  N   GLN A 488     -49.917   1.630  -3.249  1.00 10.00      A   
ATOM   3019  HN  GLN A 488     -50.738   1.365  -2.772  1.00 10.00      A   
ATOM   3020  CA  GLN A 488     -48.889   2.368  -2.526  1.00 10.00      A   
ATOM   3021  CB  GLN A 488     -49.337   2.653  -1.091  1.00 10.00      A   
ATOM   3022  CG  GLN A 488     -50.414   3.719  -0.970  1.00 10.00      A   
ATOM   3023  CD  GLN A 488     -51.039   3.762   0.411  1.00 10.00      A   
ATOM   3024  OE1 GLN A 488     -50.409   3.394   1.403  1.00 10.00      A   
ATOM   3025  NE2 GLN A 488     -52.281   4.217   0.486  1.00 10.00      A   
ATOM   3026 HE21 GLN A 488     -52.723   4.497  -0.347  1.00 10.00      A   
ATOM   3027 HE22 GLN A 488     -52.708   4.257   1.368  1.00 10.00      A   
ATOM   3028  C   GLN A 488     -47.571   1.608  -2.521  1.00 10.00      A   
ATOM   3029  O   GLN A 488     -46.505   2.196  -2.713  1.00 10.00      A   
ATOM   3030  N   THR A 489     -47.649   0.296  -2.310  1.00 10.00      A   
ATOM   3031  HN  THR A 489     -48.531  -0.117  -2.159  1.00 10.00      A   
ATOM   3032  CA  THR A 489     -46.464  -0.545  -2.286  1.00 10.00      A   
ATOM   3033  CB  THR A 489     -46.823  -1.993  -1.907  1.00 10.00      A   
ATOM   3034  OG1 THR A 489     -47.707  -1.980  -0.775  1.00 10.00      A   
ATOM   3035  HG1 THR A 489     -47.510  -1.214  -0.223  1.00 10.00      A   
ATOM   3036  CG2 THR A 489     -45.572  -2.777  -1.549  1.00 10.00      A   
ATOM   3037  C   THR A 489     -45.743  -0.518  -3.636  1.00 10.00      A   
ATOM   3038  O   THR A 489     -44.512  -0.506  -3.693  1.00 10.00      A   
ATOM   3039  N   ILE A 490     -46.513  -0.499  -4.723  1.00 10.00      A   
ATOM   3040  HN  ILE A 490     -47.487  -0.526  -4.620  1.00 10.00      A   
ATOM   3041  CA  ILE A 490     -45.938  -0.449  -6.061  1.00 10.00      A   
ATOM   3042  CB  ILE A 490     -47.013  -0.617  -7.156  1.00 10.00      A   
ATOM   3043  CG1 ILE A 490     -47.613  -2.022  -7.093  1.00 10.00      A   
ATOM   3044  CG2 ILE A 490     -46.427  -0.348  -8.537  1.00 10.00      A   
ATOM   3045  CD1 ILE A 490     -48.723  -2.258  -8.092  1.00 10.00      A   
ATOM   3046  C   ILE A 490     -45.198   0.872  -6.260  1.00 10.00      A   
ATOM   3047  O   ILE A 490     -44.074   0.896  -6.770  1.00 10.00      A   
ATOM   3048  N   GLU A 491     -45.833   1.963  -5.841  1.00 10.00      A   
ATOM   3049  HN  GLU A 491     -46.737   1.876  -5.459  1.00 10.00      A   
ATOM   3050  CA  GLU A 491     -45.237   3.287  -5.950  1.00 10.00      A   
ATOM   3051  CB  GLU A 491     -46.215   4.351  -5.449  1.00 10.00      A   
ATOM   3052  CG  GLU A 491     -47.480   4.467  -6.282  1.00 10.00      A   
ATOM   3053  CD  GLU A 491     -48.535   5.326  -5.623  1.00 10.00      A   
ATOM   3054  OE1 GLU A 491     -48.333   6.553  -5.525  1.00 10.00      A   
ATOM   3055  OE2 GLU A 491     -49.573   4.782  -5.202  1.00 10.00      A   
ATOM   3056  C   GLU A 491     -43.940   3.350  -5.150  1.00 10.00      A   
ATOM   3057  O   GLU A 491     -42.931   3.885  -5.615  1.00 10.00      A   
ATOM   3058  N   GLN A 492     -43.972   2.779  -3.950  1.00 10.00      A   
ATOM   3059  HN  GLN A 492     -44.812   2.374  -3.636  1.00 10.00      A   
ATOM   3060  CA  GLN A 492     -42.804   2.746  -3.077  1.00 10.00      A   
ATOM   3061  CB  GLN A 492     -43.183   2.223  -1.690  1.00 10.00      A   
ATOM   3062  CG  GLN A 492     -44.010   3.195  -0.865  1.00 10.00      A   
ATOM   3063  CD  GLN A 492     -43.252   4.465  -0.532  1.00 10.00      A   
ATOM   3064  OE1 GLN A 492     -42.033   4.452  -0.366  1.00 10.00      A   
ATOM   3065  NE2 GLN A 492     -43.969   5.574  -0.434  1.00 10.00      A   
ATOM   3066 HE21 GLN A 492     -44.937   5.515  -0.584  1.00 10.00      A   
ATOM   3067 HE22 GLN A 492     -43.502   6.406  -0.216  1.00 10.00      A   
ATOM   3068  C   GLN A 492     -41.695   1.886  -3.676  1.00 10.00      A   
ATOM   3069  O   GLN A 492     -40.512   2.186  -3.521  1.00 10.00      A   
ATOM   3070  N   ALA A 493     -42.088   0.814  -4.364  1.00 10.00      A   
ATOM   3071  HN  ALA A 493     -43.049   0.619  -4.440  1.00 10.00      A   
ATOM   3072  CA  ALA A 493     -41.130  -0.084  -5.000  1.00 10.00      A   
ATOM   3073  CB  ALA A 493     -41.847  -1.262  -5.640  1.00 10.00      A   
ATOM   3074  C   ALA A 493     -40.313   0.664  -6.040  1.00 10.00      A   
ATOM   3075  O   ALA A 493     -39.080   0.598  -6.044  1.00 10.00      A   
ATOM   3076  N   LEU A 494     -41.010   1.386  -6.908  1.00 10.00      A   
ATOM   3077  HN  LEU A 494     -41.993   1.396  -6.843  1.00 10.00      A   
ATOM   3078  CA  LEU A 494     -40.365   2.161  -7.955  1.00 10.00      A   
ATOM   3079  CB  LEU A 494     -41.405   2.696  -8.941  1.00 10.00      A   
ATOM   3080  CG  LEU A 494     -42.121   1.647  -9.797  1.00 10.00      A   
ATOM   3081  CD1 LEU A 494     -43.293   2.268 -10.539  1.00 10.00      A   
ATOM   3082  CD2 LEU A 494     -41.151   0.994 -10.775  1.00 10.00      A   
ATOM   3083  C   LEU A 494     -39.564   3.310  -7.355  1.00 10.00      A   
ATOM   3084  O   LEU A 494     -38.461   3.613  -7.811  1.00 10.00      A   
ATOM   3085  N   LEU A 495     -40.126   3.933  -6.323  1.00 10.00      A   
ATOM   3086  HN  LEU A 495     -41.018   3.647  -6.021  1.00 10.00      A   
ATOM   3087  CA  LEU A 495     -39.474   5.042  -5.635  1.00 10.00      A   
ATOM   3088  CB  LEU A 495     -40.334   5.514  -4.462  1.00 10.00      A   
ATOM   3089  CG  LEU A 495     -41.182   6.760  -4.703  1.00 10.00      A   
ATOM   3090  CD1 LEU A 495     -42.250   6.894  -3.630  1.00 10.00      A   
ATOM   3091  CD2 LEU A 495     -40.302   7.997  -4.737  1.00 10.00      A   
ATOM   3092  C   LEU A 495     -38.094   4.637  -5.129  1.00 10.00      A   
ATOM   3093  O   LEU A 495     -37.092   5.283  -5.439  1.00 10.00      A   
ATOM   3094  N   GLU A 496     -38.048   3.555  -4.363  1.00 10.00      A   
ATOM   3095  HN  GLU A 496     -38.886   3.078  -4.155  1.00 10.00      A   
ATOM   3096  CA  GLU A 496     -36.792   3.061  -3.818  1.00 10.00      A   
ATOM   3097  CB  GLU A 496     -37.041   1.952  -2.802  1.00 10.00      A   
ATOM   3098  CG  GLU A 496     -37.541   2.454  -1.461  1.00 10.00      A   
ATOM   3099  CD  GLU A 496     -36.517   3.306  -0.747  1.00 10.00      A   
ATOM   3100  OE1 GLU A 496     -35.784   2.773   0.109  1.00 10.00      A   
ATOM   3101  OE2 GLU A 496     -36.437   4.516  -1.039  1.00 10.00      A   
ATOM   3102  C   GLU A 496     -35.874   2.567  -4.928  1.00 10.00      A   
ATOM   3103  O   GLU A 496     -34.664   2.774  -4.878  1.00 10.00      A   
ATOM   3104  N   GLN A 497     -36.465   1.935  -5.937  1.00 10.00      A   
ATOM   3105  HN  GLN A 497     -37.442   1.823  -5.923  1.00 10.00      A   
ATOM   3106  CA  GLN A 497     -35.709   1.410  -7.069  1.00 10.00      A   
ATOM   3107  CB  GLN A 497     -36.656   0.744  -8.072  1.00 10.00      A   
ATOM   3108  CG  GLN A 497     -35.971   0.159  -9.296  1.00 10.00      A   
ATOM   3109  CD  GLN A 497     -36.917  -0.622 -10.177  1.00 10.00      A   
ATOM   3110  OE1 GLN A 497     -37.089  -1.826 -10.006  1.00 10.00      A   
ATOM   3111  NE2 GLN A 497     -37.548   0.063 -11.113  1.00 10.00      A   
ATOM   3112 HE21 GLN A 497     -37.370   1.027 -11.179  1.00 10.00      A   
ATOM   3113 HE22 GLN A 497     -38.156  -0.419 -11.708  1.00 10.00      A   
ATOM   3114  C   GLN A 497     -34.918   2.521  -7.749  1.00 10.00      A   
ATOM   3115  O   GLN A 497     -33.718   2.388  -7.980  1.00 10.00      A   
ATOM   3116  N   GLY A 498     -35.599   3.622  -8.044  1.00 10.00      A   
ATOM   3117  HN  GLY A 498     -36.556   3.667  -7.824  1.00 10.00      A   
ATOM   3118  CA  GLY A 498     -34.954   4.748  -8.684  1.00 10.00      A   
ATOM   3119  C   GLY A 498     -33.953   5.433  -7.772  1.00 10.00      A   
ATOM   3120  O   GLY A 498     -33.000   6.052  -8.243  1.00 10.00      A   
ATOM   3121  N   ARG A 499     -34.166   5.322  -6.466  1.00 10.00      A   
ATOM   3122  HN  ARG A 499     -34.956   4.830  -6.150  1.00 10.00      A   
ATOM   3123  CA  ARG A 499     -33.268   5.930  -5.485  1.00 10.00      A   
ATOM   3124  CB  ARG A 499     -33.983   6.108  -4.138  1.00 10.00      A   
ATOM   3125  CG  ARG A 499     -33.160   6.847  -3.093  1.00 10.00      A   
ATOM   3126  CD  ARG A 499     -33.967   7.138  -1.837  1.00 10.00      A   
ATOM   3127  NE  ARG A 499     -34.215   5.940  -1.034  1.00 10.00      A   
ATOM   3128  HE  ARG A 499     -35.001   5.380  -1.281  1.00 10.00      A   
ATOM   3129  CZ  ARG A 499     -33.476   5.573   0.014  1.00 10.00      A   
ATOM   3130  NH1 ARG A 499     -32.435   6.309   0.397  1.00 10.00      A   
ATOM   3131 HH11 ARG A 499     -32.199   7.150  -0.098  1.00 10.00      A   
ATOM   3132 HH12 ARG A 499     -31.879   6.028   1.188  1.00 10.00      A   
ATOM   3133  NH2 ARG A 499     -33.781   4.465   0.679  1.00 10.00      A   
ATOM   3134 HH21 ARG A 499     -33.229   4.182   1.467  1.00 10.00      A   
ATOM   3135 HH22 ARG A 499     -34.574   3.900   0.395  1.00 10.00      A   
ATOM   3136  C   ARG A 499     -31.997   5.097  -5.301  1.00 10.00      A   
ATOM   3137  O   ARG A 499     -30.927   5.632  -5.020  1.00 10.00      A   
ATOM   3138  N   ILE A 500     -32.124   3.785  -5.452  1.00 10.00      A   
ATOM   3139  HN  ILE A 500     -33.009   3.410  -5.660  1.00 10.00      A   
ATOM   3140  CA  ILE A 500     -30.986   2.886  -5.295  1.00 10.00      A   
ATOM   3141  CB  ILE A 500     -31.432   1.462  -4.870  1.00 10.00      A   
ATOM   3142  CG1 ILE A 500     -32.120   1.517  -3.502  1.00 10.00      A   
ATOM   3143  CG2 ILE A 500     -30.244   0.509  -4.821  1.00 10.00      A   
ATOM   3144  CD1 ILE A 500     -32.878   0.260  -3.135  1.00 10.00      A   
ATOM   3145  C   ILE A 500     -30.140   2.825  -6.566  1.00 10.00      A   
ATOM   3146  O   ILE A 500     -28.912   2.815  -6.504  1.00 10.00      A   
ATOM   3147  N   THR A 501     -30.792   2.829  -7.719  1.00 10.00      A   
ATOM   3148  HN  THR A 501     -31.773   2.884  -7.720  1.00 10.00      A   
ATOM   3149  CA  THR A 501     -30.080   2.753  -8.988  1.00 10.00      A   
ATOM   3150  CB  THR A 501     -31.008   2.335 -10.142  1.00 10.00      A   
ATOM   3151  OG1 THR A 501     -32.227   3.089 -10.087  1.00 10.00      A   
ATOM   3152  HG1 THR A 501     -32.853   2.647  -9.502  1.00 10.00      A   
ATOM   3153  CG2 THR A 501     -31.325   0.850 -10.056  1.00 10.00      A   
ATOM   3154  C   THR A 501     -29.369   4.059  -9.341  1.00 10.00      A   
ATOM   3155  O   THR A 501     -28.444   4.068 -10.156  1.00 10.00      A   
ATOM   3156  N   GLU A 502     -29.786   5.156  -8.720  1.00 10.00      A   
ATOM   3157  HN  GLU A 502     -30.517   5.094  -8.071  1.00 10.00      A   
ATOM   3158  CA  GLU A 502     -29.179   6.454  -8.990  1.00 10.00      A   
ATOM   3159  CB  GLU A 502     -30.130   7.603  -8.653  1.00 10.00      A   
ATOM   3160  CG  GLU A 502     -30.317   7.858  -7.164  1.00 10.00      A   
ATOM   3161  CD  GLU A 502     -30.719   9.285  -6.862  1.00 10.00      A   
ATOM   3162  OE1 GLU A 502     -31.592   9.829  -7.574  1.00 10.00      A   
ATOM   3163  OE2 GLU A 502     -30.170   9.873  -5.908  1.00 10.00      A   
ATOM   3164  C   GLU A 502     -27.853   6.624  -8.255  1.00 10.00      A   
ATOM   3165  O   GLU A 502     -27.126   7.594  -8.492  1.00 10.00      A   
ATOM   3166  N   LYS A 503     -27.543   5.687  -7.370  1.00 10.00      A   
ATOM   3167  HN  LYS A 503     -28.163   4.938  -7.228  1.00 10.00      A   
ATOM   3168  CA  LYS A 503     -26.303   5.736  -6.608  1.00 10.00      A   
ATOM   3169  CB  LYS A 503     -26.385   4.831  -5.377  1.00 10.00      A   
ATOM   3170  CG  LYS A 503     -27.585   5.097  -4.482  1.00 10.00      A   
ATOM   3171  CD  LYS A 503     -27.675   4.069  -3.360  1.00 10.00      A   
ATOM   3172  CE  LYS A 503     -28.951   4.240  -2.552  1.00 10.00      A   
ATOM   3173  NZ  LYS A 503     -28.896   3.508  -1.260  1.00 10.00      A   
ATOM   3174  HZ1 LYS A 503     -27.937   3.550  -0.865  1.00 10.00      A   
ATOM   3175  HZ2 LYS A 503     -29.164   2.507  -1.395  1.00 10.00      A   
ATOM   3176  HZ3 LYS A 503     -29.554   3.942  -0.580  1.00 10.00      A   
ATOM   3177  C   LYS A 503     -25.127   5.326  -7.485  1.00 10.00      A   
ATOM   3178  O   LYS A 503     -24.693   4.174  -7.465  1.00 10.00      A   
ATOM   3179  N   THR A 504     -24.632   6.267  -8.272  1.00 10.00      A   
ATOM   3180  HN  THR A 504     -25.032   7.161  -8.258  1.00 10.00      A   
ATOM   3181  CA  THR A 504     -23.512   6.011  -9.157  1.00 10.00      A   
ATOM   3182  CB  THR A 504     -23.293   7.183 -10.126  1.00 10.00      A   
ATOM   3183  OG1 THR A 504     -23.784   8.388  -9.519  1.00 10.00      A   
ATOM   3184  HG1 THR A 504     -23.078   8.793  -8.994  1.00 10.00      A   
ATOM   3185  CG2 THR A 504     -24.037   6.936 -11.433  1.00 10.00      A   
ATOM   3186  C   THR A 504     -22.237   5.751  -8.361  1.00 10.00      A   
ATOM   3187  O   THR A 504     -22.054   6.294  -7.265  1.00 10.00      A   
ATOM   3188  N   ASN A 505     -21.376   4.897  -8.902  1.00 10.00      A   
ATOM   3189  HN  ASN A 505     -21.600   4.474  -9.756  1.00 10.00      A   
ATOM   3190  CA  ASN A 505     -20.118   4.556  -8.250  1.00 10.00      A   
ATOM   3191  CB  ASN A 505     -19.422   3.396  -8.967  1.00 10.00      A   
ATOM   3192  CG  ASN A 505     -20.265   2.141  -9.060  1.00 10.00      A   
ATOM   3193  OD1 ASN A 505     -21.141   1.899  -8.232  1.00 10.00      A   
ATOM   3194  ND2 ASN A 505     -20.003   1.328 -10.076  1.00 10.00      A   
ATOM   3195 HD21 ASN A 505     -19.284   1.585 -10.699  1.00 10.00      A   
ATOM   3196 HD22 ASN A 505     -20.538   0.501 -10.162  1.00 10.00      A   
ATOM   3197  C   ASN A 505     -19.176   5.748  -8.206  1.00 10.00      A   
ATOM   3198  O   ASN A 505     -18.688   6.207  -9.239  1.00 10.00      A   
ATOM   3199  N   GLN A 506     -18.939   6.257  -7.008  1.00 10.00      A   
ATOM   3200  HN  GLN A 506     -19.385   5.864  -6.225  1.00 10.00      A   
ATOM   3201  CA  GLN A 506     -18.036   7.382  -6.821  1.00 10.00      A   
ATOM   3202  CB  GLN A 506     -18.352   8.106  -5.505  1.00 10.00      A   
ATOM   3203  CG  GLN A 506     -17.837   9.536  -5.439  1.00 10.00      A   
ATOM   3204  CD  GLN A 506     -17.372   9.929  -4.050  1.00 10.00      A   
ATOM   3205  OE1 GLN A 506     -18.176  10.295  -3.197  1.00 10.00      A   
ATOM   3206  NE2 GLN A 506     -16.065   9.884  -3.825  1.00 10.00      A   
ATOM   3207 HE21 GLN A 506     -15.475   9.606  -4.562  1.00 10.00      A   
ATOM   3208 HE22 GLN A 506     -15.736  10.133  -2.930  1.00 10.00      A   
ATOM   3209  C   GLN A 506     -16.604   6.865  -6.786  1.00 10.00      A   
ATOM   3210  O   GLN A 506     -16.371   5.691  -6.496  1.00 10.00      A   
ATOM   3211  N   ASN A 507     -15.649   7.728  -7.079  1.00 10.00      A   
ATOM   3212  HN  ASN A 507     -15.884   8.656  -7.303  1.00 10.00      A   
ATOM   3213  CA  ASN A 507     -14.250   7.333  -7.071  1.00 10.00      A   
ATOM   3214  CB  ASN A 507     -13.682   7.353  -8.492  1.00 10.00      A   
ATOM   3215  CG  ASN A 507     -14.073   6.122  -9.294  1.00 10.00      A   
ATOM   3216  OD1 ASN A 507     -13.345   5.129  -9.329  1.00 10.00      A   
ATOM   3217  ND2 ASN A 507     -15.224   6.172  -9.946  1.00 10.00      A   
ATOM   3218 HD21 ASN A 507     -15.759   6.993  -9.887  1.00 10.00      A   
ATOM   3219 HD22 ASN A 507     -15.507   5.371 -10.454  1.00 10.00      A   
ATOM   3220  C   ASN A 507     -13.445   8.247  -6.157  1.00 10.00      A   
ATOM   3221  O   ASN A 507     -13.930   9.304  -5.746  1.00 10.00      A   
ATOM   3222  N   PHE A 508     -12.229   7.832  -5.831  1.00 10.00      A   
ATOM   3223  HN  PHE A 508     -11.899   6.977  -6.192  1.00 10.00      A   
ATOM   3224  CA  PHE A 508     -11.356   8.616  -4.969  1.00 10.00      A   
ATOM   3225  CB  PHE A 508     -10.193   7.756  -4.458  1.00 10.00      A   
ATOM   3226  CG  PHE A 508     -10.604   6.489  -3.760  1.00 10.00      A   
ATOM   3227  CD1 PHE A 508     -11.404   6.533  -2.632  1.00 10.00      A   
ATOM   3228  CD2 PHE A 508     -10.181   5.256  -4.230  1.00 10.00      A   
ATOM   3229  CE1 PHE A 508     -11.779   5.369  -1.982  1.00 10.00      A   
ATOM   3230  CE2 PHE A 508     -10.551   4.088  -3.588  1.00 10.00      A   
ATOM   3231  CZ  PHE A 508     -11.352   4.145  -2.461  1.00 10.00      A   
ATOM   3232  C   PHE A 508     -10.805   9.805  -5.749  1.00 10.00      A   
ATOM   3233  O   PHE A 508     -10.997  10.961  -5.370  1.00 10.00      A   
ATOM   3234  N   GLU A 509     -10.144   9.506  -6.862  1.00 10.00      A   
ATOM   3235  HN  GLU A 509     -10.051   8.562  -7.120  1.00 10.00      A   
ATOM   3236  CA  GLU A 509      -9.564  10.532  -7.725  1.00 10.00      A   
ATOM   3237  CB  GLU A 509      -8.312  11.149  -7.098  1.00 10.00      A   
ATOM   3238  CG  GLU A 509      -7.150  10.186  -6.931  1.00 10.00      A   
ATOM   3239  CD  GLU A 509      -5.814  10.897  -6.984  1.00 10.00      A   
ATOM   3240  OE1 GLU A 509      -5.244  11.188  -5.908  1.00 10.00      A   
ATOM   3241  OE2 GLU A 509      -5.334  11.179  -8.102  1.00 10.00      A   
ATOM   3242  C   GLU A 509      -9.236   9.953  -9.097  1.00 10.00      A   
ATOM   3243  O   GLU A 509      -9.423   8.754  -9.328  1.00 10.00      A   
ATOM   3244  N   SER A 602     -83.167  -6.164  30.606  1.00 10.00      A   
ATOM   3245  HN  SER A 602     -83.532  -7.077  30.638  1.00 10.00      A   
ATOM   3246  CA  SER A 602     -82.802  -5.605  29.316  1.00 10.00      A   
ATOM   3247  CB  SER A 602     -81.485  -6.221  28.844  1.00 10.00      A   
ATOM   3248  OG  SER A 602     -80.690  -6.606  29.955  1.00 10.00      A   
ATOM   3249  HG  SER A 602     -81.097  -6.273  30.768  1.00 10.00      A   
ATOM   3250  C   SER A 602     -83.900  -5.871  28.291  1.00 10.00      A   
ATOM   3251  O   SER A 602     -84.501  -6.948  28.291  1.00 10.00      A   
ATOM   3252  N   ALA A 603     -84.160  -4.874  27.444  1.00 10.00      A   
ATOM   3253  HN  ALA A 603     -83.655  -4.039  27.542  1.00 10.00      A   
ATOM   3254  CA  ALA A 603     -85.177  -4.954  26.389  1.00 10.00      A   
ATOM   3255  CB  ALA A 603     -85.007  -6.187  25.507  1.00 10.00      A   
ATOM   3256  C   ALA A 603     -86.594  -4.850  26.943  1.00 10.00      A   
ATOM   3257  O   ALA A 603     -87.019  -5.663  27.763  1.00 10.00      A   
ATOM   3258  N   GLN A 604     -87.325  -3.847  26.483  1.00 10.00      A   
ATOM   3259  HN  GLN A 604     -86.942  -3.244  25.810  1.00 10.00      A   
ATOM   3260  CA  GLN A 604     -88.694  -3.627  26.928  1.00 10.00      A   
ATOM   3261  CB  GLN A 604     -88.763  -2.421  27.872  1.00 10.00      A   
ATOM   3262  CG  GLN A 604     -88.247  -2.700  29.274  1.00 10.00      A   
ATOM   3263  CD  GLN A 604     -89.205  -3.545  30.090  1.00 10.00      A   
ATOM   3264  OE1 GLN A 604     -90.425  -3.389  29.997  1.00 10.00      A   
ATOM   3265  NE2 GLN A 604     -88.665  -4.441  30.892  1.00 10.00      A   
ATOM   3266 HE21 GLN A 604     -87.686  -4.509  30.920  1.00 10.00      A   
ATOM   3267 HE22 GLN A 604     -89.263  -5.010  31.428  1.00 10.00      A   
ATOM   3268  C   GLN A 604     -89.606  -3.414  25.727  1.00 10.00      A   
ATOM   3269  O   GLN A 604     -89.177  -2.859  24.718  1.00 10.00      A   
ATOM   3270  N   PRO A 605     -90.863  -3.879  25.809  1.00 10.00      A   
ATOM   3271  CA  PRO A 605     -91.839  -3.730  24.722  1.00 10.00      A   
ATOM   3272  CB  PRO A 605     -93.124  -4.328  25.305  1.00 10.00      A   
ATOM   3273  CG  PRO A 605     -92.664  -5.237  26.391  1.00 10.00      A   
ATOM   3274  CD  PRO A 605     -91.430  -4.602  26.961  1.00 10.00      A   
ATOM   3275  C   PRO A 605     -92.062  -2.266  24.350  1.00 10.00      A   
ATOM   3276  O   PRO A 605     -92.495  -1.459  25.175  1.00 10.00      A   
ATOM   3277  N   VAL A 606     -91.744  -1.927  23.112  1.00 10.00      A   
ATOM   3278  HN  VAL A 606     -91.382  -2.616  22.511  1.00 10.00      A   
ATOM   3279  CA  VAL A 606     -91.904  -0.568  22.613  1.00 10.00      A   
ATOM   3280  CB  VAL A 606     -90.687  -0.145  21.763  1.00 10.00      A   
ATOM   3281  CG1 VAL A 606     -90.770   1.322  21.371  1.00 10.00      A   
ATOM   3282  CG2 VAL A 606     -89.391  -0.426  22.502  1.00 10.00      A   
ATOM   3283  C   VAL A 606     -93.164  -0.462  21.762  1.00 10.00      A   
ATOM   3284  O   VAL A 606     -93.517  -1.401  21.050  1.00 10.00      A   
ATOM   3285  N   ASP A 607     -93.842   0.676  21.853  1.00 10.00      A   
ATOM   3286  HN  ASP A 607     -93.506   1.385  22.441  1.00 10.00      A   
ATOM   3287  CA  ASP A 607     -95.060   0.914  21.088  1.00 10.00      A   
ATOM   3288  CB  ASP A 607     -95.873   2.040  21.729  1.00 10.00      A   
ATOM   3289  CG  ASP A 607     -97.257   2.177  21.136  1.00 10.00      A   
ATOM   3290  OD1 ASP A 607     -98.157   1.414  21.548  1.00 10.00      A   
ATOM   3291  OD2 ASP A 607     -97.462   3.059  20.279  1.00 10.00      A   
ATOM   3292  C   ASP A 607     -94.710   1.275  19.648  1.00 10.00      A   
ATOM   3293  O   ASP A 607     -94.256   2.385  19.365  1.00 10.00      A   
ATOM   3294  N   ILE A 608     -94.885   0.320  18.751  1.00 10.00      A   
ATOM   3295  HN  ILE A 608     -95.217  -0.557  19.043  1.00 10.00      A   
ATOM   3296  CA  ILE A 608     -94.587   0.533  17.344  1.00 10.00      A   
ATOM   3297  CB  ILE A 608     -93.611  -0.542  16.811  1.00 10.00      A   
ATOM   3298  CG1 ILE A 608     -92.264  -0.442  17.534  1.00 10.00      A   
ATOM   3299  CG2 ILE A 608     -93.416  -0.418  15.308  1.00 10.00      A   
ATOM   3300  CD1 ILE A 608     -91.580   0.902  17.378  1.00 10.00      A   
ATOM   3301  C   ILE A 608     -95.869   0.542  16.509  1.00 10.00      A   
ATOM   3302  O   ILE A 608     -96.697  -0.366  16.614  1.00 10.00      A   
ATOM   3303  N   GLN A 609     -96.029   1.577  15.695  1.00 10.00      A   
ATOM   3304  HN  GLN A 609     -95.338   2.272  15.668  1.00 10.00      A   
ATOM   3305  CA  GLN A 609     -97.197   1.719  14.840  1.00 10.00      A   
ATOM   3306  CB  GLN A 609     -97.647   3.183  14.810  1.00 10.00      A   
ATOM   3307  CG  GLN A 609     -99.017   3.437  15.421  1.00 10.00      A   
ATOM   3308  CD  GLN A 609     -99.071   3.155  16.908  1.00 10.00      A   
ATOM   3309  OE1 GLN A 609    -100.117   2.787  17.441  1.00 10.00      A   
ATOM   3310  NE2 GLN A 609     -97.949   3.326  17.589  1.00 10.00      A   
ATOM   3311 HE21 GLN A 609     -97.150   3.626  17.101  1.00 10.00      A   
ATOM   3312 HE22 GLN A 609     -97.956   3.138  18.560  1.00 10.00      A   
ATOM   3313  C   GLN A 609     -96.875   1.254  13.428  1.00 10.00      A   
ATOM   3314  O   GLN A 609     -96.142   1.926  12.699  1.00 10.00      A   
ATOM   3315  N   ILE A 610     -97.402   0.097  13.055  1.00 10.00      A   
ATOM   3316  HN  ILE A 610     -97.966  -0.400  13.691  1.00 10.00      A   
ATOM   3317  CA  ILE A 610     -97.173  -0.454  11.729  1.00 10.00      A   
ATOM   3318  CB  ILE A 610     -96.527  -1.857  11.785  1.00 10.00      A   
ATOM   3319  CG1 ILE A 610     -95.146  -1.785  12.443  1.00 10.00      A   
ATOM   3320  CG2 ILE A 610     -96.424  -2.470  10.392  1.00 10.00      A   
ATOM   3321  CD1 ILE A 610     -94.129  -0.980  11.662  1.00 10.00      A   
ATOM   3322  C   ILE A 610     -98.477  -0.518  10.940  1.00 10.00      A   
ATOM   3323  O   ILE A 610     -99.376  -1.299  11.261  1.00 10.00      A   
ATOM   3324  N   PHE A 611     -98.567   0.340   9.932  1.00 10.00      A   
ATOM   3325  HN  PHE A 611     -97.813   0.952   9.774  1.00 10.00      A   
ATOM   3326  CA  PHE A 611     -99.719   0.427   9.041  1.00 10.00      A   
ATOM   3327  CB  PHE A 611     -99.710  -0.687   7.994  1.00 10.00      A   
ATOM   3328  CG  PHE A 611     -99.903  -0.168   6.599  1.00 10.00      A   
ATOM   3329  CD1 PHE A 611     -99.181   0.928   6.148  1.00 10.00      A   
ATOM   3330  CD2 PHE A 611    -100.807  -0.766   5.741  1.00 10.00      A   
ATOM   3331  CE1 PHE A 611     -99.357   1.413   4.870  1.00 10.00      A   
ATOM   3332  CE2 PHE A 611    -100.987  -0.286   4.460  1.00 10.00      A   
ATOM   3333  CZ  PHE A 611    -100.261   0.805   4.024  1.00 10.00      A   
ATOM   3334  C   PHE A 611    -101.065   0.524   9.756  1.00 10.00      A   
ATOM   3335  O   PHE A 611    -102.051  -0.078   9.329  1.00 10.00      A   
ATOM   3336  N   GLY A 612    -101.106   1.288  10.839  1.00 10.00      A   
ATOM   3337  HN  GLY A 612    -100.288   1.739  11.144  1.00 10.00      A   
ATOM   3338  CA  GLY A 612    -102.350   1.468  11.565  1.00 10.00      A   
ATOM   3339  C   GLY A 612    -102.533   0.523  12.734  1.00 10.00      A   
ATOM   3340  O   GLY A 612    -103.546   0.590  13.431  1.00 10.00      A   
ATOM   3341  N   ARG A 613    -101.582  -0.370  12.948  1.00 10.00      A   
ATOM   3342  HN  ARG A 613    -100.809  -0.410  12.338  1.00 10.00      A   
ATOM   3343  CA  ARG A 613    -101.670  -1.309  14.060  1.00 10.00      A   
ATOM   3344  CB  ARG A 613    -101.608  -2.756  13.580  1.00 10.00      A   
ATOM   3345  CG  ARG A 613    -101.892  -3.762  14.683  1.00 10.00      A   
ATOM   3346  CD  ARG A 613    -101.411  -5.154  14.316  1.00 10.00      A   
ATOM   3347  NE  ARG A 613    -101.487  -6.066  15.457  1.00 10.00      A   
ATOM   3348  HE  ARG A 613    -100.833  -5.940  16.183  1.00 10.00      A   
ATOM   3349  CZ  ARG A 613    -102.373  -7.048  15.572  1.00 10.00      A   
ATOM   3350  NH1 ARG A 613    -103.270  -7.264  14.617  1.00 10.00      A   
ATOM   3351 HH11 ARG A 613    -103.943  -8.017  14.714  1.00 10.00      A   
ATOM   3352 HH12 ARG A 613    -103.287  -6.688  13.796  1.00 10.00      A   
ATOM   3353  NH2 ARG A 613    -102.361  -7.812  16.649  1.00 10.00      A   
ATOM   3354 HH21 ARG A 613    -101.682  -7.649  17.372  1.00 10.00      A   
ATOM   3355 HH22 ARG A 613    -103.030  -8.549  16.753  1.00 10.00      A   
ATOM   3356  C   ARG A 613    -100.573  -1.062  15.087  1.00 10.00      A   
ATOM   3357  O   ARG A 613     -99.408  -0.855  14.738  1.00 10.00      A   
ATOM   3358  N   SER A 614    -100.956  -1.081  16.350  1.00 10.00      A   
ATOM   3359  HN  SER A 614    -101.902  -1.231  16.562  1.00 10.00      A   
ATOM   3360  CA  SER A 614    -100.020  -0.870  17.438  1.00 10.00      A   
ATOM   3361  CB  SER A 614    -100.723  -0.118  18.568  1.00 10.00      A   
ATOM   3362  OG  SER A 614    -101.717   0.751  18.047  1.00 10.00      A   
ATOM   3363  HG  SER A 614    -101.290   1.549  17.702  1.00 10.00      A   
ATOM   3364  C   SER A 614     -99.489  -2.205  17.956  1.00 10.00      A   
ATOM   3365  O   SER A 614    -100.258  -3.059  18.405  1.00 10.00      A   
ATOM   3366  N   LEU A 615     -98.185  -2.396  17.873  1.00 10.00      A   
ATOM   3367  HN  LEU A 615     -97.620  -1.693  17.477  1.00 10.00      A   
ATOM   3368  CA  LEU A 615     -97.569  -3.624  18.352  1.00 10.00      A   
ATOM   3369  CB  LEU A 615     -97.062  -4.497  17.198  1.00 10.00      A   
ATOM   3370  CG  LEU A 615     -96.530  -3.767  15.959  1.00 10.00      A   
ATOM   3371  CD1 LEU A 615     -95.297  -4.473  15.417  1.00 10.00      A   
ATOM   3372  CD2 LEU A 615     -97.605  -3.689  14.883  1.00 10.00      A   
ATOM   3373  C   LEU A 615     -96.455  -3.328  19.353  1.00 10.00      A   
ATOM   3374  O   LEU A 615     -95.621  -2.451  19.126  1.00 10.00      A   
ATOM   3375  N   ARG A 616     -96.459  -4.053  20.465  1.00 10.00      A   
ATOM   3376  HN  ARG A 616     -97.151  -4.740  20.583  1.00 10.00      A   
ATOM   3377  CA  ARG A 616     -95.452  -3.875  21.502  1.00 10.00      A   
ATOM   3378  CB  ARG A 616     -96.062  -4.062  22.900  1.00 10.00      A   
ATOM   3379  CG  ARG A 616     -97.129  -3.034  23.253  1.00 10.00      A   
ATOM   3380  CD  ARG A 616     -97.641  -3.226  24.671  1.00 10.00      A   
ATOM   3381  NE  ARG A 616     -98.692  -2.268  25.010  1.00 10.00      A   
ATOM   3382  HE  ARG A 616     -99.354  -2.060  24.312  1.00 10.00      A   
ATOM   3383  CZ  ARG A 616     -98.800  -1.665  26.196  1.00 10.00      A   
ATOM   3384  NH1 ARG A 616     -97.934  -1.939  27.165  1.00 10.00      A   
ATOM   3385 HH11 ARG A 616     -98.018  -1.491  28.059  1.00 10.00      A   
ATOM   3386 HH12 ARG A 616     -97.189  -2.591  27.006  1.00 10.00      A   
ATOM   3387  NH2 ARG A 616     -99.776  -0.797  26.410  1.00 10.00      A   
ATOM   3388 HH21 ARG A 616     -99.862  -0.343  27.300  1.00 10.00      A   
ATOM   3389 HH22 ARG A 616    -100.432  -0.583  25.682  1.00 10.00      A   
ATOM   3390  C   ARG A 616     -94.305  -4.848  21.283  1.00 10.00      A   
ATOM   3391  O   ARG A 616     -94.360  -6.003  21.707  1.00 10.00      A   
ATOM   3392  N   VAL A 617     -93.274  -4.375  20.605  1.00 10.00      A   
ATOM   3393  HN  VAL A 617     -93.295  -3.441  20.301  1.00 10.00      A   
ATOM   3394  CA  VAL A 617     -92.109  -5.194  20.299  1.00 10.00      A   
ATOM   3395  CB  VAL A 617     -91.492  -4.789  18.939  1.00 10.00      A   
ATOM   3396  CG1 VAL A 617     -90.428  -5.783  18.504  1.00 10.00      A   
ATOM   3397  CG2 VAL A 617     -92.566  -4.649  17.872  1.00 10.00      A   
ATOM   3398  C   VAL A 617     -91.044  -5.049  21.379  1.00 10.00      A   
ATOM   3399  O   VAL A 617     -90.637  -3.935  21.705  1.00 10.00      A   
ATOM   3400  N   ASN A 618     -90.610  -6.170  21.943  1.00 10.00      A   
ATOM   3401  HN  ASN A 618     -90.991  -7.035  21.653  1.00 10.00      A   
ATOM   3402  CA  ASN A 618     -89.575  -6.156  22.978  1.00 10.00      A   
ATOM   3403  CB  ASN A 618     -89.436  -7.536  23.632  1.00 10.00      A   
ATOM   3404  CG  ASN A 618     -90.569  -7.870  24.585  1.00 10.00      A   
ATOM   3405  OD1 ASN A 618     -90.478  -7.624  25.787  1.00 10.00      A   
ATOM   3406  ND2 ASN A 618     -91.645  -8.432  24.054  1.00 10.00      A   
ATOM   3407 HD21 ASN A 618     -91.652  -8.599  23.077  1.00 10.00      A   
ATOM   3408 HD22 ASN A 618     -92.391  -8.659  24.648  1.00 10.00      A   
ATOM   3409  C   ASN A 618     -88.247  -5.745  22.359  1.00 10.00      A   
ATOM   3410  O   ASN A 618     -87.588  -6.548  21.703  1.00 10.00      A   
ATOM   3411  N   CYS A 619     -87.859  -4.496  22.562  1.00 10.00      A   
ATOM   3412  HN  CYS A 619     -88.409  -3.903  23.119  1.00 10.00      A   
ATOM   3413  CA  CYS A 619     -86.627  -3.987  21.987  1.00 10.00      A   
ATOM   3414  CB  CYS A 619     -86.958  -3.065  20.810  1.00 10.00      A   
ATOM   3415  SG  CYS A 619     -85.548  -2.646  19.762  1.00 10.00      A   
ATOM   3416  HG  CYS A 619     -85.831  -3.033  18.528  1.00 10.00      A   
ATOM   3417  C   CYS A 619     -85.793  -3.238  23.020  1.00 10.00      A   
ATOM   3418  O   CYS A 619     -86.326  -2.479  23.834  1.00 10.00      A   
ATOM   3419  N   PRO A 620     -84.475  -3.472  23.022  1.00 10.00      A   
ATOM   3420  CA  PRO A 620     -83.555  -2.801  23.939  1.00 10.00      A   
ATOM   3421  CB  PRO A 620     -82.285  -3.644  23.840  1.00 10.00      A   
ATOM   3422  CG  PRO A 620     -82.329  -4.239  22.476  1.00 10.00      A   
ATOM   3423  CD  PRO A 620     -83.780  -4.422  22.133  1.00 10.00      A   
ATOM   3424  C   PRO A 620     -83.279  -1.364  23.489  1.00 10.00      A   
ATOM   3425  O   PRO A 620     -83.382  -1.049  22.303  1.00 10.00      A   
ATOM   3426  N   PRO A 621     -82.924  -0.475  24.434  1.00 10.00      A   
ATOM   3427  CA  PRO A 621     -82.645   0.938  24.138  1.00 10.00      A   
ATOM   3428  CB  PRO A 621     -82.216   1.512  25.495  1.00 10.00      A   
ATOM   3429  CG  PRO A 621     -82.802   0.585  26.501  1.00 10.00      A   
ATOM   3430  CD  PRO A 621     -82.779  -0.774  25.868  1.00 10.00      A   
ATOM   3431  C   PRO A 621     -81.527   1.119  23.110  1.00 10.00      A   
ATOM   3432  O   PRO A 621     -81.567   2.044  22.297  1.00 10.00      A   
ATOM   3433  N   ASP A 622     -80.544   0.225  23.140  1.00 10.00      A   
ATOM   3434  HN  ASP A 622     -80.574  -0.500  23.803  1.00 10.00      A   
ATOM   3435  CA  ASP A 622     -79.415   0.295  22.216  1.00 10.00      A   
ATOM   3436  CB  ASP A 622     -78.235  -0.549  22.716  1.00 10.00      A   
ATOM   3437  CG  ASP A 622     -78.361  -2.028  22.405  1.00 10.00      A   
ATOM   3438  OD1 ASP A 622     -79.326  -2.663  22.879  1.00 10.00      A   
ATOM   3439  OD2 ASP A 622     -77.472  -2.568  21.709  1.00 10.00      A   
ATOM   3440  C   ASP A 622     -79.815  -0.100  20.795  1.00 10.00      A   
ATOM   3441  O   ASP A 622     -79.096   0.179  19.837  1.00 10.00      A   
ATOM   3442  N   GLN A 623     -80.967  -0.744  20.664  1.00 10.00      A   
ATOM   3443  HN  GLN A 623     -81.495  -0.950  21.465  1.00 10.00      A   
ATOM   3444  CA  GLN A 623     -81.467  -1.163  19.358  1.00 10.00      A   
ATOM   3445  CB  GLN A 623     -81.731  -2.669  19.326  1.00 10.00      A   
ATOM   3446  CG  GLN A 623     -80.541  -3.494  18.867  1.00 10.00      A   
ATOM   3447  CD  GLN A 623     -80.862  -4.970  18.748  1.00 10.00      A   
ATOM   3448  OE1 GLN A 623     -80.653  -5.742  19.681  1.00 10.00      A   
ATOM   3449  NE2 GLN A 623     -81.385  -5.371  17.597  1.00 10.00      A   
ATOM   3450 HE21 GLN A 623     -81.532  -4.703  16.897  1.00 10.00      A   
ATOM   3451 HE22 GLN A 623     -81.614  -6.320  17.500  1.00 10.00      A   
ATOM   3452  C   GLN A 623     -82.729  -0.394  18.990  1.00 10.00      A   
ATOM   3453  O   GLN A 623     -83.388  -0.700  17.994  1.00 10.00      A   
ATOM   3454  N   ARG A 624     -83.056   0.611  19.798  1.00 10.00      A   
ATOM   3455  HN  ARG A 624     -82.493   0.797  20.580  1.00 10.00      A   
ATOM   3456  CA  ARG A 624     -84.240   1.432  19.559  1.00 10.00      A   
ATOM   3457  CB  ARG A 624     -84.452   2.428  20.704  1.00 10.00      A   
ATOM   3458  CG  ARG A 624     -85.612   3.388  20.491  1.00 10.00      A   
ATOM   3459  CD  ARG A 624     -86.953   2.672  20.550  1.00 10.00      A   
ATOM   3460  NE  ARG A 624     -87.944   3.334  19.705  1.00 10.00      A   
ATOM   3461  HE  ARG A 624     -87.907   3.145  18.736  1.00 10.00      A   
ATOM   3462  CZ  ARG A 624     -88.895   4.156  20.155  1.00 10.00      A   
ATOM   3463  NH1 ARG A 624     -88.983   4.442  21.452  1.00 10.00      A   
ATOM   3464 HH11 ARG A 624     -89.698   5.065  21.783  1.00 10.00      A   
ATOM   3465 HH12 ARG A 624     -88.345   4.029  22.106  1.00 10.00      A   
ATOM   3466  NH2 ARG A 624     -89.739   4.715  19.301  1.00 10.00      A   
ATOM   3467 HH21 ARG A 624     -90.452   5.340  19.633  1.00 10.00      A   
ATOM   3468 HH22 ARG A 624     -89.669   4.513  18.317  1.00 10.00      A   
ATOM   3469  C   ARG A 624     -84.128   2.164  18.224  1.00 10.00      A   
ATOM   3470  O   ARG A 624     -85.110   2.297  17.494  1.00 10.00      A   
ATOM   3471  N   ASP A 625     -82.921   2.618  17.910  1.00 10.00      A   
ATOM   3472  HN  ASP A 625     -82.180   2.478  18.540  1.00 10.00      A   
ATOM   3473  CA  ASP A 625     -82.657   3.325  16.661  1.00 10.00      A   
ATOM   3474  CB  ASP A 625     -81.185   3.743  16.585  1.00 10.00      A   
ATOM   3475  CG  ASP A 625     -80.773   4.709  17.675  1.00 10.00      A   
ATOM   3476  OD1 ASP A 625     -80.956   4.386  18.868  1.00 10.00      A   
ATOM   3477  OD2 ASP A 625     -80.253   5.796  17.346  1.00 10.00      A   
ATOM   3478  C   ASP A 625     -82.981   2.418  15.483  1.00 10.00      A   
ATOM   3479  O   ASP A 625     -83.686   2.811  14.552  1.00 10.00      A   
ATOM   3480  N   ALA A 626     -82.471   1.193  15.549  1.00 10.00      A   
ATOM   3481  HN  ALA A 626     -81.920   0.953  16.323  1.00 10.00      A   
ATOM   3482  CA  ALA A 626     -82.693   0.203  14.508  1.00 10.00      A   
ATOM   3483  CB  ALA A 626     -81.883  -1.042  14.810  1.00 10.00      A   
ATOM   3484  C   ALA A 626     -84.172  -0.153  14.408  1.00 10.00      A   
ATOM   3485  O   ALA A 626     -84.705  -0.343  13.314  1.00 10.00      A   
ATOM   3486  N   LEU A 627     -84.824  -0.236  15.560  1.00 10.00      A   
ATOM   3487  HN  LEU A 627     -84.332  -0.076  16.399  1.00 10.00      A   
ATOM   3488  CA  LEU A 627     -86.239  -0.563  15.623  1.00 10.00      A   
ATOM   3489  CB  LEU A 627     -86.693  -0.625  17.080  1.00 10.00      A   
ATOM   3490  CG  LEU A 627     -88.181  -0.858  17.318  1.00 10.00      A   
ATOM   3491  CD1 LEU A 627     -88.570  -2.283  16.966  1.00 10.00      A   
ATOM   3492  CD2 LEU A 627     -88.549  -0.532  18.754  1.00 10.00      A   
ATOM   3493  C   LEU A 627     -87.062   0.463  14.853  1.00 10.00      A   
ATOM   3494  O   LEU A 627     -87.925   0.107  14.047  1.00 10.00      A   
ATOM   3495  N   ASN A 628     -86.776   1.736  15.093  1.00 10.00      A   
ATOM   3496  HN  ASN A 628     -86.076   1.951  15.745  1.00 10.00      A   
ATOM   3497  CA  ASN A 628     -87.481   2.820  14.417  1.00 10.00      A   
ATOM   3498  CB  ASN A 628     -87.135   4.181  15.033  1.00 10.00      A   
ATOM   3499  CG  ASN A 628     -87.537   4.294  16.493  1.00 10.00      A   
ATOM   3500  OD1 ASN A 628     -88.468   3.631  16.952  1.00 10.00      A   
ATOM   3501  ND2 ASN A 628     -86.838   5.138  17.238  1.00 10.00      A   
ATOM   3502 HD21 ASN A 628     -86.108   5.638  16.815  1.00 10.00      A   
ATOM   3503 HD22 ASN A 628     -87.081   5.239  18.185  1.00 10.00      A   
ATOM   3504  C   ASN A 628     -87.149   2.817  12.928  1.00 10.00      A   
ATOM   3505  O   ASN A 628     -88.022   3.025  12.085  1.00 10.00      A   
ATOM   3506  N   GLN A 629     -85.881   2.559  12.616  1.00 10.00      A   
ATOM   3507  HN  GLN A 629     -85.233   2.404  13.340  1.00 10.00      A   
ATOM   3508  CA  GLN A 629     -85.417   2.505  11.236  1.00 10.00      A   
ATOM   3509  CB  GLN A 629     -83.915   2.202  11.191  1.00 10.00      A   
ATOM   3510  CG  GLN A 629     -83.367   1.904   9.802  1.00 10.00      A   
ATOM   3511  CD  GLN A 629     -83.381   3.110   8.885  1.00 10.00      A   
ATOM   3512  OE1 GLN A 629     -82.418   3.872   8.830  1.00 10.00      A   
ATOM   3513  NE2 GLN A 629     -84.472   3.292   8.157  1.00 10.00      A   
ATOM   3514 HE21 GLN A 629     -85.206   2.643   8.249  1.00 10.00      A   
ATOM   3515 HE22 GLN A 629     -84.503   4.066   7.554  1.00 10.00      A   
ATOM   3516  C   GLN A 629     -86.188   1.446  10.456  1.00 10.00      A   
ATOM   3517  O   GLN A 629     -86.671   1.703   9.351  1.00 10.00      A   
ATOM   3518  N   ALA A 630     -86.314   0.266  11.043  1.00 10.00      A   
ATOM   3519  HN  ALA A 630     -85.910   0.126  11.931  1.00 10.00      A   
ATOM   3520  CA  ALA A 630     -87.030  -0.829  10.408  1.00 10.00      A   
ATOM   3521  CB  ALA A 630     -86.785  -2.129  11.159  1.00 10.00      A   
ATOM   3522  C   ALA A 630     -88.523  -0.527  10.329  1.00 10.00      A   
ATOM   3523  O   ALA A 630     -89.172  -0.831   9.329  1.00 10.00      A   
ATOM   3524  N   ALA A 631     -89.054   0.080  11.387  1.00 10.00      A   
ATOM   3525  HN  ALA A 631     -88.477   0.294  12.153  1.00 10.00      A   
ATOM   3526  CA  ALA A 631     -90.468   0.429  11.449  1.00 10.00      A   
ATOM   3527  CB  ALA A 631     -90.808   1.038  12.803  1.00 10.00      A   
ATOM   3528  C   ALA A 631     -90.843   1.386  10.329  1.00 10.00      A   
ATOM   3529  O   ALA A 631     -91.828   1.170   9.625  1.00 10.00      A   
ATOM   3530  N   ASP A 632     -90.046   2.439  10.167  1.00 10.00      A   
ATOM   3531  HN  ASP A 632     -89.271   2.548  10.766  1.00 10.00      A   
ATOM   3532  CA  ASP A 632     -90.283   3.436   9.129  1.00 10.00      A   
ATOM   3533  CB  ASP A 632     -89.304   4.605   9.269  1.00 10.00      A   
ATOM   3534  CG  ASP A 632     -89.795   5.677  10.220  1.00 10.00      A   
ATOM   3535  OD1 ASP A 632     -90.712   6.436   9.848  1.00 10.00      A   
ATOM   3536  OD2 ASP A 632     -89.255   5.779  11.342  1.00 10.00      A   
ATOM   3537  C   ASP A 632     -90.143   2.819   7.746  1.00 10.00      A   
ATOM   3538  O   ASP A 632     -90.949   3.078   6.854  1.00 10.00      A   
ATOM   3539  N   ASP A 633     -89.124   1.988   7.581  1.00 10.00      A   
ATOM   3540  HN  ASP A 633     -88.532   1.803   8.343  1.00 10.00      A   
ATOM   3541  CA  ASP A 633     -88.867   1.335   6.301  1.00 10.00      A   
ATOM   3542  CB  ASP A 633     -87.562   0.531   6.353  1.00 10.00      A   
ATOM   3543  CG  ASP A 633     -87.102   0.058   4.990  1.00 10.00      A   
ATOM   3544  OD1 ASP A 633     -87.355   0.766   3.992  1.00 10.00      A   
ATOM   3545  OD2 ASP A 633     -86.475  -1.020   4.909  1.00 10.00      A   
ATOM   3546  C   ASP A 633     -90.035   0.438   5.899  1.00 10.00      A   
ATOM   3547  O   ASP A 633     -90.524   0.506   4.766  1.00 10.00      A   
ATOM   3548  N   LEU A 634     -90.496  -0.376   6.841  1.00 10.00      A   
ATOM   3549  HN  LEU A 634     -90.073  -0.372   7.729  1.00 10.00      A   
ATOM   3550  CA  LEU A 634     -91.608  -1.279   6.595  1.00 10.00      A   
ATOM   3551  CB  LEU A 634     -91.824  -2.209   7.794  1.00 10.00      A   
ATOM   3552  CG  LEU A 634     -92.896  -3.295   7.638  1.00 10.00      A   
ATOM   3553  CD1 LEU A 634     -92.535  -4.266   6.521  1.00 10.00      A   
ATOM   3554  CD2 LEU A 634     -93.093  -4.038   8.948  1.00 10.00      A   
ATOM   3555  C   LEU A 634     -92.879  -0.490   6.299  1.00 10.00      A   
ATOM   3556  O   LEU A 634     -93.593  -0.784   5.338  1.00 10.00      A   
ATOM   3557  N   ASN A 635     -93.142   0.523   7.124  1.00 10.00      A   
ATOM   3558  HN  ASN A 635     -92.523   0.706   7.863  1.00 10.00      A   
ATOM   3559  CA  ASN A 635     -94.322   1.366   6.967  1.00 10.00      A   
ATOM   3560  CB  ASN A 635     -94.341   2.462   8.041  1.00 10.00      A   
ATOM   3561  CG  ASN A 635     -95.122   2.070   9.279  1.00 10.00      A   
ATOM   3562  OD1 ASN A 635     -96.146   1.395   9.194  1.00 10.00      A   
ATOM   3563  ND2 ASN A 635     -94.645   2.489  10.442  1.00 10.00      A   
ATOM   3564 HD21 ASN A 635     -93.822   3.024  10.441  1.00 10.00      A   
ATOM   3565 HD22 ASN A 635     -95.137   2.248  11.261  1.00 10.00      A   
ATOM   3566  C   ASN A 635     -94.358   2.002   5.582  1.00 10.00      A   
ATOM   3567  O   ASN A 635     -95.408   2.065   4.937  1.00 10.00      A   
ATOM   3568  N   GLN A 636     -93.204   2.465   5.123  1.00 10.00      A   
ATOM   3569  HN  GLN A 636     -92.395   2.385   5.681  1.00 10.00      A   
ATOM   3570  CA  GLN A 636     -93.106   3.101   3.821  1.00 10.00      A   
ATOM   3571  CB  GLN A 636     -91.759   3.810   3.671  1.00 10.00      A   
ATOM   3572  CG  GLN A 636     -91.665   4.724   2.459  1.00 10.00      A   
ATOM   3573  CD  GLN A 636     -92.709   5.827   2.469  1.00 10.00      A   
ATOM   3574  OE1 GLN A 636     -93.193   6.246   1.419  1.00 10.00      A   
ATOM   3575  NE2 GLN A 636     -93.044   6.327   3.650  1.00 10.00      A   
ATOM   3576 HE21 GLN A 636     -92.605   5.966   4.451  1.00 10.00      A   
ATOM   3577 HE22 GLN A 636     -93.720   7.043   3.677  1.00 10.00      A   
ATOM   3578  C   GLN A 636     -93.319   2.097   2.690  1.00 10.00      A   
ATOM   3579  O   GLN A 636     -94.038   2.377   1.728  1.00 10.00      A   
ATOM   3580  N   ARG A 637     -92.701   0.925   2.816  1.00 10.00      A   
ATOM   3581  HN  ARG A 637     -92.146   0.758   3.613  1.00 10.00      A   
ATOM   3582  CA  ARG A 637     -92.827  -0.118   1.798  1.00 10.00      A   
ATOM   3583  CB  ARG A 637     -91.893  -1.295   2.083  1.00 10.00      A   
ATOM   3584  CG  ARG A 637     -91.842  -2.321   0.955  1.00 10.00      A   
ATOM   3585  CD  ARG A 637     -91.113  -3.589   1.370  1.00 10.00      A   
ATOM   3586  NE  ARG A 637     -89.667  -3.398   1.427  1.00 10.00      A   
ATOM   3587  HE  ARG A 637     -89.308  -2.895   2.196  1.00 10.00      A   
ATOM   3588  CZ  ARG A 637     -88.814  -3.866   0.516  1.00 10.00      A   
ATOM   3589  NH1 ARG A 637     -89.253  -4.552  -0.534  1.00 10.00      A   
ATOM   3590 HH11 ARG A 637     -88.599  -4.901  -1.220  1.00 10.00      A   
ATOM   3591 HH12 ARG A 637     -90.233  -4.727  -0.652  1.00 10.00      A   
ATOM   3592  NH2 ARG A 637     -87.518  -3.639   0.656  1.00 10.00      A   
ATOM   3593 HH21 ARG A 637     -86.862  -3.992  -0.029  1.00 10.00      A   
ATOM   3594 HH22 ARG A 637     -87.182  -3.113   1.444  1.00 10.00      A   
ATOM   3595  C   ARG A 637     -94.269  -0.607   1.687  1.00 10.00      A   
ATOM   3596  O   ARG A 637     -94.778  -0.825   0.589  1.00 10.00      A   
ATOM   3597  N   LEU A 638     -94.926  -0.763   2.831  1.00 10.00      A   
ATOM   3598  HN  LEU A 638     -94.465  -0.572   3.680  1.00 10.00      A   
ATOM   3599  CA  LEU A 638     -96.313  -1.212   2.866  1.00 10.00      A   
ATOM   3600  CB  LEU A 638     -96.789  -1.390   4.310  1.00 10.00      A   
ATOM   3601  CG  LEU A 638     -96.186  -2.562   5.087  1.00 10.00      A   
ATOM   3602  CD1 LEU A 638     -96.598  -2.493   6.549  1.00 10.00      A   
ATOM   3603  CD2 LEU A 638     -96.612  -3.885   4.472  1.00 10.00      A   
ATOM   3604  C   LEU A 638     -97.215  -0.222   2.138  1.00 10.00      A   
ATOM   3605  O   LEU A 638     -98.109  -0.617   1.392  1.00 10.00      A   
ATOM   3606  N   GLN A 639     -96.958   1.065   2.351  1.00 10.00      A   
ATOM   3607  HN  GLN A 639     -96.223   1.309   2.953  1.00 10.00      A   
ATOM   3608  CA  GLN A 639     -97.740   2.121   1.714  1.00 10.00      A   
ATOM   3609  CB  GLN A 639     -97.328   3.497   2.248  1.00 10.00      A   
ATOM   3610  CG  GLN A 639     -98.233   4.639   1.807  1.00 10.00      A   
ATOM   3611  CD  GLN A 639     -99.703   4.365   2.074  1.00 10.00      A   
ATOM   3612  OE1 GLN A 639    -100.216   4.643   3.160  1.00 10.00      A   
ATOM   3613  NE2 GLN A 639    -100.393   3.816   1.085  1.00 10.00      A   
ATOM   3614 HE21 GLN A 639     -99.922   3.618   0.246  1.00 10.00      A   
ATOM   3615 HE22 GLN A 639    -101.346   3.629   1.228  1.00 10.00      A   
ATOM   3616  C   GLN A 639     -97.566   2.082   0.202  1.00 10.00      A   
ATOM   3617  O   GLN A 639     -98.532   2.220  -0.549  1.00 10.00      A   
ATOM   3618  N   ASP A 640     -96.332   1.880  -0.231  1.00 10.00      A   
ATOM   3619  HN  ASP A 640     -95.609   1.774   0.425  1.00 10.00      A   
ATOM   3620  CA  ASP A 640     -96.019   1.823  -1.655  1.00 10.00      A   
ATOM   3621  CB  ASP A 640     -94.509   1.891  -1.883  1.00 10.00      A   
ATOM   3622  CG  ASP A 640     -94.157   2.573  -3.190  1.00 10.00      A   
ATOM   3623  OD1 ASP A 640     -94.234   1.920  -4.251  1.00 10.00      A   
ATOM   3624  OD2 ASP A 640     -93.796   3.771  -3.158  1.00 10.00      A   
ATOM   3625  C   ASP A 640     -96.589   0.561  -2.294  1.00 10.00      A   
ATOM   3626  O   ASP A 640     -97.097   0.590  -3.417  1.00 10.00      A   
ATOM   3627  N   LEU A 641     -96.513  -0.541  -1.563  1.00 10.00      A   
ATOM   3628  HN  LEU A 641     -96.090  -0.495  -0.675  1.00 10.00      A   
ATOM   3629  CA  LEU A 641     -97.024  -1.818  -2.042  1.00 10.00      A   
ATOM   3630  CB  LEU A 641     -96.558  -2.946  -1.120  1.00 10.00      A   
ATOM   3631  CG  LEU A 641     -96.906  -4.366  -1.562  1.00 10.00      A   
ATOM   3632  CD1 LEU A 641     -96.234  -4.680  -2.885  1.00 10.00      A   
ATOM   3633  CD2 LEU A 641     -96.487  -5.370  -0.503  1.00 10.00      A   
ATOM   3634  C   LEU A 641     -98.550  -1.793  -2.122  1.00 10.00      A   
ATOM   3635  O   LEU A 641     -99.146  -2.393  -3.016  1.00 10.00      A   
ATOM   3636  N   LYS A 642     -99.172  -1.081  -1.191  1.00 10.00      A   
ATOM   3637  HN  LYS A 642     -98.638  -0.629  -0.500  1.00 10.00      A   
ATOM   3638  CA  LYS A 642    -100.623  -0.961  -1.150  1.00 10.00      A   
ATOM   3639  CB  LYS A 642    -101.054  -0.199   0.105  1.00 10.00      A   
ATOM   3640  CG  LYS A 642    -102.545  -0.239   0.399  1.00 10.00      A   
ATOM   3641  CD  LYS A 642    -102.862   0.502   1.689  1.00 10.00      A   
ATOM   3642  CE  LYS A 642    -104.356   0.577   1.948  1.00 10.00      A   
ATOM   3643  NZ  LYS A 642    -104.668   1.413   3.138  1.00 10.00      A   
ATOM   3644  HZ1 LYS A 642    -104.240   2.355   3.039  1.00 10.00      A   
ATOM   3645  HZ2 LYS A 642    -104.294   0.966   3.999  1.00 10.00      A   
ATOM   3646  HZ3 LYS A 642    -105.700   1.524   3.234  1.00 10.00      A   
ATOM   3647  C   LYS A 642    -101.145  -0.264  -2.402  1.00 10.00      A   
ATOM   3648  O   LYS A 642    -102.251  -0.537  -2.863  1.00 10.00      A   
ATOM   3649  N   GLU A 643    -100.336   0.623  -2.955  1.00 10.00      A   
ATOM   3650  HN  GLU A 643     -99.459   0.782  -2.554  1.00 10.00      A   
ATOM   3651  CA  GLU A 643    -100.715   1.356  -4.154  1.00 10.00      A   
ATOM   3652  CB  GLU A 643    -100.167   2.782  -4.112  1.00 10.00      A   
ATOM   3653  CG  GLU A 643    -100.818   3.678  -3.073  1.00 10.00      A   
ATOM   3654  CD  GLU A 643    -100.359   5.118  -3.191  1.00 10.00      A   
ATOM   3655  OE1 GLU A 643     -99.682   5.453  -4.190  1.00 10.00      A   
ATOM   3656  OE2 GLU A 643    -100.669   5.925  -2.289  1.00 10.00      A   
ATOM   3657  C   GLU A 643    -100.209   0.650  -5.408  1.00 10.00      A   
ATOM   3658  O   GLU A 643    -100.469   1.088  -6.530  1.00 10.00      A   
ATOM   3659  N   ARG A 644     -99.487  -0.444  -5.215  1.00 10.00      A   
ATOM   3660  HN  ARG A 644     -99.318  -0.747  -4.301  1.00 10.00      A   
ATOM   3661  CA  ARG A 644     -98.944  -1.204  -6.329  1.00 10.00      A   
ATOM   3662  CB  ARG A 644     -97.488  -1.588  -6.055  1.00 10.00      A   
ATOM   3663  CG  ARG A 644     -96.573  -1.447  -7.262  1.00 10.00      A   
ATOM   3664  CD  ARG A 644     -95.148  -1.868  -6.934  1.00 10.00      A   
ATOM   3665  NE  ARG A 644     -94.485  -0.939  -6.017  1.00 10.00      A   
ATOM   3666  HE  ARG A 644     -95.020  -0.192  -5.666  1.00 10.00      A   
ATOM   3667  CZ  ARG A 644     -93.212  -1.044  -5.637  1.00 10.00      A   
ATOM   3668  NH1 ARG A 644     -92.454  -2.038  -6.085  1.00 10.00      A   
ATOM   3669 HH11 ARG A 644     -91.496  -2.109  -5.790  1.00 10.00      A   
ATOM   3670 HH12 ARG A 644     -92.829  -2.712  -6.728  1.00 10.00      A   
ATOM   3671  NH2 ARG A 644     -92.693  -0.141  -4.816  1.00 10.00      A   
ATOM   3672 HH21 ARG A 644     -91.735  -0.213  -4.524  1.00 10.00      A   
ATOM   3673 HH22 ARG A 644     -93.261   0.631  -4.484  1.00 10.00      A   
ATOM   3674  C   ARG A 644     -99.782  -2.449  -6.588  1.00 10.00      A   
ATOM   3675  O   ARG A 644    -100.122  -2.756  -7.730  1.00 10.00      A   
ATOM   3676  N   THR A 645    -100.110  -3.160  -5.518  1.00 10.00      A   
ATOM   3677  HN  THR A 645     -99.792  -2.867  -4.638  1.00 10.00      A   
ATOM   3678  CA  THR A 645    -100.919  -4.369  -5.609  1.00 10.00      A   
ATOM   3679  CB  THR A 645    -100.372  -5.475  -4.688  1.00 10.00      A   
ATOM   3680  OG1 THR A 645     -98.960  -5.606  -4.890  1.00 10.00      A   
ATOM   3681  HG1 THR A 645     -98.798  -6.172  -5.665  1.00 10.00      A   
ATOM   3682  CG2 THR A 645    -101.046  -6.805  -4.988  1.00 10.00      A   
ATOM   3683  C   THR A 645    -102.359  -4.072  -5.217  1.00 10.00      A   
ATOM   3684  O   THR A 645    -102.741  -2.910  -5.073  1.00 10.00      A   
ATOM   3685  N   VAL A 647    -109.018  -5.623  -1.381  1.00 10.00      A   
ATOM   3686  HN  VAL A 647    -109.133  -4.702  -1.713  1.00 10.00      A   
ATOM   3687  CA  VAL A 647    -108.048  -6.499  -2.038  1.00 10.00      A   
ATOM   3688  CB  VAL A 647    -107.911  -6.155  -3.540  1.00 10.00      A   
ATOM   3689  CG1 VAL A 647    -107.007  -7.150  -4.254  1.00 10.00      A   
ATOM   3690  CG2 VAL A 647    -109.279  -6.104  -4.205  1.00 10.00      A   
ATOM   3691  C   VAL A 647    -106.683  -6.390  -1.360  1.00 10.00      A   
ATOM   3692  O   VAL A 647    -105.903  -7.347  -1.334  1.00 10.00      A   
ATOM   3693  N   THR A 648    -106.414  -5.229  -0.790  1.00 10.00      A   
ATOM   3694  HN  THR A 648    -107.084  -4.513  -0.824  1.00 10.00      A   
ATOM   3695  CA  THR A 648    -105.154  -4.983  -0.115  1.00 10.00      A   
ATOM   3696  CB  THR A 648    -104.645  -3.557  -0.394  1.00 10.00      A   
ATOM   3697  OG1 THR A 648    -105.710  -2.761  -0.939  1.00 10.00      A   
ATOM   3698  HG1 THR A 648    -105.554  -1.830  -0.727  1.00 10.00      A   
ATOM   3699  CG2 THR A 648    -103.495  -3.593  -1.384  1.00 10.00      A   
ATOM   3700  C   THR A 648    -105.278  -5.190   1.388  1.00 10.00      A   
ATOM   3701  O   THR A 648    -105.134  -4.248   2.166  1.00 10.00      A   
ATOM   3702  N   ASN A 649    -105.560  -6.425   1.788  1.00 10.00      A   
ATOM   3703  HN  ASN A 649    -105.682  -7.127   1.114  1.00 10.00      A   
ATOM   3704  CA  ASN A 649    -105.688  -6.762   3.206  1.00 10.00      A   
ATOM   3705  CB  ASN A 649    -106.047  -8.248   3.369  1.00 10.00      A   
ATOM   3706  CG  ASN A 649    -106.300  -8.671   4.812  1.00 10.00      A   
ATOM   3707  OD1 ASN A 649    -105.844  -8.037   5.760  1.00 10.00      A   
ATOM   3708  ND2 ASN A 649    -107.017  -9.766   4.987  1.00 10.00      A   
ATOM   3709 HD21 ASN A 649    -107.348 -10.240   4.192  1.00 10.00      A   
ATOM   3710 HD22 ASN A 649    -107.190 -10.068   5.907  1.00 10.00      A   
ATOM   3711  C   ASN A 649    -104.376  -6.466   3.922  1.00 10.00      A   
ATOM   3712  O   ASN A 649    -103.312  -6.886   3.469  1.00 10.00      A   
ATOM   3713  N   THR A 650    -104.462  -5.741   5.027  1.00 10.00      A   
ATOM   3714  HN  THR A 650    -105.345  -5.432   5.328  1.00 10.00      A   
ATOM   3715  CA  THR A 650    -103.296  -5.380   5.820  1.00 10.00      A   
ATOM   3716  CB  THR A 650    -103.746  -4.681   7.110  1.00 10.00      A   
ATOM   3717  OG1 THR A 650    -105.140  -4.355   6.987  1.00 10.00      A   
ATOM   3718  HG1 THR A 650    -105.445  -3.923   7.792  1.00 10.00      A   
ATOM   3719  CG2 THR A 650    -102.953  -3.401   7.331  1.00 10.00      A   
ATOM   3720  C   THR A 650    -102.468  -6.612   6.181  1.00 10.00      A   
ATOM   3721  O   THR A 650    -101.241  -6.586   6.125  1.00 10.00      A   
ATOM   3722  N   GLU A 651    -103.152  -7.693   6.523  1.00 10.00      A   
ATOM   3723  HN  GLU A 651    -104.135  -7.654   6.519  1.00 10.00      A   
ATOM   3724  CA  GLU A 651    -102.501  -8.941   6.888  1.00 10.00      A   
ATOM   3725  CB  GLU A 651    -103.568  -9.937   7.359  1.00 10.00      A   
ATOM   3726  CG  GLU A 651    -103.095 -11.374   7.498  1.00 10.00      A   
ATOM   3727  CD  GLU A 651    -104.239 -12.357   7.420  1.00 10.00      A   
ATOM   3728  OE1 GLU A 651    -105.259 -12.144   8.110  1.00 10.00      A   
ATOM   3729  OE2 GLU A 651    -104.127 -13.347   6.670  1.00 10.00      A   
ATOM   3730  C   GLU A 651    -101.725  -9.514   5.702  1.00 10.00      A   
ATOM   3731  O   GLU A 651    -100.535  -9.817   5.809  1.00 10.00      A   
ATOM   3732  N   GLN A 652    -102.402  -9.631   4.566  1.00 10.00      A   
ATOM   3733  HN  GLN A 652    -103.339  -9.345   4.539  1.00 10.00      A   
ATOM   3734  CA  GLN A 652    -101.795 -10.170   3.358  1.00 10.00      A   
ATOM   3735  CB  GLN A 652    -102.859 -10.403   2.286  1.00 10.00      A   
ATOM   3736  CG  GLN A 652    -103.782 -11.573   2.586  1.00 10.00      A   
ATOM   3737  CD  GLN A 652    -104.027 -12.446   1.370  1.00 10.00      A   
ATOM   3738  OE1 GLN A 652    -104.028 -11.965   0.240  1.00 10.00      A   
ATOM   3739  NE2 GLN A 652    -104.243 -13.731   1.597  1.00 10.00      A   
ATOM   3740 HE21 GLN A 652    -104.239 -14.044   2.529  1.00 10.00      A   
ATOM   3741 HE22 GLN A 652    -104.375 -14.328   0.827  1.00 10.00      A   
ATOM   3742  C   GLN A 652    -100.700  -9.253   2.823  1.00 10.00      A   
ATOM   3743  O   GLN A 652     -99.683  -9.719   2.304  1.00 10.00      A   
ATOM   3744  N   LEU A 653    -100.914  -7.952   2.957  1.00 10.00      A   
ATOM   3745  HN  LEU A 653    -101.749  -7.646   3.378  1.00 10.00      A   
ATOM   3746  CA  LEU A 653     -99.955  -6.962   2.492  1.00 10.00      A   
ATOM   3747  CB  LEU A 653    -100.484  -5.548   2.731  1.00 10.00      A   
ATOM   3748  CG  LEU A 653     -99.815  -4.434   1.924  1.00 10.00      A   
ATOM   3749  CD1 LEU A 653    -100.103  -4.597   0.439  1.00 10.00      A   
ATOM   3750  CD2 LEU A 653    -100.262  -3.068   2.419  1.00 10.00      A   
ATOM   3751  C   LEU A 653     -98.618  -7.152   3.193  1.00 10.00      A   
ATOM   3752  O   LEU A 653     -97.560  -7.050   2.574  1.00 10.00      A   
ATOM   3753  N   VAL A 654     -98.672  -7.453   4.489  1.00 10.00      A   
ATOM   3754  HN  VAL A 654     -99.546  -7.527   4.927  1.00 10.00      A   
ATOM   3755  CA  VAL A 654     -97.460  -7.678   5.264  1.00 10.00      A   
ATOM   3756  CB  VAL A 654     -97.733  -7.830   6.776  1.00 10.00      A   
ATOM   3757  CG1 VAL A 654     -96.426  -8.009   7.538  1.00 10.00      A   
ATOM   3758  CG2 VAL A 654     -98.471  -6.614   7.307  1.00 10.00      A   
ATOM   3759  C   VAL A 654     -96.734  -8.914   4.739  1.00 10.00      A   
ATOM   3760  O   VAL A 654     -95.505  -8.946   4.663  1.00 10.00      A   
ATOM   3761  N   PHE A 655     -97.511  -9.923   4.358  1.00 10.00      A   
ATOM   3762  HN  PHE A 655     -98.485  -9.833   4.443  1.00 10.00      A   
ATOM   3763  CA  PHE A 655     -96.952 -11.159   3.821  1.00 10.00      A   
ATOM   3764  CB  PHE A 655     -98.052 -12.196   3.577  1.00 10.00      A   
ATOM   3765  CG  PHE A 655     -98.422 -13.017   4.782  1.00 10.00      A   
ATOM   3766  CD1 PHE A 655     -97.565 -13.997   5.259  1.00 10.00      A   
ATOM   3767  CD2 PHE A 655     -99.629 -12.816   5.433  1.00 10.00      A   
ATOM   3768  CE1 PHE A 655     -97.904 -14.759   6.361  1.00 10.00      A   
ATOM   3769  CE2 PHE A 655     -99.973 -13.574   6.537  1.00 10.00      A   
ATOM   3770  CZ  PHE A 655     -99.109 -14.547   7.001  1.00 10.00      A   
ATOM   3771  C   PHE A 655     -96.208 -10.883   2.517  1.00 10.00      A   
ATOM   3772  O   PHE A 655     -95.066 -11.312   2.342  1.00 10.00      A   
ATOM   3773  N   ILE A 656     -96.860 -10.150   1.612  1.00 10.00      A   
ATOM   3774  HN  ILE A 656     -97.765  -9.832   1.819  1.00 10.00      A   
ATOM   3775  CA  ILE A 656     -96.267  -9.809   0.321  1.00 10.00      A   
ATOM   3776  CB  ILE A 656     -97.240  -9.002  -0.571  1.00 10.00      A   
ATOM   3777  CG1 ILE A 656     -98.611  -9.678  -0.630  1.00 10.00      A   
ATOM   3778  CG2 ILE A 656     -96.674  -8.844  -1.977  1.00 10.00      A   
ATOM   3779  CD1 ILE A 656     -99.690  -8.828  -1.263  1.00 10.00      A   
ATOM   3780  C   ILE A 656     -94.990  -9.002   0.515  1.00 10.00      A   
ATOM   3781  O   ILE A 656     -93.977  -9.247  -0.145  1.00 10.00      A   
ATOM   3782  N   ALA A 657     -95.043  -8.043   1.431  1.00 10.00      A   
ATOM   3783  HN  ALA A 657     -95.884  -7.890   1.920  1.00 10.00      A   
ATOM   3784  CA  ALA A 657     -93.893  -7.206   1.723  1.00 10.00      A   
ATOM   3785  CB  ALA A 657     -94.260  -6.118   2.722  1.00 10.00      A   
ATOM   3786  C   ALA A 657     -92.743  -8.052   2.249  1.00 10.00      A   
ATOM   3787  O   ALA A 657     -91.615  -7.936   1.775  1.00 10.00      A   
ATOM   3788  N   ALA A 658     -93.052  -8.925   3.201  1.00 10.00      A   
ATOM   3789  HN  ALA A 658     -93.984  -8.984   3.512  1.00 10.00      A   
ATOM   3790  CA  ALA A 658     -92.056  -9.802   3.800  1.00 10.00      A   
ATOM   3791  CB  ALA A 658     -92.675 -10.622   4.918  1.00 10.00      A   
ATOM   3792  C   ALA A 658     -91.421 -10.714   2.754  1.00 10.00      A   
ATOM   3793  O   ALA A 658     -90.203 -10.905   2.742  1.00 10.00      A   
ATOM   3794  N   LEU A 659     -92.249 -11.261   1.875  1.00 10.00      A   
ATOM   3795  HN  LEU A 659     -93.209 -11.067   1.941  1.00 10.00      A   
ATOM   3796  CA  LEU A 659     -91.780 -12.145   0.819  1.00 10.00      A   
ATOM   3797  CB  LEU A 659     -92.966 -12.673   0.014  1.00 10.00      A   
ATOM   3798  CG  LEU A 659     -93.862 -13.696   0.709  1.00 10.00      A   
ATOM   3799  CD1 LEU A 659     -95.117 -13.942  -0.115  1.00 10.00      A   
ATOM   3800  CD2 LEU A 659     -93.105 -14.993   0.943  1.00 10.00      A   
ATOM   3801  C   LEU A 659     -90.813 -11.417  -0.110  1.00 10.00      A   
ATOM   3802  O   LEU A 659     -89.771 -11.953  -0.490  1.00 10.00      A   
ATOM   3803  N   ASN A 660     -91.166 -10.190  -0.466  1.00 10.00      A   
ATOM   3804  HN  ASN A 660     -92.015  -9.823  -0.136  1.00 10.00      A   
ATOM   3805  CA  ASN A 660     -90.332  -9.380  -1.341  1.00 10.00      A   
ATOM   3806  CB  ASN A 660     -91.073  -8.124  -1.800  1.00 10.00      A   
ATOM   3807  CG  ASN A 660     -91.945  -8.371  -3.018  1.00 10.00      A   
ATOM   3808  OD1 ASN A 660     -91.510  -8.203  -4.156  1.00 10.00      A   
ATOM   3809  ND2 ASN A 660     -93.181  -8.779  -2.788  1.00 10.00      A   
ATOM   3810 HD21 ASN A 660     -93.461  -8.903  -1.852  1.00 10.00      A   
ATOM   3811 HD22 ASN A 660     -93.771  -8.937  -3.554  1.00 10.00      A   
ATOM   3812  C   ASN A 660     -89.020  -9.013  -0.660  1.00 10.00      A   
ATOM   3813  O   ASN A 660     -87.961  -9.031  -1.292  1.00 10.00      A   
ATOM   3814  N   ILE A 661     -89.091  -8.687   0.629  1.00 10.00      A   
ATOM   3815  HN  ILE A 661     -89.969  -8.672   1.074  1.00 10.00      A   
ATOM   3816  CA  ILE A 661     -87.897  -8.342   1.392  1.00 10.00      A   
ATOM   3817  CB  ILE A 661     -88.235  -7.894   2.831  1.00 10.00      A   
ATOM   3818  CG1 ILE A 661     -89.099  -6.634   2.796  1.00 10.00      A   
ATOM   3819  CG2 ILE A 661     -86.961  -7.635   3.629  1.00 10.00      A   
ATOM   3820  CD1 ILE A 661     -89.691  -6.253   4.133  1.00 10.00      A   
ATOM   3821  C   ILE A 661     -86.955  -9.537   1.440  1.00 10.00      A   
ATOM   3822  O   ILE A 661     -85.743  -9.384   1.326  1.00 10.00      A   
ATOM   3823  N   SER A 662     -87.529 -10.727   1.584  1.00 10.00      A   
ATOM   3824  HN  SER A 662     -88.508 -10.778   1.673  1.00 10.00      A   
ATOM   3825  CA  SER A 662     -86.750 -11.955   1.627  1.00 10.00      A   
ATOM   3826  CB  SER A 662     -87.668 -13.162   1.843  1.00 10.00      A   
ATOM   3827  OG  SER A 662     -86.934 -14.300   2.259  1.00 10.00      A   
ATOM   3828  HG  SER A 662     -87.213 -14.551   3.148  1.00 10.00      A   
ATOM   3829  C   SER A 662     -85.946 -12.117   0.338  1.00 10.00      A   
ATOM   3830  O   SER A 662     -84.777 -12.506   0.368  1.00 10.00      A   
ATOM   3831  N   TYR A 663     -86.571 -11.788  -0.791  1.00 10.00      A   
ATOM   3832  HN  TYR A 663     -87.499 -11.469  -0.749  1.00 10.00      A   
ATOM   3833  CA  TYR A 663     -85.917 -11.888  -2.087  1.00 10.00      A   
ATOM   3834  CB  TYR A 663     -86.933 -11.686  -3.215  1.00 10.00      A   
ATOM   3835  CG  TYR A 663     -86.366 -11.826  -4.612  1.00 10.00      A   
ATOM   3836  CD1 TYR A 663     -85.381 -12.765  -4.904  1.00 10.00      A   
ATOM   3837  CD2 TYR A 663     -86.831 -11.025  -5.644  1.00 10.00      A   
ATOM   3838  CE1 TYR A 663     -84.882 -12.896  -6.187  1.00 10.00      A   
ATOM   3839  CE2 TYR A 663     -86.337 -11.148  -6.924  1.00 10.00      A   
ATOM   3840  CZ  TYR A 663     -85.366 -12.083  -7.193  1.00 10.00      A   
ATOM   3841  OH  TYR A 663     -84.883 -12.210  -8.473  1.00 10.00      A   
ATOM   3842  HH  TYR A 663     -84.776 -13.146  -8.681  1.00 10.00      A   
ATOM   3843  C   TYR A 663     -84.793 -10.866  -2.194  1.00 10.00      A   
ATOM   3844  O   TYR A 663     -83.698 -11.182  -2.657  1.00 10.00      A   
ATOM   3845  N   GLU A 664     -85.069  -9.640  -1.764  1.00 10.00      A   
ATOM   3846  HN  GLU A 664     -85.970  -9.440  -1.421  1.00 10.00      A   
ATOM   3847  CA  GLU A 664     -84.065  -8.580  -1.800  1.00 10.00      A   
ATOM   3848  CB  GLU A 664     -84.692  -7.229  -1.451  1.00 10.00      A   
ATOM   3849  CG  GLU A 664     -85.718  -6.740  -2.463  1.00 10.00      A   
ATOM   3850  CD  GLU A 664     -86.382  -5.444  -2.040  1.00 10.00      A   
ATOM   3851  OE1 GLU A 664     -87.459  -5.111  -2.585  1.00 10.00      A   
ATOM   3852  OE2 GLU A 664     -85.837  -4.744  -1.160  1.00 10.00      A   
ATOM   3853  C   GLU A 664     -82.925  -8.904  -0.837  1.00 10.00      A   
ATOM   3854  O   GLU A 664     -81.755  -8.655  -1.127  1.00 10.00      A   
ATOM   3855  N   LEU A 665     -83.290  -9.482   0.299  1.00 10.00      A   
ATOM   3856  HN  LEU A 665     -84.246  -9.643   0.458  1.00 10.00      A   
ATOM   3857  CA  LEU A 665     -82.341  -9.869   1.327  1.00 10.00      A   
ATOM   3858  CB  LEU A 665     -83.104 -10.379   2.550  1.00 10.00      A   
ATOM   3859  CG  LEU A 665     -82.276 -10.984   3.677  1.00 10.00      A   
ATOM   3860  CD1 LEU A 665     -81.498  -9.904   4.414  1.00 10.00      A   
ATOM   3861  CD2 LEU A 665     -83.181 -11.749   4.626  1.00 10.00      A   
ATOM   3862  C   LEU A 665     -81.391 -10.942   0.810  1.00 10.00      A   
ATOM   3863  O   LEU A 665     -80.182 -10.874   1.037  1.00 10.00      A   
ATOM   3864  N   ALA A 666     -81.942 -11.934   0.119  1.00 10.00      A   
ATOM   3865  HN  ALA A 666     -82.919 -11.946  -0.004  1.00 10.00      A   
ATOM   3866  CA  ALA A 666     -81.140 -13.015  -0.448  1.00 10.00      A   
ATOM   3867  CB  ALA A 666     -82.033 -14.050  -1.115  1.00 10.00      A   
ATOM   3868  C   ALA A 666     -80.139 -12.461  -1.453  1.00 10.00      A   
ATOM   3869  O   ALA A 666     -79.004 -12.924  -1.537  1.00 10.00      A   
ATOM   3870  N   GLN A 667     -80.567 -11.451  -2.203  1.00 10.00      A   
ATOM   3871  HN  GLN A 667     -81.482 -11.123  -2.080  1.00 10.00      A   
ATOM   3872  CA  GLN A 667     -79.713 -10.821  -3.201  1.00 10.00      A   
ATOM   3873  CB  GLN A 667     -80.523  -9.886  -4.096  1.00 10.00      A   
ATOM   3874  CG  GLN A 667     -81.346 -10.596  -5.155  1.00 10.00      A   
ATOM   3875  CD  GLN A 667     -82.396  -9.686  -5.756  1.00 10.00      A   
ATOM   3876  OE1 GLN A 667     -82.159  -9.013  -6.759  1.00 10.00      A   
ATOM   3877  NE2 GLN A 667     -83.559  -9.649  -5.134  1.00 10.00      A   
ATOM   3878 HE21 GLN A 667     -83.673 -10.204  -4.331  1.00 10.00      A   
ATOM   3879 HE22 GLN A 667     -84.266  -9.061  -5.493  1.00 10.00      A   
ATOM   3880  C   GLN A 667     -78.572 -10.060  -2.540  1.00 10.00      A   
ATOM   3881  O   GLN A 667     -77.443 -10.085  -3.023  1.00 10.00      A   
ATOM   3882  N   GLU A 668     -78.868  -9.384  -1.435  1.00 10.00      A   
ATOM   3883  HN  GLU A 668     -79.795  -9.382  -1.106  1.00 10.00      A   
ATOM   3884  CA  GLU A 668     -77.851  -8.634  -0.701  1.00 10.00      A   
ATOM   3885  CB  GLU A 668     -78.499  -7.816   0.418  1.00 10.00      A   
ATOM   3886  CG  GLU A 668     -77.730  -6.564   0.812  1.00 10.00      A   
ATOM   3887  CD  GLU A 668     -77.774  -5.489  -0.255  1.00 10.00      A   
ATOM   3888  OE1 GLU A 668     -76.702  -4.995  -0.663  1.00 10.00      A   
ATOM   3889  OE2 GLU A 668     -78.880  -5.133  -0.707  1.00 10.00      A   
ATOM   3890  C   GLU A 668     -76.828  -9.606  -0.120  1.00 10.00      A   
ATOM   3891  O   GLU A 668     -75.622  -9.371  -0.183  1.00 10.00      A   
ATOM   3892  N   LYS A 669     -77.321 -10.721   0.415  1.00 10.00      A   
ATOM   3893  HN  LYS A 669     -78.295 -10.853   0.437  1.00 10.00      A   
ATOM   3894  CA  LYS A 669     -76.455 -11.745   0.987  1.00 10.00      A   
ATOM   3895  CB  LYS A 669     -77.283 -12.801   1.727  1.00 10.00      A   
ATOM   3896  CG  LYS A 669     -77.863 -12.308   3.045  1.00 10.00      A   
ATOM   3897  CD  LYS A 669     -78.847 -13.301   3.644  1.00 10.00      A   
ATOM   3898  CE  LYS A 669     -79.341 -12.825   5.005  1.00 10.00      A   
ATOM   3899  NZ  LYS A 669     -80.511 -13.607   5.488  1.00 10.00      A   
ATOM   3900  HZ1 LYS A 669     -80.958 -13.123   6.298  1.00 10.00      A   
ATOM   3901  HZ2 LYS A 669     -80.208 -14.551   5.796  1.00 10.00      A   
ATOM   3902  HZ3 LYS A 669     -81.214 -13.707   4.725  1.00 10.00      A   
ATOM   3903  C   LYS A 669     -75.597 -12.388  -0.100  1.00 10.00      A   
ATOM   3904  O   LYS A 669     -74.481 -12.844   0.157  1.00 10.00      A   
ATOM   3905  N   ALA A 670     -76.125 -12.403  -1.319  1.00 10.00      A   
ATOM   3906  HN  ALA A 670     -77.023 -12.030  -1.453  1.00 10.00      A   
ATOM   3907  CA  ALA A 670     -75.415 -12.964  -2.458  1.00 10.00      A   
ATOM   3908  CB  ALA A 670     -76.395 -13.390  -3.538  1.00 10.00      A   
ATOM   3909  C   ALA A 670     -74.430 -11.944  -3.013  1.00 10.00      A   
ATOM   3910  O   ALA A 670     -73.420 -12.303  -3.612  1.00 10.00      A   
ATOM   3911  N   LYS A 671     -74.726 -10.670  -2.787  1.00 10.00      A   
ATOM   3912  HN  LYS A 671     -75.542 -10.456  -2.284  1.00 10.00      A   
ATOM   3913  CA  LYS A 671     -73.878  -9.583  -3.260  1.00 10.00      A   
ATOM   3914  CB  LYS A 671     -74.572  -8.238  -3.029  1.00 10.00      A   
ATOM   3915  CG  LYS A 671     -74.128  -7.124  -3.967  1.00 10.00      A   
ATOM   3916  CD  LYS A 671     -74.856  -5.823  -3.659  1.00 10.00      A   
ATOM   3917  CE  LYS A 671     -76.354  -5.956  -3.880  1.00 10.00      A   
ATOM   3918  NZ  LYS A 671     -77.101  -4.799  -3.321  1.00 10.00      A   
ATOM   3919  HZ1 LYS A 671     -76.752  -3.911  -3.738  1.00 10.00      A   
ATOM   3920  HZ2 LYS A 671     -76.972  -4.756  -2.283  1.00 10.00      A   
ATOM   3921  HZ3 LYS A 671     -78.119  -4.896  -3.529  1.00 10.00      A   
ATOM   3922  C   LYS A 671     -72.527  -9.623  -2.556  1.00 10.00      A   
ATOM   3923  O   LYS A 671     -71.476  -9.603  -3.201  1.00 10.00      A   
ATOM   3924  N   THR A 672     -72.558  -9.699  -1.230  1.00 10.00      A   
ATOM   3925  HN  THR A 672     -73.425  -9.692  -0.766  1.00 10.00      A   
ATOM   3926  CA  THR A 672     -71.330  -9.773  -0.448  1.00 10.00      A   
ATOM   3927  CB  THR A 672     -71.589  -9.578   1.067  1.00 10.00      A   
ATOM   3928  OG1 THR A 672     -70.419  -9.915   1.827  1.00 10.00      A   
ATOM   3929  HG1 THR A 672     -69.634  -9.772   1.286  1.00 10.00      A   
ATOM   3930  CG2 THR A 672     -72.769 -10.415   1.539  1.00 10.00      A   
ATOM   3931  C   THR A 672     -70.614 -11.099  -0.722  1.00 10.00      A   
ATOM   3932  O   THR A 672     -69.387 -11.188  -0.660  1.00 10.00      A   
ATOM   3933  N   ARG A 673     -71.397 -12.119  -1.051  1.00 10.00      A   
ATOM   3934  HN  ARG A 673     -72.366 -11.983  -1.078  1.00 10.00      A   
ATOM   3935  CA  ARG A 673     -70.859 -13.435  -1.367  1.00 10.00      A   
ATOM   3936  CB  ARG A 673     -71.999 -14.448  -1.482  1.00 10.00      A   
ATOM   3937  CG  ARG A 673     -71.552 -15.853  -1.836  1.00 10.00      A   
ATOM   3938  CD  ARG A 673     -72.601 -16.565  -2.675  1.00 10.00      A   
ATOM   3939  NE  ARG A 673     -72.894 -15.835  -3.906  1.00 10.00      A   
ATOM   3940  HE  ARG A 673     -72.213 -15.206  -4.229  1.00 10.00      A   
ATOM   3941  CZ  ARG A 673     -74.016 -15.974  -4.609  1.00 10.00      A   
ATOM   3942  NH1 ARG A 673     -74.954 -16.822  -4.207  1.00 10.00      A   
ATOM   3943 HH11 ARG A 673     -75.799 -16.930  -4.736  1.00 10.00      A   
ATOM   3944 HH12 ARG A 673     -74.823 -17.363  -3.372  1.00 10.00      A   
ATOM   3945  NH2 ARG A 673     -74.191 -15.255  -5.712  1.00 10.00      A   
ATOM   3946 HH21 ARG A 673     -75.031 -15.346  -6.251  1.00 10.00      A   
ATOM   3947 HH22 ARG A 673     -73.469 -14.609  -6.013  1.00 10.00      A   
ATOM   3948  C   ARG A 673     -70.088 -13.372  -2.681  1.00 10.00      A   
ATOM   3949  O   ARG A 673     -69.015 -13.959  -2.819  1.00 10.00      A   
ATOM   3950  N   ASP A 674     -70.639 -12.643  -3.643  1.00 10.00      A   
ATOM   3951  HN  ASP A 674     -71.502 -12.203  -3.476  1.00 10.00      A   
ATOM   3952  CA  ASP A 674     -70.002 -12.485  -4.944  1.00 10.00      A   
ATOM   3953  CB  ASP A 674     -70.914 -11.721  -5.903  1.00 10.00      A   
ATOM   3954  CG  ASP A 674     -71.862 -12.614  -6.683  1.00 10.00      A   
ATOM   3955  OD1 ASP A 674     -72.430 -12.139  -7.688  1.00 10.00      A   
ATOM   3956  OD2 ASP A 674     -72.043 -13.795  -6.308  1.00 10.00      A   
ATOM   3957  C   ASP A 674     -68.684 -11.744  -4.791  1.00 10.00      A   
ATOM   3958  O   ASP A 674     -67.707 -12.043  -5.481  1.00 10.00      A   
ATOM   3959  N   TYR A 675     -68.674 -10.769  -3.884  1.00 10.00      A   
ATOM   3960  HN  TYR A 675     -69.505 -10.558  -3.406  1.00 10.00      A   
ATOM   3961  CA  TYR A 675     -67.478  -9.988  -3.598  1.00 10.00      A   
ATOM   3962  CB  TYR A 675     -67.769  -8.949  -2.510  1.00 10.00      A   
ATOM   3963  CG  TYR A 675     -68.298  -7.626  -3.010  1.00 10.00      A   
ATOM   3964  CD1 TYR A 675     -67.663  -6.943  -4.039  1.00 10.00      A   
ATOM   3965  CD2 TYR A 675     -69.425  -7.051  -2.441  1.00 10.00      A   
ATOM   3966  CE1 TYR A 675     -68.137  -5.725  -4.487  1.00 10.00      A   
ATOM   3967  CE2 TYR A 675     -69.910  -5.836  -2.883  1.00 10.00      A   
ATOM   3968  CZ  TYR A 675     -69.262  -5.176  -3.903  1.00 10.00      A   
ATOM   3969  OH  TYR A 675     -69.741  -3.964  -4.337  1.00 10.00      A   
ATOM   3970  HH  TYR A 675     -70.000  -3.437  -3.569  1.00 10.00      A   
ATOM   3971  C   TYR A 675     -66.354 -10.899  -3.116  1.00 10.00      A   
ATOM   3972  O   TYR A 675     -65.211 -10.797  -3.571  1.00 10.00      A   
ATOM   3973  N   ALA A 676     -66.698 -11.795  -2.196  1.00 10.00      A   
ATOM   3974  HN  ALA A 676     -67.628 -11.827  -1.892  1.00 10.00      A   
ATOM   3975  CA  ALA A 676     -65.735 -12.729  -1.626  1.00 10.00      A   
ATOM   3976  CB  ALA A 676     -66.368 -13.517  -0.490  1.00 10.00      A   
ATOM   3977  C   ALA A 676     -65.171 -13.669  -2.683  1.00 10.00      A   
ATOM   3978  O   ALA A 676     -63.979 -13.966  -2.681  1.00 10.00      A   
ATOM   3979  N   ALA A 677     -66.032 -14.125  -3.587  1.00 10.00      A   
ATOM   3980  HN  ALA A 677     -66.973 -13.852  -3.528  1.00 10.00      A   
ATOM   3981  CA  ALA A 677     -65.618 -15.027  -4.657  1.00 10.00      A   
ATOM   3982  CB  ALA A 677     -66.821 -15.475  -5.471  1.00 10.00      A   
ATOM   3983  C   ALA A 677     -64.600 -14.352  -5.563  1.00 10.00      A   
ATOM   3984  O   ALA A 677     -63.621 -14.968  -5.986  1.00 10.00      A   
ATOM   3985  N   SER A 678     -64.837 -13.080  -5.849  1.00 10.00      A   
ATOM   3986  HN  SER A 678     -65.637 -12.649  -5.480  1.00 10.00      A   
ATOM   3987  CA  SER A 678     -63.945 -12.313  -6.702  1.00 10.00      A   
ATOM   3988  CB  SER A 678     -64.583 -10.975  -7.084  1.00 10.00      A   
ATOM   3989  OG  SER A 678     -63.930 -10.401  -8.201  1.00 10.00      A   
ATOM   3990  HG  SER A 678     -64.532 -10.413  -8.965  1.00 10.00      A   
ATOM   3991  C   SER A 678     -62.602 -12.089  -6.013  1.00 10.00      A   
ATOM   3992  O   SER A 678     -61.540 -12.301  -6.607  1.00 10.00      A   
ATOM   3993  N   MET A 679     -62.655 -11.686  -4.746  1.00 10.00      A   
ATOM   3994  HN  MET A 679     -63.531 -11.546  -4.324  1.00 10.00      A   
ATOM   3995  CA  MET A 679     -61.446 -11.437  -3.973  1.00 10.00      A   
ATOM   3996  CB  MET A 679     -61.769 -10.804  -2.617  1.00 10.00      A   
ATOM   3997  CG  MET A 679     -60.543 -10.305  -1.871  1.00 10.00      A   
ATOM   3998  SD  MET A 679     -59.528  -9.195  -2.868  1.00 10.00      A   
ATOM   3999  CE  MET A 679     -58.106  -9.004  -1.798  1.00 10.00      A   
ATOM   4000  C   MET A 679     -60.642 -12.718  -3.789  1.00 10.00      A   
ATOM   4001  O   MET A 679     -59.411 -12.685  -3.735  1.00 10.00      A   
ATOM   4002  N   GLU A 680     -61.342 -13.846  -3.715  1.00 10.00      A   
ATOM   4003  HN  GLU A 680     -62.324 -13.805  -3.763  1.00 10.00      A   
ATOM   4004  CA  GLU A 680     -60.693 -15.143  -3.554  1.00 10.00      A   
ATOM   4005  CB  GLU A 680     -61.743 -16.258  -3.499  1.00 10.00      A   
ATOM   4006  CG  GLU A 680     -61.186 -17.638  -3.198  1.00 10.00      A   
ATOM   4007  CD  GLU A 680     -62.174 -18.736  -3.510  1.00 10.00      A   
ATOM   4008  OE1 GLU A 680     -63.086 -18.968  -2.690  1.00 10.00      A   
ATOM   4009  OE2 GLU A 680     -62.042 -19.370  -4.577  1.00 10.00      A   
ATOM   4010  C   GLU A 680     -59.726 -15.397  -4.708  1.00 10.00      A   
ATOM   4011  O   GLU A 680     -58.592 -15.833  -4.504  1.00 10.00      A   
ATOM   4012  N   GLN A 681     -60.181 -15.105  -5.919  1.00 10.00      A   
ATOM   4013  HN  GLN A 681     -61.092 -14.752  -6.012  1.00 10.00      A   
ATOM   4014  CA  GLN A 681     -59.366 -15.287  -7.108  1.00 10.00      A   
ATOM   4015  CB  GLN A 681     -60.239 -15.240  -8.366  1.00 10.00      A   
ATOM   4016  CG  GLN A 681     -60.868 -16.578  -8.731  1.00 10.00      A   
ATOM   4017  CD  GLN A 681     -59.832 -17.676  -8.908  1.00 10.00      A   
ATOM   4018  OE1 GLN A 681     -59.234 -17.816  -9.977  1.00 10.00      A   
ATOM   4019  NE2 GLN A 681     -59.609 -18.462  -7.863  1.00 10.00      A   
ATOM   4020 HE21 GLN A 681     -60.116 -18.297  -7.040  1.00 10.00      A   
ATOM   4021 HE22 GLN A 681     -58.952 -19.185  -7.959  1.00 10.00      A   
ATOM   4022  C   GLN A 681     -58.263 -14.235  -7.171  1.00 10.00      A   
ATOM   4023  O   GLN A 681     -57.157 -14.499  -7.654  1.00 10.00      A   
ATOM   4024  N   ARG A 682     -58.573 -13.049  -6.660  1.00 10.00      A   
ATOM   4025  HN  ARG A 682     -59.474 -12.912  -6.290  1.00 10.00      A   
ATOM   4026  CA  ARG A 682     -57.626 -11.942  -6.639  1.00 10.00      A   
ATOM   4027  CB  ARG A 682     -58.324 -10.669  -6.162  1.00 10.00      A   
ATOM   4028  CG  ARG A 682     -58.011  -9.434  -6.989  1.00 10.00      A   
ATOM   4029  CD  ARG A 682     -58.414  -9.621  -8.443  1.00 10.00      A   
ATOM   4030  NE  ARG A 682     -59.827  -9.970  -8.588  1.00 10.00      A   
ATOM   4031  HE  ARG A 682     -60.477  -9.461  -8.047  1.00 10.00      A   
ATOM   4032  CZ  ARG A 682     -60.273 -10.927  -9.395  1.00 10.00      A   
ATOM   4033  NH1 ARG A 682     -59.416 -11.632 -10.126  1.00 10.00      A   
ATOM   4034 HH11 ARG A 682     -58.433 -11.451 -10.067  1.00 10.00      A   
ATOM   4035 HH12 ARG A 682     -59.750 -12.348 -10.743  1.00 10.00      A   
ATOM   4036  NH2 ARG A 682     -61.570 -11.200  -9.455  1.00 10.00      A   
ATOM   4037 HH21 ARG A 682     -61.907 -11.922 -10.064  1.00 10.00      A   
ATOM   4038 HH22 ARG A 682     -62.227 -10.687  -8.884  1.00 10.00      A   
ATOM   4039  C   ARG A 682     -56.444 -12.263  -5.728  1.00 10.00      A   
ATOM   4040  O   ARG A 682     -55.289 -12.066  -6.103  1.00 10.00      A   
ATOM   4041  N   ILE A 683     -56.746 -12.777  -4.539  1.00 10.00      A   
ATOM   4042  HN  ILE A 683     -57.694 -12.914  -4.306  1.00 10.00      A   
ATOM   4043  CA  ILE A 683     -55.718 -13.129  -3.562  1.00 10.00      A   
ATOM   4044  CB  ILE A 683     -56.334 -13.676  -2.253  1.00 10.00      A   
ATOM   4045  CG1 ILE A 683     -57.146 -12.585  -1.555  1.00 10.00      A   
ATOM   4046  CG2 ILE A 683     -55.258 -14.219  -1.320  1.00 10.00      A   
ATOM   4047  CD1 ILE A 683     -57.956 -13.084  -0.377  1.00 10.00      A   
ATOM   4048  C   ILE A 683     -54.735 -14.146  -4.135  1.00 10.00      A   
ATOM   4049  O   ILE A 683     -53.520 -13.994  -3.994  1.00 10.00      A   
ATOM   4050  N   ARG A 684     -55.262 -15.172  -4.794  1.00 10.00      A   
ATOM   4051  HN  ARG A 684     -56.237 -15.233  -4.885  1.00 10.00      A   
ATOM   4052  CA  ARG A 684     -54.425 -16.207  -5.385  1.00 10.00      A   
ATOM   4053  CB  ARG A 684     -55.269 -17.350  -5.952  1.00 10.00      A   
ATOM   4054  CG  ARG A 684     -55.859 -18.271  -4.896  1.00 10.00      A   
ATOM   4055  CD  ARG A 684     -54.781 -18.850  -3.992  1.00 10.00      A   
ATOM   4056  NE  ARG A 684     -53.905 -19.782  -4.695  1.00 10.00      A   
ATOM   4057  HE  ARG A 684     -53.140 -19.399  -5.187  1.00 10.00      A   
ATOM   4058  CZ  ARG A 684     -54.077 -21.104  -4.697  1.00 10.00      A   
ATOM   4059  NH1 ARG A 684     -55.095 -21.643  -4.038  1.00 10.00      A   
ATOM   4060 HH11 ARG A 684     -55.739 -21.059  -3.538  1.00 10.00      A   
ATOM   4061 HH12 ARG A 684     -55.223 -22.640  -4.035  1.00 10.00      A   
ATOM   4062  NH2 ARG A 684     -53.236 -21.888  -5.351  1.00 10.00      A   
ATOM   4063 HH21 ARG A 684     -53.374 -22.884  -5.348  1.00 10.00      A   
ATOM   4064 HH22 ARG A 684     -52.458 -21.499  -5.849  1.00 10.00      A   
ATOM   4065  C   ARG A 684     -53.507 -15.628  -6.458  1.00 10.00      A   
ATOM   4066  O   ARG A 684     -52.371 -16.077  -6.627  1.00 10.00      A   
ATOM   4067  N   MET A 685     -54.005 -14.620  -7.172  1.00 10.00      A   
ATOM   4068  HN  MET A 685     -54.918 -14.305  -6.984  1.00 10.00      A   
ATOM   4069  CA  MET A 685     -53.226 -13.969  -8.220  1.00 10.00      A   
ATOM   4070  CB  MET A 685     -54.116 -13.090  -9.109  1.00 10.00      A   
ATOM   4071  CG  MET A 685     -55.019 -13.876 -10.046  1.00 10.00      A   
ATOM   4072  SD  MET A 685     -56.350 -12.885 -10.755  1.00 10.00      A   
ATOM   4073  CE  MET A 685     -57.214 -14.139 -11.705  1.00 10.00      A   
ATOM   4074  C   MET A 685     -52.097 -13.144  -7.609  1.00 10.00      A   
ATOM   4075  O   MET A 685     -51.012 -13.022  -8.183  1.00 10.00      A   
ATOM   4076  N   LEU A 686     -52.358 -12.583  -6.437  1.00 10.00      A   
ATOM   4077  HN  LEU A 686     -53.247 -12.704  -6.037  1.00 10.00      A   
ATOM   4078  CA  LEU A 686     -51.366 -11.782  -5.735  1.00 10.00      A   
ATOM   4079  CB  LEU A 686     -52.046 -10.912  -4.676  1.00 10.00      A   
ATOM   4080  CG  LEU A 686     -52.893  -9.753  -5.202  1.00 10.00      A   
ATOM   4081  CD1 LEU A 686     -53.815  -9.231  -4.110  1.00 10.00      A   
ATOM   4082  CD2 LEU A 686     -52.002  -8.641  -5.732  1.00 10.00      A   
ATOM   4083  C   LEU A 686     -50.326 -12.682  -5.078  1.00 10.00      A   
ATOM   4084  O   LEU A 686     -49.123 -12.445  -5.191  1.00 10.00      A   
ATOM   4085  N   GLN A 687     -50.803 -13.728  -4.414  1.00 10.00      A   
ATOM   4086  HN  GLN A 687     -51.776 -13.865  -4.380  1.00 10.00      A   
ATOM   4087  CA  GLN A 687     -49.931 -14.673  -3.723  1.00 10.00      A   
ATOM   4088  CB  GLN A 687     -50.757 -15.726  -2.981  1.00 10.00      A   
ATOM   4089  CG  GLN A 687     -49.944 -16.635  -2.071  1.00 10.00      A   
ATOM   4090  CD  GLN A 687     -49.257 -15.885  -0.949  1.00 10.00      A   
ATOM   4091  OE1 GLN A 687     -48.118 -15.437  -1.090  1.00 10.00      A   
ATOM   4092  NE2 GLN A 687     -49.938 -15.747   0.179  1.00 10.00      A   
ATOM   4093 HE21 GLN A 687     -50.839 -16.136   0.228  1.00 10.00      A   
ATOM   4094 HE22 GLN A 687     -49.513 -15.258   0.918  1.00 10.00      A   
ATOM   4095  C   GLN A 687     -48.940 -15.335  -4.681  1.00 10.00      A   
ATOM   4096  O   GLN A 687     -47.755 -15.454  -4.372  1.00 10.00      A   
ATOM   4097  N   GLN A 688     -49.421 -15.742  -5.855  1.00 10.00      A   
ATOM   4098  HN  GLN A 688     -50.378 -15.628  -6.048  1.00 10.00      A   
ATOM   4099  CA  GLN A 688     -48.560 -16.381  -6.852  1.00 10.00      A   
ATOM   4100  CB  GLN A 688     -49.376 -16.867  -8.056  1.00 10.00      A   
ATOM   4101  CG  GLN A 688     -49.697 -15.781  -9.073  1.00 10.00      A   
ATOM   4102  CD  GLN A 688     -50.499 -16.287 -10.255  1.00 10.00      A   
ATOM   4103  OE1 GLN A 688     -50.376 -17.444 -10.663  1.00 10.00      A   
ATOM   4104  NE2 GLN A 688     -51.318 -15.417 -10.823  1.00 10.00      A   
ATOM   4105 HE21 GLN A 688     -51.354 -14.509 -10.455  1.00 10.00      A   
ATOM   4106 HE22 GLN A 688     -51.857 -15.715 -11.586  1.00 10.00      A   
ATOM   4107  C   GLN A 688     -47.452 -15.427  -7.303  1.00 10.00      A   
ATOM   4108  O   GLN A 688     -46.352 -15.849  -7.657  1.00 10.00      A   
ATOM   4109  N   THR A 689     -47.749 -14.136  -7.260  1.00 10.00      A   
ATOM   4110  HN  THR A 689     -48.634 -13.861  -6.944  1.00 10.00      A   
ATOM   4111  CA  THR A 689     -46.794 -13.118  -7.653  1.00 10.00      A   
ATOM   4112  CB  THR A 689     -47.513 -11.778  -7.911  1.00 10.00      A   
ATOM   4113  OG1 THR A 689     -48.593 -11.993  -8.834  1.00 10.00      A   
ATOM   4114  HG1 THR A 689     -49.322 -12.438  -8.384  1.00 10.00      A   
ATOM   4115  CG2 THR A 689     -46.558 -10.757  -8.504  1.00 10.00      A   
ATOM   4116  C   THR A 689     -45.728 -12.957  -6.567  1.00 10.00      A   
ATOM   4117  O   THR A 689     -44.557 -12.692  -6.859  1.00 10.00      A   
ATOM   4118  N   ILE A 690     -46.137 -13.147  -5.321  1.00 10.00      A   
ATOM   4119  HN  ILE A 690     -47.081 -13.366  -5.154  1.00 10.00      A   
ATOM   4120  CA  ILE A 690     -45.230 -13.038  -4.190  1.00 10.00      A   
ATOM   4121  CB  ILE A 690     -46.002 -13.020  -2.854  1.00 10.00      A   
ATOM   4122  CG1 ILE A 690     -46.922 -11.798  -2.794  1.00 10.00      A   
ATOM   4123  CG2 ILE A 690     -45.043 -13.031  -1.671  1.00 10.00      A   
ATOM   4124  CD1 ILE A 690     -47.813 -11.767  -1.573  1.00 10.00      A   
ATOM   4125  C   ILE A 690     -44.239 -14.199  -4.188  1.00 10.00      A   
ATOM   4126  O   ILE A 690     -43.024 -13.990  -4.145  1.00 10.00      A   
ATOM   4127  N   GLU A 691     -44.761 -15.420  -4.257  1.00 10.00      A   
ATOM   4128  HN  GLU A 691     -45.741 -15.524  -4.294  1.00 10.00      A   
ATOM   4129  CA  GLU A 691     -43.917 -16.611  -4.257  1.00 10.00      A   
ATOM   4130  CB  GLU A 691     -44.749 -17.891  -4.139  1.00 10.00      A   
ATOM   4131  CG  GLU A 691     -45.892 -18.000  -5.132  1.00 10.00      A   
ATOM   4132  CD  GLU A 691     -46.758 -19.214  -4.878  1.00 10.00      A   
ATOM   4133  OE1 GLU A 691     -46.237 -20.343  -4.972  1.00 10.00      A   
ATOM   4134  OE2 GLU A 691     -47.957 -19.047  -4.575  1.00 10.00      A   
ATOM   4135  C   GLU A 691     -42.988 -16.648  -5.473  1.00 10.00      A   
ATOM   4136  O   GLU A 691     -41.850 -17.110  -5.379  1.00 10.00      A   
ATOM   4137  N   GLN A 692     -43.477 -16.148  -6.606  1.00 10.00      A   
ATOM   4138  HN  GLN A 692     -44.398 -15.813  -6.619  1.00 10.00      A   
ATOM   4139  CA  GLN A 692     -42.683 -16.105  -7.832  1.00 10.00      A   
ATOM   4140  CB  GLN A 692     -43.540 -15.636  -9.010  1.00 10.00      A   
ATOM   4141  CG  GLN A 692     -42.799 -15.539 -10.335  1.00 10.00      A   
ATOM   4142  CD  GLN A 692     -42.236 -16.870 -10.799  1.00 10.00      A   
ATOM   4143  OE1 GLN A 692     -42.764 -17.931 -10.473  1.00 10.00      A   
ATOM   4144  NE2 GLN A 692     -41.158 -16.821 -11.567  1.00 10.00      A   
ATOM   4145 HE21 GLN A 692     -40.790 -15.941 -11.790  1.00 10.00      A   
ATOM   4146 HE22 GLN A 692     -40.780 -17.666 -11.891  1.00 10.00      A   
ATOM   4147  C   GLN A 692     -41.483 -15.183  -7.648  1.00 10.00      A   
ATOM   4148  O   GLN A 692     -40.367 -15.510  -8.048  1.00 10.00      A   
ATOM   4149  N   ALA A 693     -41.721 -14.040  -7.010  1.00 10.00      A   
ATOM   4150  HN  ALA A 693     -42.631 -13.849  -6.693  1.00 10.00      A   
ATOM   4151  CA  ALA A 693     -40.666 -13.069  -6.757  1.00 10.00      A   
ATOM   4152  CB  ALA A 693     -41.256 -11.787  -6.198  1.00 10.00      A   
ATOM   4153  C   ALA A 693     -39.634 -13.644  -5.795  1.00 10.00      A   
ATOM   4154  O   ALA A 693     -38.432 -13.442  -5.967  1.00 10.00      A   
ATOM   4155  N   LEU A 694     -40.115 -14.370  -4.788  1.00 10.00      A   
ATOM   4156  HN  LEU A 694     -41.088 -14.482  -4.704  1.00 10.00      A   
ATOM   4157  CA  LEU A 694     -39.235 -14.996  -3.800  1.00 10.00      A   
ATOM   4158  CB  LEU A 694     -40.052 -15.722  -2.726  1.00 10.00      A   
ATOM   4159  CG  LEU A 694     -40.824 -14.827  -1.754  1.00 10.00      A   
ATOM   4160  CD1 LEU A 694     -41.935 -15.612  -1.073  1.00 10.00      A   
ATOM   4161  CD2 LEU A 694     -39.883 -14.224  -0.723  1.00 10.00      A   
ATOM   4162  C   LEU A 694     -38.266 -15.965  -4.474  1.00 10.00      A   
ATOM   4163  O   LEU A 694     -37.070 -15.978  -4.175  1.00 10.00      A   
ATOM   4164  N   LEU A 695     -38.792 -16.760  -5.394  1.00 10.00      A   
ATOM   4165  HN  LEU A 695     -39.752 -16.689  -5.590  1.00 10.00      A   
ATOM   4166  CA  LEU A 695     -37.985 -17.726  -6.130  1.00 10.00      A   
ATOM   4167  CB  LEU A 695     -38.880 -18.608  -7.004  1.00 10.00      A   
ATOM   4168  CG  LEU A 695     -39.850 -19.530  -6.262  1.00 10.00      A   
ATOM   4169  CD1 LEU A 695     -40.930 -20.039  -7.204  1.00 10.00      A   
ATOM   4170  CD2 LEU A 695     -39.102 -20.694  -5.635  1.00 10.00      A   
ATOM   4171  C   LEU A 695     -36.962 -17.004  -6.998  1.00 10.00      A   
ATOM   4172  O   LEU A 695     -35.777 -17.335  -6.987  1.00 10.00      A   
ATOM   4173  N   GLU A 696     -37.429 -16.000  -7.731  1.00 10.00      A   
ATOM   4174  HN  GLU A 696     -38.386 -15.786  -7.693  1.00 10.00      A   
ATOM   4175  CA  GLU A 696     -36.567 -15.212  -8.601  1.00 10.00      A   
ATOM   4176  CB  GLU A 696     -37.392 -14.177  -9.366  1.00 10.00      A   
ATOM   4177  CG  GLU A 696     -38.027 -14.717 -10.636  1.00 10.00      A   
ATOM   4178  CD  GLU A 696     -36.993 -15.092 -11.673  1.00 10.00      A   
ATOM   4179  OE1 GLU A 696     -36.588 -16.273 -11.719  1.00 10.00      A   
ATOM   4180  OE2 GLU A 696     -36.575 -14.209 -12.453  1.00 10.00      A   
ATOM   4181  C   GLU A 696     -35.453 -14.527  -7.814  1.00 10.00      A   
ATOM   4182  O   GLU A 696     -34.280 -14.607  -8.186  1.00 10.00      A   
ATOM   4183  N   GLN A 697     -35.824 -13.866  -6.721  1.00 10.00      A   
ATOM   4184  HN  GLN A 697     -36.777 -13.843  -6.475  1.00 10.00      A   
ATOM   4185  CA  GLN A 697     -34.861 -13.171  -5.881  1.00 10.00      A   
ATOM   4186  CB  GLN A 697     -35.574 -12.480  -4.715  1.00 10.00      A   
ATOM   4187  CG  GLN A 697     -34.646 -11.721  -3.782  1.00 10.00      A   
ATOM   4188  CD  GLN A 697     -35.198 -10.370  -3.386  1.00 10.00      A   
ATOM   4189  OE1 GLN A 697     -35.911  -9.725  -4.154  1.00 10.00      A   
ATOM   4190  NE2 GLN A 697     -34.878  -9.937  -2.179  1.00 10.00      A   
ATOM   4191 HE21 GLN A 697     -34.311 -10.507  -1.617  1.00 10.00      A   
ATOM   4192 HE22 GLN A 697     -35.217  -9.064  -1.894  1.00 10.00      A   
ATOM   4193  C   GLN A 697     -33.806 -14.140  -5.363  1.00 10.00      A   
ATOM   4194  O   GLN A 697     -32.603 -13.879  -5.461  1.00 10.00      A   
ATOM   4195  N   GLY A 698     -34.266 -15.269  -4.838  1.00 10.00      A   
ATOM   4196  HN  GLY A 698     -35.236 -15.423  -4.805  1.00 10.00      A   
ATOM   4197  CA  GLY A 698     -33.362 -16.270  -4.314  1.00 10.00      A   
ATOM   4198  C   GLY A 698     -32.451 -16.837  -5.382  1.00 10.00      A   
ATOM   4199  O   GLY A 698     -31.250 -16.974  -5.167  1.00 10.00      A   
ATOM   4200  N   ARG A 699     -33.024 -17.138  -6.542  1.00 10.00      A   
ATOM   4201  HN  ARG A 699     -33.993 -16.994  -6.645  1.00 10.00      A   
ATOM   4202  CA  ARG A 699     -32.275 -17.698  -7.660  1.00 10.00      A   
ATOM   4203  CB  ARG A 699     -33.196 -17.937  -8.856  1.00 10.00      A   
ATOM   4204  CG  ARG A 699     -32.493 -18.525 -10.069  1.00 10.00      A   
ATOM   4205  CD  ARG A 699     -33.456 -18.724 -11.227  1.00 10.00      A   
ATOM   4206  NE  ARG A 699     -34.018 -17.459 -11.707  1.00 10.00      A   
ATOM   4207  HE  ARG A 699     -34.884 -17.172 -11.322  1.00 10.00      A   
ATOM   4208  CZ  ARG A 699     -33.449 -16.691 -12.639  1.00 10.00      A   
ATOM   4209  NH1 ARG A 699     -32.298 -17.053 -13.199  1.00 10.00      A   
ATOM   4210 HH11 ARG A 699     -31.852 -17.905 -12.924  1.00 10.00      A   
ATOM   4211 HH12 ARG A 699     -31.874 -16.476 -13.903  1.00 10.00      A   
ATOM   4212  NH2 ARG A 699     -34.045 -15.569 -13.023  1.00 10.00      A   
ATOM   4213 HH21 ARG A 699     -33.625 -14.984 -13.723  1.00 10.00      A   
ATOM   4214 HH22 ARG A 699     -34.928 -15.300 -12.613  1.00 10.00      A   
ATOM   4215  C   ARG A 699     -31.108 -16.806  -8.066  1.00 10.00      A   
ATOM   4216  O   ARG A 699     -29.991 -17.284  -8.248  1.00 10.00      A   
ATOM   4217  N   ILE A 700     -31.363 -15.507  -8.202  1.00 10.00      A   
ATOM   4218  HN  ILE A 700     -32.278 -15.174  -8.049  1.00 10.00      A   
ATOM   4219  CA  ILE A 700     -30.312 -14.569  -8.591  1.00 10.00      A   
ATOM   4220  CB  ILE A 700     -30.874 -13.177  -8.972  1.00 10.00      A   
ATOM   4221  CG1 ILE A 700     -31.972 -13.327 -10.035  1.00 10.00      A   
ATOM   4222  CG2 ILE A 700     -29.763 -12.271  -9.493  1.00 10.00      A   
ATOM   4223  CD1 ILE A 700     -32.628 -12.026 -10.447  1.00 10.00      A   
ATOM   4224  C   ILE A 700     -29.245 -14.450  -7.499  1.00 10.00      A   
ATOM   4225  O   ILE A 700     -28.079 -14.172  -7.779  1.00 10.00      A   
ATOM   4226  N   THR A 701     -29.644 -14.701  -6.257  1.00 10.00      A   
ATOM   4227  HN  THR A 701     -30.581 -14.942  -6.095  1.00 10.00      A   
ATOM   4228  CA  THR A 701     -28.722 -14.637  -5.125  1.00 10.00      A   
ATOM   4229  CB  THR A 701     -29.485 -14.644  -3.779  1.00 10.00      A   
ATOM   4230  OG1 THR A 701     -30.514 -13.646  -3.802  1.00 10.00      A   
ATOM   4231  HG1 THR A 701     -31.300 -14.001  -4.234  1.00 10.00      A   
ATOM   4232  CG2 THR A 701     -28.548 -14.357  -2.614  1.00 10.00      A   
ATOM   4233  C   THR A 701     -27.743 -15.815  -5.164  1.00 10.00      A   
ATOM   4234  O   THR A 701     -26.667 -15.766  -4.567  1.00 10.00      A   
ATOM   4235  N   GLU A 702     -28.107 -16.859  -5.902  1.00 10.00      A   
ATOM   4236  HN  GLU A 702     -28.960 -16.827  -6.390  1.00 10.00      A   
ATOM   4237  CA  GLU A 702     -27.272 -18.050  -6.015  1.00 10.00      A   
ATOM   4238  CB  GLU A 702     -28.130 -19.277  -6.312  1.00 10.00      A   
ATOM   4239  CG  GLU A 702     -29.287 -19.457  -5.347  1.00 10.00      A   
ATOM   4240  CD  GLU A 702     -29.937 -20.817  -5.464  1.00 10.00      A   
ATOM   4241  OE1 GLU A 702     -30.399 -21.172  -6.568  1.00 10.00      A   
ATOM   4242  OE2 GLU A 702     -29.991 -21.540  -4.447  1.00 10.00      A   
ATOM   4243  C   GLU A 702     -26.211 -17.884  -7.093  1.00 10.00      A   
ATOM   4244  O   GLU A 702     -25.342 -18.741  -7.263  1.00 10.00      A   
ATOM   4245  N   LYS A 703     -26.290 -16.788  -7.826  1.00 10.00      A   
ATOM   4246  HN  LYS A 703     -27.006 -16.141  -7.648  1.00 10.00      A   
ATOM   4247  CA  LYS A 703     -25.338 -16.517  -8.887  1.00 10.00      A   
ATOM   4248  CB  LYS A 703     -25.908 -15.470  -9.842  1.00 10.00      A   
ATOM   4249  CG  LYS A 703     -25.386 -15.570 -11.263  1.00 10.00      A   
ATOM   4250  CD  LYS A 703     -26.140 -14.625 -12.179  1.00 10.00      A   
ATOM   4251  CE  LYS A 703     -25.559 -14.620 -13.580  1.00 10.00      A   
ATOM   4252  NZ  LYS A 703     -26.255 -13.652 -14.468  1.00 10.00      A   
ATOM   4253  HZ1 LYS A 703     -27.149 -14.057 -14.815  1.00 10.00      A   
ATOM   4254  HZ2 LYS A 703     -25.655 -13.427 -15.285  1.00 10.00      A   
ATOM   4255  HZ3 LYS A 703     -26.463 -12.773 -13.954  1.00 10.00      A   
ATOM   4256  C   LYS A 703     -24.006 -16.041  -8.311  1.00 10.00      A   
ATOM   4257  O   LYS A 703     -23.966 -15.161  -7.448  1.00 10.00      A   
ATOM   4258  N   THR A 704     -22.920 -16.632  -8.779  1.00 10.00      A   
ATOM   4259  HN  THR A 704     -23.013 -17.335  -9.457  1.00 10.00      A   
ATOM   4260  CA  THR A 704     -21.591 -16.264  -8.313  1.00 10.00      A   
ATOM   4261  CB  THR A 704     -20.835 -17.493  -7.784  1.00 10.00      A   
ATOM   4262  OG1 THR A 704     -21.652 -18.663  -7.952  1.00 10.00      A   
ATOM   4263  HG1 THR A 704     -22.327 -18.688  -7.255  1.00 10.00      A   
ATOM   4264  CG2 THR A 704     -20.505 -17.325  -6.310  1.00 10.00      A   
ATOM   4265  C   THR A 704     -20.787 -15.617  -9.439  1.00 10.00      A   
ATOM   4266  O   THR A 704     -20.941 -15.983 -10.607  1.00 10.00      A   
ATOM   4267  N   ASN A 705     -19.938 -14.655  -9.090  1.00 10.00      A   
ATOM   4268  HN  ASN A 705     -19.860 -14.401  -8.144  1.00 10.00      A   
ATOM   4269  CA  ASN A 705     -19.120 -13.966 -10.083  1.00 10.00      A   
ATOM   4270  CB  ASN A 705     -18.623 -12.617  -9.557  1.00 10.00      A   
ATOM   4271  CG  ASN A 705     -19.742 -11.610  -9.373  1.00 10.00      A   
ATOM   4272  OD1 ASN A 705     -20.786 -11.702 -10.016  1.00 10.00      A   
ATOM   4273  ND2 ASN A 705     -19.532 -10.646  -8.493  1.00 10.00      A   
ATOM   4274 HD21 ASN A 705     -18.676 -10.636  -8.011  1.00 10.00      A   
ATOM   4275 HD22 ASN A 705     -20.237  -9.964  -8.363  1.00 10.00      A   
ATOM   4276  C   ASN A 705     -17.943 -14.828 -10.514  1.00 10.00      A   
ATOM   4277  O   ASN A 705     -17.295 -15.466  -9.685  1.00 10.00      A   
ATOM   4278  N   GLN A 706     -17.682 -14.854 -11.812  1.00 10.00      A   
ATOM   4279  HN  GLN A 706     -18.250 -14.332 -12.425  1.00 10.00      A   
ATOM   4280  CA  GLN A 706     -16.580 -15.637 -12.357  1.00 10.00      A   
ATOM   4281  CB  GLN A 706     -16.969 -16.226 -13.713  1.00 10.00      A   
ATOM   4282  CG  GLN A 706     -18.367 -16.811 -13.780  1.00 10.00      A   
ATOM   4283  CD  GLN A 706     -18.701 -17.359 -15.154  1.00 10.00      A   
ATOM   4284  OE1 GLN A 706     -19.835 -17.248 -15.620  1.00 10.00      A   
ATOM   4285  NE2 GLN A 706     -17.721 -17.965 -15.802  1.00 10.00      A   
ATOM   4286 HE21 GLN A 706     -16.846 -18.028 -15.367  1.00 10.00      A   
ATOM   4287 HE22 GLN A 706     -17.909 -18.336 -16.692  1.00 10.00      A   
ATOM   4288  C   GLN A 706     -15.338 -14.769 -12.530  1.00 10.00      A   
ATOM   4289  O   GLN A 706     -15.412 -13.543 -12.413  1.00 10.00      A   
ATOM   4290  N   ASN A 707     -14.211 -15.406 -12.828  1.00 10.00      A   
ATOM   4291  HN  ASN A 707     -14.222 -16.386 -12.909  1.00 10.00      A   
ATOM   4292  CA  ASN A 707     -12.953 -14.695 -13.031  1.00 10.00      A   
ATOM   4293  CB  ASN A 707     -12.101 -14.707 -11.751  1.00 10.00      A   
ATOM   4294  CG  ASN A 707     -11.438 -16.047 -11.468  1.00 10.00      A   
ATOM   4295  OD1 ASN A 707     -10.345 -16.330 -11.957  1.00 10.00      A   
ATOM   4296  ND2 ASN A 707     -12.077 -16.867 -10.653  1.00 10.00      A   
ATOM   4297 HD21 ASN A 707     -12.935 -16.570 -10.274  1.00 10.00      A   
ATOM   4298 HD22 ASN A 707     -11.672 -17.738 -10.456  1.00 10.00      A   
ATOM   4299  C   ASN A 707     -12.175 -15.294 -14.207  1.00 10.00      A   
ATOM   4300  O   ASN A 707     -12.491 -16.392 -14.673  1.00 10.00      A   
ATOM   4301  N   PHE A 708     -11.180 -14.561 -14.696  1.00 10.00      A   
ATOM   4302  HN  PHE A 708     -10.990 -13.678 -14.298  1.00 10.00      A   
ATOM   4303  CA  PHE A 708     -10.359 -15.030 -15.809  1.00 10.00      A   
ATOM   4304  CB  PHE A 708      -9.866 -13.863 -16.671  1.00 10.00      A   
ATOM   4305  CG  PHE A 708     -10.946 -13.048 -17.316  1.00 10.00      A   
ATOM   4306  CD1 PHE A 708     -11.882 -13.641 -18.144  1.00 10.00      A   
ATOM   4307  CD2 PHE A 708     -11.015 -11.681 -17.103  1.00 10.00      A   
ATOM   4308  CE1 PHE A 708     -12.869 -12.889 -18.748  1.00 10.00      A   
ATOM   4309  CE2 PHE A 708     -12.001 -10.922 -17.702  1.00 10.00      A   
ATOM   4310  CZ  PHE A 708     -12.930 -11.527 -18.526  1.00 10.00      A   
ATOM   4311  C   PHE A 708      -9.157 -15.808 -15.291  1.00 10.00      A   
ATOM   4312  O   PHE A 708      -9.172 -17.042 -15.249  1.00 10.00      A   
ATOM   4313  N   GLU A 709      -8.120 -15.078 -14.895  1.00 10.00      A   
ATOM   4314  HN  GLU A 709      -8.174 -14.097 -14.950  1.00 10.00      A   
ATOM   4315  CA  GLU A 709      -6.905 -15.686 -14.378  1.00 10.00      A   
ATOM   4316  CB  GLU A 709      -5.693 -14.846 -14.782  1.00 10.00      A   
ATOM   4317  CG  GLU A 709      -4.356 -15.541 -14.595  1.00 10.00      A   
ATOM   4318  CD  GLU A 709      -4.062 -16.535 -15.698  1.00 10.00      A   
ATOM   4319  OE1 GLU A 709      -3.868 -16.102 -16.854  1.00 10.00      A   
ATOM   4320  OE2 GLU A 709      -4.018 -17.751 -15.413  1.00 10.00      A   
ATOM   4321  C   GLU A 709      -6.978 -15.791 -12.860  1.00 10.00      A   
ATOM   4322  O   GLU A 709      -7.514 -14.900 -12.193  1.00 10.00      A   
ATOM   4323  N   MET B   1     -16.575  68.872  -2.297  1.00 10.00      B   
ATOM   4324  HN  MET B   1     -16.514  69.841  -2.455  1.00 10.00      B   
ATOM   4325  CA  MET B   1     -15.436  68.180  -1.699  1.00 10.00      B   
ATOM   4326  CB  MET B   1     -15.242  68.593  -0.238  1.00 10.00      B   
ATOM   4327  CG  MET B   1     -14.446  69.874  -0.043  1.00 10.00      B   
ATOM   4328  SD  MET B   1     -12.758  69.758  -0.676  1.00 10.00      B   
ATOM   4329  CE  MET B   1     -12.170  71.425  -0.370  1.00 10.00      B   
ATOM   4330  C   MET B   1     -15.598  66.668  -1.803  1.00 10.00      B   
ATOM   4331  O   MET B   1     -14.708  65.909  -1.416  1.00 10.00      B   
ATOM   4332  N   PHE B   2     -16.737  66.236  -2.333  1.00 10.00      B   
ATOM   4333  HN  PHE B   2     -17.412  66.893  -2.619  1.00 10.00      B   
ATOM   4334  CA  PHE B   2     -17.007  64.810  -2.494  1.00 10.00      B   
ATOM   4335  CB  PHE B   2     -18.494  64.551  -2.728  1.00 10.00      B   
ATOM   4336  CG  PHE B   2     -19.357  64.927  -1.563  1.00 10.00      B   
ATOM   4337  CD1 PHE B   2     -20.135  66.068  -1.602  1.00 10.00      B   
ATOM   4338  CD2 PHE B   2     -19.387  64.137  -0.427  1.00 10.00      B   
ATOM   4339  CE1 PHE B   2     -20.930  66.419  -0.528  1.00 10.00      B   
ATOM   4340  CE2 PHE B   2     -20.179  64.480   0.651  1.00 10.00      B   
ATOM   4341  CZ  PHE B   2     -20.953  65.623   0.600  1.00 10.00      B   
ATOM   4342  C   PHE B   2     -16.186  64.229  -3.637  1.00 10.00      B   
ATOM   4343  O   PHE B   2     -15.688  63.106  -3.550  1.00 10.00      B   
ATOM   4344  N   GLU B   3     -16.036  65.014  -4.700  1.00 10.00      B   
ATOM   4345  HN  GLU B   3     -16.461  65.898  -4.700  1.00 10.00      B   
ATOM   4346  CA  GLU B   3     -15.271  64.596  -5.873  1.00 10.00      B   
ATOM   4347  CB  GLU B   3     -15.339  65.639  -6.992  1.00 10.00      B   
ATOM   4348  CG  GLU B   3     -16.739  65.863  -7.536  1.00 10.00      B   
ATOM   4349  CD  GLU B   3     -16.856  67.118  -8.377  1.00 10.00      B   
ATOM   4350  OE1 GLU B   3     -15.830  67.582  -8.916  1.00 10.00      B   
ATOM   4351  OE2 GLU B   3     -17.978  67.648  -8.503  1.00 10.00      B   
ATOM   4352  C   GLU B   3     -13.821  64.239  -5.521  1.00 10.00      B   
ATOM   4353  O   GLU B   3     -13.387  63.113  -5.775  1.00 10.00      B   
ATOM   4354  N   PRO B   4     -13.044  65.173  -4.918  1.00 10.00      B   
ATOM   4355  CA  PRO B   4     -11.652  64.897  -4.540  1.00 10.00      B   
ATOM   4356  CB  PRO B   4     -11.162  66.198  -3.895  1.00 10.00      B   
ATOM   4357  CG  PRO B   4     -12.398  66.961  -3.566  1.00 10.00      B   
ATOM   4358  CD  PRO B   4     -13.434  66.554  -4.573  1.00 10.00      B   
ATOM   4359  C   PRO B   4     -11.558  63.745  -3.546  1.00 10.00      B   
ATOM   4360  O   PRO B   4     -10.589  62.987  -3.554  1.00 10.00      B   
ATOM   4361  N   MET B   5     -12.578  63.615  -2.702  1.00 10.00      B   
ATOM   4362  HN  MET B   5     -13.321  64.254  -2.750  1.00 10.00      B   
ATOM   4363  CA  MET B   5     -12.622  62.548  -1.711  1.00 10.00      B   
ATOM   4364  CB  MET B   5     -13.781  62.774  -0.738  1.00 10.00      B   
ATOM   4365  CG  MET B   5     -13.938  61.697   0.324  1.00 10.00      B   
ATOM   4366  SD  MET B   5     -12.446  61.459   1.311  1.00 10.00      B   
ATOM   4367  CE  MET B   5     -12.179  63.118   1.935  1.00 10.00      B   
ATOM   4368  C   MET B   5     -12.761  61.196  -2.401  1.00 10.00      B   
ATOM   4369  O   MET B   5     -12.107  60.224  -2.025  1.00 10.00      B   
ATOM   4370  N   GLU B   6     -13.608  61.147  -3.418  1.00 10.00      B   
ATOM   4371  HN  GLU B   6     -14.114  61.957  -3.662  1.00 10.00      B   
ATOM   4372  CA  GLU B   6     -13.823  59.926  -4.175  1.00 10.00      B   
ATOM   4373  CB  GLU B   6     -15.042  60.096  -5.078  1.00 10.00      B   
ATOM   4374  CG  GLU B   6     -15.473  58.836  -5.799  1.00 10.00      B   
ATOM   4375  CD  GLU B   6     -16.606  59.089  -6.772  1.00 10.00      B   
ATOM   4376  OE1 GLU B   6     -17.778  59.107  -6.337  1.00 10.00      B   
ATOM   4377  OE2 GLU B   6     -16.331  59.264  -7.980  1.00 10.00      B   
ATOM   4378  C   GLU B   6     -12.584  59.611  -5.010  1.00 10.00      B   
ATOM   4379  O   GLU B   6     -12.254  58.450  -5.245  1.00 10.00      B   
ATOM   4380  N   LEU B   7     -11.898  60.662  -5.439  1.00 10.00      B   
ATOM   4381  HN  LEU B   7     -12.227  61.564  -5.225  1.00 10.00      B   
ATOM   4382  CA  LEU B   7     -10.690  60.520  -6.241  1.00 10.00      B   
ATOM   4383  CB  LEU B   7     -10.318  61.861  -6.879  1.00 10.00      B   
ATOM   4384  CG  LEU B   7      -9.075  61.875  -7.772  1.00 10.00      B   
ATOM   4385  CD1 LEU B   7      -9.291  61.018  -9.009  1.00 10.00      B   
ATOM   4386  CD2 LEU B   7      -8.729  63.298  -8.170  1.00 10.00      B   
ATOM   4387  C   LEU B   7      -9.524  59.984  -5.413  1.00 10.00      B   
ATOM   4388  O   LEU B   7      -8.694  59.222  -5.914  1.00 10.00      B   
ATOM   4389  N   THR B   8      -9.451  60.387  -4.149  1.00 10.00      B   
ATOM   4390  HN  THR B   8     -10.127  61.007  -3.798  1.00 10.00      B   
ATOM   4391  CA  THR B   8      -8.382  59.927  -3.276  1.00 10.00      B   
ATOM   4392  CB  THR B   8      -8.286  60.761  -1.983  1.00 10.00      B   
ATOM   4393  OG1 THR B   8      -9.594  61.202  -1.598  1.00 10.00      B   
ATOM   4394  HG1 THR B   8     -10.221  60.472  -1.693  1.00 10.00      B   
ATOM   4395  CG2 THR B   8      -7.386  61.971  -2.195  1.00 10.00      B   
ATOM   4396  C   THR B   8      -8.558  58.452  -2.931  1.00 10.00      B   
ATOM   4397  O   THR B   8      -9.330  58.096  -2.039  1.00 10.00      B   
ATOM   4398  N   ASN B   9      -7.855  57.598  -3.656  1.00 10.00      B   
ATOM   4399  HN  ASN B   9      -7.267  57.941  -4.361  1.00 10.00      B   
ATOM   4400  CA  ASN B   9      -7.934  56.164  -3.432  1.00 10.00      B   
ATOM   4401  CB  ASN B   9      -8.131  55.414  -4.750  1.00 10.00      B   
ATOM   4402  CG  ASN B   9      -9.568  55.496  -5.246  1.00 10.00      B   
ATOM   4403  OD1 ASN B   9     -10.421  54.706  -4.846  1.00 10.00      B   
ATOM   4404  ND2 ASN B   9      -9.848  56.458  -6.119  1.00 10.00      B   
ATOM   4405 HD21 ASN B   9      -9.124  57.058  -6.397  1.00 10.00      B   
ATOM   4406 HD22 ASN B   9     -10.768  56.531  -6.444  1.00 10.00      B   
ATOM   4407  C   ASN B   9      -6.704  55.666  -2.692  1.00 10.00      B   
ATOM   4408  O   ASN B   9      -5.692  56.363  -2.626  1.00 10.00      B   
ATOM   4409  N   ASP B  10      -6.804  54.468  -2.136  1.00 10.00      B   
ATOM   4410  HN  ASP B  10      -7.635  53.963  -2.247  1.00 10.00      B   
ATOM   4411  CA  ASP B  10      -5.711  53.870  -1.375  1.00 10.00      B   
ATOM   4412  CB  ASP B  10      -6.273  52.901  -0.330  1.00 10.00      B   
ATOM   4413  CG  ASP B  10      -5.210  52.306   0.574  1.00 10.00      B   
ATOM   4414  OD1 ASP B  10      -4.613  53.058   1.374  1.00 10.00      B   
ATOM   4415  OD2 ASP B  10      -4.988  51.079   0.513  1.00 10.00      B   
ATOM   4416  C   ASP B  10      -4.730  53.147  -2.291  1.00 10.00      B   
ATOM   4417  O   ASP B  10      -5.112  52.238  -3.034  1.00 10.00      B   
ATOM   4418  N   ALA B  11      -3.471  53.571  -2.245  1.00 10.00      B   
ATOM   4419  HN  ALA B  11      -3.240  54.312  -1.648  1.00 10.00      B   
ATOM   4420  CA  ALA B  11      -2.422  52.968  -3.059  1.00 10.00      B   
ATOM   4421  CB  ALA B  11      -1.235  53.911  -3.165  1.00 10.00      B   
ATOM   4422  C   ALA B  11      -1.996  51.628  -2.462  1.00 10.00      B   
ATOM   4423  O   ALA B  11      -2.154  51.397  -1.259  1.00 10.00      B   
ATOM   4424  N   VAL B  12      -1.452  50.750  -3.290  1.00 10.00      B   
ATOM   4425  HN  VAL B  12      -1.320  50.992  -4.238  1.00 10.00      B   
ATOM   4426  CA  VAL B  12      -1.036  49.434  -2.817  1.00 10.00      B   
ATOM   4427  CB  VAL B  12      -1.934  48.294  -3.358  1.00 10.00      B   
ATOM   4428  CG1 VAL B  12      -1.947  48.270  -4.877  1.00 10.00      B   
ATOM   4429  CG2 VAL B  12      -1.499  46.947  -2.799  1.00 10.00      B   
ATOM   4430  C   VAL B  12       0.439  49.137  -3.085  1.00 10.00      B   
ATOM   4431  O   VAL B  12       0.943  49.312  -4.198  1.00 10.00      B   
ATOM   4432  N   ILE B  13       1.121  48.698  -2.039  1.00 10.00      B   
ATOM   4433  HN  ILE B  13       0.655  48.599  -1.182  1.00 10.00      B   
ATOM   4434  CA  ILE B  13       2.528  48.337  -2.112  1.00 10.00      B   
ATOM   4435  CB  ILE B  13       3.367  49.054  -1.024  1.00 10.00      B   
ATOM   4436  CG1 ILE B  13       3.297  50.578  -1.191  1.00 10.00      B   
ATOM   4437  CG2 ILE B  13       4.817  48.594  -1.071  1.00 10.00      B   
ATOM   4438  CD1 ILE B  13       2.131  51.241  -0.485  1.00 10.00      B   
ATOM   4439  C   ILE B  13       2.633  46.825  -1.926  1.00 10.00      B   
ATOM   4440  O   ILE B  13       1.931  46.255  -1.087  1.00 10.00      B   
ATOM   4441  N   LYS B  14       3.494  46.174  -2.695  1.00 10.00      B   
ATOM   4442  HN  LYS B  14       4.062  46.677  -3.327  1.00 10.00      B   
ATOM   4443  CA  LYS B  14       3.624  44.727  -2.602  1.00 10.00      B   
ATOM   4444  CB  LYS B  14       2.866  44.067  -3.757  1.00 10.00      B   
ATOM   4445  CG  LYS B  14       2.750  42.552  -3.659  1.00 10.00      B   
ATOM   4446  CD  LYS B  14       1.304  42.109  -3.499  1.00 10.00      B   
ATOM   4447  CE  LYS B  14       0.430  42.664  -4.613  1.00 10.00      B   
ATOM   4448  NZ  LYS B  14      -0.895  41.988  -4.686  1.00 10.00      B   
ATOM   4449  HZ1 LYS B  14      -1.606  42.637  -5.082  1.00 10.00      B   
ATOM   4450  HZ2 LYS B  14      -1.208  41.692  -3.732  1.00 10.00      B   
ATOM   4451  HZ3 LYS B  14      -0.838  41.147  -5.295  1.00 10.00      B   
ATOM   4452  C   LYS B  14       5.079  44.270  -2.594  1.00 10.00      B   
ATOM   4453  O   LYS B  14       5.875  44.682  -3.437  1.00 10.00      B   
ATOM   4454  N   VAL B  15       5.418  43.422  -1.629  1.00 10.00      B   
ATOM   4455  HN  VAL B  15       4.735  43.149  -0.977  1.00 10.00      B   
ATOM   4456  CA  VAL B  15       6.766  42.868  -1.514  1.00 10.00      B   
ATOM   4457  CB  VAL B  15       7.254  42.830  -0.046  1.00 10.00      B   
ATOM   4458  CG1 VAL B  15       8.578  42.083   0.077  1.00 10.00      B   
ATOM   4459  CG2 VAL B  15       7.398  44.240   0.498  1.00 10.00      B   
ATOM   4460  C   VAL B  15       6.752  41.454  -2.081  1.00 10.00      B   
ATOM   4461  O   VAL B  15       5.940  40.626  -1.674  1.00 10.00      B   
ATOM   4462  N   ILE B  16       7.637  41.185  -3.027  1.00 10.00      B   
ATOM   4463  HN  ILE B  16       8.276  41.880  -3.296  1.00 10.00      B   
ATOM   4464  CA  ILE B  16       7.700  39.879  -3.661  1.00 10.00      B   
ATOM   4465  CB  ILE B  16       7.685  40.006  -5.200  1.00 10.00      B   
ATOM   4466  CG1 ILE B  16       6.483  40.840  -5.654  1.00 10.00      B   
ATOM   4467  CG2 ILE B  16       7.664  38.631  -5.858  1.00 10.00      B   
ATOM   4468  CD1 ILE B  16       6.424  41.068  -7.146  1.00 10.00      B   
ATOM   4469  C   ILE B  16       8.941  39.104  -3.230  1.00 10.00      B   
ATOM   4470  O   ILE B  16      10.051  39.632  -3.256  1.00 10.00      B   
ATOM   4471  N   GLY B  17       8.736  37.850  -2.843  1.00 10.00      B   
ATOM   4472  HN  GLY B  17       7.821  37.493  -2.857  1.00 10.00      B   
ATOM   4473  CA  GLY B  17       9.828  36.996  -2.416  1.00 10.00      B   
ATOM   4474  C   GLY B  17       9.932  35.776  -3.292  1.00 10.00      B   
ATOM   4475  O   GLY B  17       9.059  34.910  -3.264  1.00 10.00      B   
ATOM   4476  N   VAL B  18      10.983  35.714  -4.084  1.00 10.00      B   
ATOM   4477  HN  VAL B  18      11.644  36.439  -4.064  1.00 10.00      B   
ATOM   4478  CA  VAL B  18      11.187  34.589  -4.977  1.00 10.00      B   
ATOM   4479  CB  VAL B  18      11.407  35.034  -6.445  1.00 10.00      B   
ATOM   4480  CG1 VAL B  18      12.611  35.958  -6.583  1.00 10.00      B   
ATOM   4481  CG2 VAL B  18      11.529  33.832  -7.369  1.00 10.00      B   
ATOM   4482  C   VAL B  18      12.337  33.708  -4.498  1.00 10.00      B   
ATOM   4483  O   VAL B  18      13.400  34.205  -4.116  1.00 10.00      B   
ATOM   4484  N   GLY B  19      12.102  32.405  -4.487  1.00 10.00      B   
ATOM   4485  HN  GLY B  19      11.214  32.076  -4.755  1.00 10.00      B   
ATOM   4486  CA  GLY B  19      13.124  31.468  -4.061  1.00 10.00      B   
ATOM   4487  C   GLY B  19      13.102  31.246  -2.564  1.00 10.00      B   
ATOM   4488  O   GLY B  19      12.346  31.905  -1.846  1.00 10.00      B   
ATOM   4489  N   GLY B  20      13.937  30.325  -2.093  1.00 10.00      B   
ATOM   4490  HN  GLY B  20      14.511  29.832  -2.722  1.00 10.00      B   
ATOM   4491  CA  GLY B  20      14.000  30.020  -0.675  1.00 10.00      B   
ATOM   4492  C   GLY B  20      14.334  31.230   0.179  1.00 10.00      B   
ATOM   4493  O   GLY B  20      13.782  31.398   1.271  1.00 10.00      B   
ATOM   4494  N   GLY B  21      15.239  32.069  -0.313  1.00 10.00      B   
ATOM   4495  HN  GLY B  21      15.661  31.871  -1.180  1.00 10.00      B   
ATOM   4496  CA  GLY B  21      15.621  33.260   0.421  1.00 10.00      B   
ATOM   4497  C   GLY B  21      14.490  34.267   0.500  1.00 10.00      B   
ATOM   4498  O   GLY B  21      14.187  34.793   1.573  1.00 10.00      B   
ATOM   4499  N   GLY B  22      13.842  34.515  -0.633  1.00 10.00      B   
ATOM   4500  HN  GLY B  22      14.107  34.045  -1.451  1.00 10.00      B   
ATOM   4501  CA  GLY B  22      12.748  35.465  -0.668  1.00 10.00      B   
ATOM   4502  C   GLY B  22      11.534  34.984   0.103  1.00 10.00      B   
ATOM   4503  O   GLY B  22      10.888  35.766   0.801  1.00 10.00      B   
ATOM   4504  N   GLY B  23      11.233  33.693  -0.022  1.00 10.00      B   
ATOM   4505  HN  GLY B  23      11.794  33.121  -0.595  1.00 10.00      B   
ATOM   4506  CA  GLY B  23      10.093  33.115   0.666  1.00 10.00      B   
ATOM   4507  C   GLY B  23      10.209  33.243   2.170  1.00 10.00      B   
ATOM   4508  O   GLY B  23       9.242  33.576   2.849  1.00 10.00      B   
ATOM   4509  N   ASN B  24      11.405  33.002   2.688  1.00 10.00      B   
ATOM   4510  HN  ASN B  24      12.141  32.756   2.090  1.00 10.00      B   
ATOM   4511  CA  ASN B  24      11.650  33.091   4.126  1.00 10.00      B   
ATOM   4512  CB  ASN B  24      13.023  32.509   4.473  1.00 10.00      B   
ATOM   4513  CG  ASN B  24      13.177  32.184   5.950  1.00 10.00      B   
ATOM   4514  OD1 ASN B  24      12.305  31.572   6.567  1.00 10.00      B   
ATOM   4515  ND2 ASN B  24      14.290  32.603   6.530  1.00 10.00      B   
ATOM   4516 HD21 ASN B  24      14.939  33.096   5.982  1.00 10.00      B   
ATOM   4517 HD22 ASN B  24      14.422  32.402   7.481  1.00 10.00      B   
ATOM   4518  C   ASN B  24      11.573  34.543   4.594  1.00 10.00      B   
ATOM   4519  O   ASN B  24      11.109  34.833   5.701  1.00 10.00      B   
ATOM   4520  N   ALA B  25      12.011  35.452   3.730  1.00 10.00      B   
ATOM   4521  HN  ALA B  25      12.342  35.156   2.857  1.00 10.00      B   
ATOM   4522  CA  ALA B  25      12.009  36.876   4.035  1.00 10.00      B   
ATOM   4523  CB  ALA B  25      12.713  37.655   2.935  1.00 10.00      B   
ATOM   4524  C   ALA B  25      10.591  37.397   4.238  1.00 10.00      B   
ATOM   4525  O   ALA B  25      10.308  38.085   5.222  1.00 10.00      B   
ATOM   4526  N   VAL B  26       9.698  37.067   3.306  1.00 10.00      B   
ATOM   4527  HN  VAL B  26       9.981  36.519   2.540  1.00 10.00      B   
ATOM   4528  CA  VAL B  26       8.308  37.511   3.398  1.00 10.00      B   
ATOM   4529  CB  VAL B  26       7.510  37.327   2.085  1.00 10.00      B   
ATOM   4530  CG1 VAL B  26       8.072  38.210   0.982  1.00 10.00      B   
ATOM   4531  CG2 VAL B  26       7.473  35.870   1.651  1.00 10.00      B   
ATOM   4532  C   VAL B  26       7.582  36.841   4.563  1.00 10.00      B   
ATOM   4533  O   VAL B  26       6.597  37.369   5.082  1.00 10.00      B   
ATOM   4534  N   GLU B  27       8.078  35.679   4.969  1.00 10.00      B   
ATOM   4535  HN  GLU B  27       8.850  35.299   4.497  1.00 10.00      B   
ATOM   4536  CA  GLU B  27       7.497  34.948   6.087  1.00 10.00      B   
ATOM   4537  CB  GLU B  27       8.113  33.556   6.198  1.00 10.00      B   
ATOM   4538  CG  GLU B  27       7.427  32.504   5.354  1.00 10.00      B   
ATOM   4539  CD  GLU B  27       7.205  31.220   6.119  1.00 10.00      B   
ATOM   4540  OE1 GLU B  27       6.039  30.878   6.384  1.00 10.00      B   
ATOM   4541  OE2 GLU B  27       8.197  30.546   6.464  1.00 10.00      B   
ATOM   4542  C   GLU B  27       7.716  35.702   7.390  1.00 10.00      B   
ATOM   4543  O   GLU B  27       6.790  35.884   8.179  1.00 10.00      B   
ATOM   4544  N   HIS B  28       8.947  36.151   7.604  1.00 10.00      B   
ATOM   4545  HN  HIS B  28       9.647  35.970   6.937  1.00 10.00      B   
ATOM   4546  CA  HIS B  28       9.286  36.894   8.813  1.00 10.00      B   
ATOM   4547  CB  HIS B  28      10.785  37.225   8.852  1.00 10.00      B   
ATOM   4548  CG  HIS B  28      11.689  36.035   8.963  1.00 10.00      B   
ATOM   4549  ND1 HIS B  28      13.052  36.156   8.805  1.00 10.00      B   
ATOM   4550  CD2 HIS B  28      11.380  34.735   9.193  1.00 10.00      B   
ATOM   4551  CE1 HIS B  28      13.539  34.934   8.942  1.00 10.00      B   
ATOM   4552  NE2 HIS B  28      12.564  34.045   9.177  1.00 10.00      B   
ATOM   4553  HE2 HIS B  28      12.675  33.078   9.308  1.00 10.00      B   
ATOM   4554  C   HIS B  28       8.479  38.181   8.877  1.00 10.00      B   
ATOM   4555  O   HIS B  28       8.007  38.584   9.940  1.00 10.00      B   
ATOM   4556  N   MET B  29       8.304  38.805   7.721  1.00 10.00      B   
ATOM   4557  HN  MET B  29       8.691  38.418   6.909  1.00 10.00      B   
ATOM   4558  CA  MET B  29       7.563  40.054   7.629  1.00 10.00      B   
ATOM   4559  CB  MET B  29       7.768  40.708   6.264  1.00 10.00      B   
ATOM   4560  CG  MET B  29       9.192  41.166   6.003  1.00 10.00      B   
ATOM   4561  SD  MET B  29       9.351  42.111   4.476  1.00 10.00      B   
ATOM   4562  CE  MET B  29       8.708  43.703   4.989  1.00 10.00      B   
ATOM   4563  C   MET B  29       6.076  39.858   7.908  1.00 10.00      B   
ATOM   4564  O   MET B  29       5.455  40.671   8.591  1.00 10.00      B   
ATOM   4565  N   VAL B  30       5.499  38.784   7.381  1.00 10.00      B   
ATOM   4566  HN  VAL B  30       6.030  38.166   6.834  1.00 10.00      B   
ATOM   4567  CA  VAL B  30       4.080  38.520   7.598  1.00 10.00      B   
ATOM   4568  CB  VAL B  30       3.490  37.477   6.617  1.00 10.00      B   
ATOM   4569  CG1 VAL B  30       3.997  36.071   6.901  1.00 10.00      B   
ATOM   4570  CG2 VAL B  30       1.971  37.518   6.640  1.00 10.00      B   
ATOM   4571  C   VAL B  30       3.798  38.144   9.051  1.00 10.00      B   
ATOM   4572  O   VAL B  30       2.786  38.547   9.621  1.00 10.00      B   
ATOM   4573  N   ARG B  31       4.718  37.405   9.658  1.00 10.00      B   
ATOM   4574  HN  ARG B  31       5.518  37.129   9.157  1.00 10.00      B   
ATOM   4575  CA  ARG B  31       4.564  36.991  11.047  1.00 10.00      B   
ATOM   4576  CB  ARG B  31       5.619  35.951  11.429  1.00 10.00      B   
ATOM   4577  CG  ARG B  31       5.434  34.612  10.736  1.00 10.00      B   
ATOM   4578  CD  ARG B  31       6.431  33.581  11.234  1.00 10.00      B   
ATOM   4579  NE  ARG B  31       6.168  33.191  12.620  1.00 10.00      B   
ATOM   4580  HE  ARG B  31       5.944  33.908  13.253  1.00 10.00      B   
ATOM   4581  CZ  ARG B  31       6.199  31.938  13.063  1.00 10.00      B   
ATOM   4582  NH1 ARG B  31       6.483  30.934  12.239  1.00 10.00      B   
ATOM   4583 HH11 ARG B  31       6.504  29.992  12.586  1.00 10.00      B   
ATOM   4584 HH12 ARG B  31       6.672  31.110  11.265  1.00 10.00      B   
ATOM   4585  NH2 ARG B  31       5.945  31.685  14.343  1.00 10.00      B   
ATOM   4586 HH21 ARG B  31       5.722  32.435  14.976  1.00 10.00      B   
ATOM   4587 HH22 ARG B  31       5.972  30.742  14.683  1.00 10.00      B   
ATOM   4588  C   ARG B  31       4.642  38.193  11.980  1.00 10.00      B   
ATOM   4589  O   ARG B  31       3.895  38.285  12.960  1.00 10.00      B   
ATOM   4590  N   GLU B  32       5.535  39.121  11.663  1.00 10.00      B   
ATOM   4591  HN  GLU B  32       6.096  38.997  10.865  1.00 10.00      B   
ATOM   4592  CA  GLU B  32       5.706  40.317  12.476  1.00 10.00      B   
ATOM   4593  CB  GLU B  32       7.101  40.914  12.291  1.00 10.00      B   
ATOM   4594  CG  GLU B  32       7.683  41.514  13.559  1.00 10.00      B   
ATOM   4595  CD  GLU B  32       9.193  41.556  13.538  1.00 10.00      B   
ATOM   4596  OE1 GLU B  32       9.758  42.517  12.976  1.00 10.00      B   
ATOM   4597  OE2 GLU B  32       9.827  40.622  14.080  1.00 10.00      B   
ATOM   4598  C   GLU B  32       4.619  41.344  12.174  1.00 10.00      B   
ATOM   4599  O   GLU B  32       4.396  42.265  12.959  1.00 10.00      B   
ATOM   4600  N   ARG B  33       3.947  41.152  11.034  1.00 10.00      B   
ATOM   4601  HN  ARG B  33       4.206  40.398  10.464  1.00 10.00      B   
ATOM   4602  CA  ARG B  33       2.852  42.017  10.585  1.00 10.00      B   
ATOM   4603  CB  ARG B  33       1.778  42.199  11.666  1.00 10.00      B   
ATOM   4604  CG  ARG B  33       1.065  40.918  12.072  1.00 10.00      B   
ATOM   4605  CD  ARG B  33       0.241  40.356  10.927  1.00 10.00      B   
ATOM   4606  NE  ARG B  33      -0.561  39.205  11.338  1.00 10.00      B   
ATOM   4607  HE  ARG B  33      -0.985  39.244  12.226  1.00 10.00      B   
ATOM   4608  CZ  ARG B  33      -0.745  38.119  10.588  1.00 10.00      B   
ATOM   4609  NH1 ARG B  33      -0.181  38.028   9.390  1.00 10.00      B   
ATOM   4610 HH11 ARG B  33      -0.324  37.210   8.826  1.00 10.00      B   
ATOM   4611 HH12 ARG B  33       0.391  38.776   9.044  1.00 10.00      B   
ATOM   4612  NH2 ARG B  33      -1.499  37.126  11.040  1.00 10.00      B   
ATOM   4613 HH21 ARG B  33      -1.643  36.304  10.480  1.00 10.00      B   
ATOM   4614 HH22 ARG B  33      -1.931  37.193  11.943  1.00 10.00      B   
ATOM   4615  C   ARG B  33       3.327  43.373  10.075  1.00 10.00      B   
ATOM   4616  O   ARG B  33       3.685  44.253  10.854  1.00 10.00      B   
ATOM   4617  N   ILE B  34       3.323  43.535   8.761  1.00 10.00      B   
ATOM   4618  HN  ILE B  34       3.039  42.793   8.191  1.00 10.00      B   
ATOM   4619  CA  ILE B  34       3.725  44.793   8.147  1.00 10.00      B   
ATOM   4620  CB  ILE B  34       4.648  44.569   6.920  1.00 10.00      B   
ATOM   4621  CG1 ILE B  34       6.116  44.766   7.308  1.00 10.00      B   
ATOM   4622  CG2 ILE B  34       4.289  45.473   5.747  1.00 10.00      B   
ATOM   4623  CD1 ILE B  34       6.623  43.794   8.351  1.00 10.00      B   
ATOM   4624  C   ILE B  34       2.477  45.600   7.781  1.00 10.00      B   
ATOM   4625  O   ILE B  34       1.463  45.032   7.372  1.00 10.00      B   
ATOM   4626  N   GLU B  35       2.546  46.913   7.943  1.00 10.00      B   
ATOM   4627  HN  GLU B  35       3.387  47.319   8.261  1.00 10.00      B   
ATOM   4628  CA  GLU B  35       1.406  47.767   7.662  1.00 10.00      B   
ATOM   4629  CB  GLU B  35       1.183  48.743   8.817  1.00 10.00      B   
ATOM   4630  CG  GLU B  35       1.033  48.070  10.171  1.00 10.00      B   
ATOM   4631  CD  GLU B  35       0.473  48.998  11.222  1.00 10.00      B   
ATOM   4632  OE1 GLU B  35       0.529  48.652  12.420  1.00 10.00      B   
ATOM   4633  OE2 GLU B  35      -0.037  50.078  10.865  1.00 10.00      B   
ATOM   4634  C   GLU B  35       1.541  48.529   6.350  1.00 10.00      B   
ATOM   4635  O   GLU B  35       2.578  49.125   6.066  1.00 10.00      B   
ATOM   4636  N   GLY B  36       0.478  48.494   5.553  1.00 10.00      B   
ATOM   4637  HN  GLY B  36      -0.305  47.972   5.827  1.00 10.00      B   
ATOM   4638  CA  GLY B  36       0.448  49.207   4.291  1.00 10.00      B   
ATOM   4639  C   GLY B  36       1.102  48.473   3.140  1.00 10.00      B   
ATOM   4640  O   GLY B  36       1.217  49.021   2.044  1.00 10.00      B   
ATOM   4641  N   VAL B  37       1.525  47.237   3.369  1.00 10.00      B   
ATOM   4642  HN  VAL B  37       1.388  46.837   4.252  1.00 10.00      B   
ATOM   4643  CA  VAL B  37       2.180  46.457   2.322  1.00 10.00      B   
ATOM   4644  CB  VAL B  37       3.720  46.459   2.485  1.00 10.00      B   
ATOM   4645  CG1 VAL B  37       4.384  45.737   1.324  1.00 10.00      B   
ATOM   4646  CG2 VAL B  37       4.267  47.872   2.615  1.00 10.00      B   
ATOM   4647  C   VAL B  37       1.693  45.006   2.303  1.00 10.00      B   
ATOM   4648  O   VAL B  37       1.592  44.355   3.350  1.00 10.00      B   
ATOM   4649  N   GLU B  38       1.393  44.511   1.110  1.00 10.00      B   
ATOM   4650  HN  GLU B  38       1.496  45.082   0.319  1.00 10.00      B   
ATOM   4651  CA  GLU B  38       0.947  43.140   0.937  1.00 10.00      B   
ATOM   4652  CB  GLU B  38      -0.202  43.067  -0.077  1.00 10.00      B   
ATOM   4653  CG  GLU B  38      -0.827  41.685  -0.204  1.00 10.00      B   
ATOM   4654  CD  GLU B  38      -2.017  41.651  -1.136  1.00 10.00      B   
ATOM   4655  OE1 GLU B  38      -3.148  41.883  -0.665  1.00 10.00      B   
ATOM   4656  OE2 GLU B  38      -1.827  41.385  -2.340  1.00 10.00      B   
ATOM   4657  C   GLU B  38       2.134  42.305   0.466  1.00 10.00      B   
ATOM   4658  O   GLU B  38       3.072  42.844  -0.128  1.00 10.00      B   
ATOM   4659  N   PHE B  39       2.112  41.009   0.731  1.00 10.00      B   
ATOM   4660  HN  PHE B  39       1.340  40.624   1.190  1.00 10.00      B   
ATOM   4661  CA  PHE B  39       3.218  40.149   0.337  1.00 10.00      B   
ATOM   4662  CB  PHE B  39       3.800  39.401   1.539  1.00 10.00      B   
ATOM   4663  CG  PHE B  39       4.231  40.314   2.651  1.00 10.00      B   
ATOM   4664  CD1 PHE B  39       5.289  41.187   2.473  1.00 10.00      B   
ATOM   4665  CD2 PHE B  39       3.570  40.306   3.866  1.00 10.00      B   
ATOM   4666  CE1 PHE B  39       5.681  42.035   3.488  1.00 10.00      B   
ATOM   4667  CE2 PHE B  39       3.956  41.150   4.886  1.00 10.00      B   
ATOM   4668  CZ  PHE B  39       5.013  42.017   4.695  1.00 10.00      B   
ATOM   4669  C   PHE B  39       2.853  39.187  -0.785  1.00 10.00      B   
ATOM   4670  O   PHE B  39       1.737  38.665  -0.846  1.00 10.00      B   
ATOM   4671  N   PHE B  40       3.817  38.960  -1.663  1.00 10.00      B   
ATOM   4672  HN  PHE B  40       4.684  39.419  -1.546  1.00 10.00      B   
ATOM   4673  CA  PHE B  40       3.655  38.067  -2.794  1.00 10.00      B   
ATOM   4674  CB  PHE B  40       3.616  38.903  -4.082  1.00 10.00      B   
ATOM   4675  CG  PHE B  40       3.241  38.156  -5.330  1.00 10.00      B   
ATOM   4676  CD1 PHE B  40       2.578  36.944  -5.267  1.00 10.00      B   
ATOM   4677  CD2 PHE B  40       3.552  38.679  -6.574  1.00 10.00      B   
ATOM   4678  CE1 PHE B  40       2.233  36.266  -6.419  1.00 10.00      B   
ATOM   4679  CE2 PHE B  40       3.212  38.009  -7.730  1.00 10.00      B   
ATOM   4680  CZ  PHE B  40       2.551  36.800  -7.654  1.00 10.00      B   
ATOM   4681  C   PHE B  40       4.830  37.092  -2.821  1.00 10.00      B   
ATOM   4682  O   PHE B  40       5.965  37.478  -3.088  1.00 10.00      B   
ATOM   4683  N   ALA B  41       4.564  35.833  -2.524  1.00 10.00      B   
ATOM   4684  HN  ALA B  41       3.635  35.569  -2.328  1.00 10.00      B   
ATOM   4685  CA  ALA B  41       5.619  34.826  -2.503  1.00 10.00      B   
ATOM   4686  CB  ALA B  41       5.558  34.010  -1.224  1.00 10.00      B   
ATOM   4687  C   ALA B  41       5.551  33.921  -3.724  1.00 10.00      B   
ATOM   4688  O   ALA B  41       4.496  33.365  -4.048  1.00 10.00      B   
ATOM   4689  N   VAL B  42       6.678  33.771  -4.397  1.00 10.00      B   
ATOM   4690  HN  VAL B  42       7.492  34.224  -4.079  1.00 10.00      B   
ATOM   4691  CA  VAL B  42       6.752  32.939  -5.588  1.00 10.00      B   
ATOM   4692  CB  VAL B  42       6.788  33.781  -6.878  1.00 10.00      B   
ATOM   4693  CG1 VAL B  42       5.414  34.347  -7.181  1.00 10.00      B   
ATOM   4694  CG2 VAL B  42       7.807  34.899  -6.767  1.00 10.00      B   
ATOM   4695  C   VAL B  42       7.970  32.029  -5.538  1.00 10.00      B   
ATOM   4696  O   VAL B  42       9.061  32.452  -5.158  1.00 10.00      B   
ATOM   4697  N   ASN B  43       7.777  30.775  -5.902  1.00 10.00      B   
ATOM   4698  HN  ASN B  43       6.881  30.485  -6.187  1.00 10.00      B   
ATOM   4699  CA  ASN B  43       8.869  29.813  -5.887  1.00 10.00      B   
ATOM   4700  CB  ASN B  43       9.067  29.249  -4.474  1.00 10.00      B   
ATOM   4701  CG  ASN B  43      10.475  28.737  -4.222  1.00 10.00      B   
ATOM   4702  OD1 ASN B  43      11.248  28.501  -5.152  1.00 10.00      B   
ATOM   4703  ND2 ASN B  43      10.821  28.560  -2.958  1.00 10.00      B   
ATOM   4704 HD21 ASN B  43      10.162  28.773  -2.259  1.00 10.00      B   
ATOM   4705 HD22 ASN B  43      11.718  28.211  -2.771  1.00 10.00      B   
ATOM   4706  C   ASN B  43       8.593  28.679  -6.860  1.00 10.00      B   
ATOM   4707  O   ASN B  43       7.449  28.462  -7.262  1.00 10.00      B   
ATOM   4708  N   THR B  44       9.645  27.980  -7.246  1.00 10.00      B   
ATOM   4709  HN  THR B  44      10.534  28.221  -6.900  1.00 10.00      B   
ATOM   4710  CA  THR B  44       9.535  26.859  -8.155  1.00 10.00      B   
ATOM   4711  CB  THR B  44      10.876  26.639  -8.864  1.00 10.00      B   
ATOM   4712  OG1 THR B  44      11.928  26.989  -7.959  1.00 10.00      B   
ATOM   4713  HG1 THR B  44      12.676  27.353  -8.450  1.00 10.00      B   
ATOM   4714  CG2 THR B  44      10.971  27.509 -10.107  1.00 10.00      B   
ATOM   4715  C   THR B  44       9.188  25.605  -7.367  1.00 10.00      B   
ATOM   4716  O   THR B  44       8.375  24.791  -7.803  1.00 10.00      B   
ATOM   4717  N   ASP B  45       9.812  25.467  -6.199  1.00 10.00      B   
ATOM   4718  HN  ASP B  45      10.454  26.154  -5.923  1.00 10.00      B   
ATOM   4719  CA  ASP B  45       9.575  24.324  -5.327  1.00 10.00      B   
ATOM   4720  CB  ASP B  45      10.693  24.178  -4.292  1.00 10.00      B   
ATOM   4721  CG  ASP B  45      10.348  23.186  -3.197  1.00 10.00      B   
ATOM   4722  OD1 ASP B  45       9.741  22.135  -3.500  1.00 10.00      B   
ATOM   4723  OD2 ASP B  45      10.669  23.457  -2.024  1.00 10.00      B   
ATOM   4724  C   ASP B  45       8.228  24.449  -4.630  1.00 10.00      B   
ATOM   4725  O   ASP B  45       7.955  25.445  -3.953  1.00 10.00      B   
ATOM   4726  N   ALA B  46       7.400  23.427  -4.782  1.00 10.00      B   
ATOM   4727  HN  ALA B  46       7.695  22.649  -5.303  1.00 10.00      B   
ATOM   4728  CA  ALA B  46       6.071  23.420  -4.188  1.00 10.00      B   
ATOM   4729  CB  ALA B  46       5.154  22.473  -4.947  1.00 10.00      B   
ATOM   4730  C   ALA B  46       6.110  23.073  -2.703  1.00 10.00      B   
ATOM   4731  O   ALA B  46       5.121  23.253  -1.994  1.00 10.00      B   
ATOM   4732  N   GLN B  47       7.253  22.581  -2.236  1.00 10.00      B   
ATOM   4733  HN  GLN B  47       8.020  22.474  -2.851  1.00 10.00      B   
ATOM   4734  CA  GLN B  47       7.415  22.212  -0.835  1.00 10.00      B   
ATOM   4735  CB  GLN B  47       8.564  21.213  -0.674  1.00 10.00      B   
ATOM   4736  CG  GLN B  47       8.255  19.813  -1.184  1.00 10.00      B   
ATOM   4737  CD  GLN B  47       7.718  18.891  -0.105  1.00 10.00      B   
ATOM   4738  OE1 GLN B  47       7.086  19.331   0.857  1.00 10.00      B   
ATOM   4739  NE2 GLN B  47       7.957  17.602  -0.260  1.00 10.00      B   
ATOM   4740 HE21 GLN B  47       8.458  17.315  -1.051  1.00 10.00      B   
ATOM   4741 HE22 GLN B  47       7.622  16.982   0.421  1.00 10.00      B   
ATOM   4742  C   GLN B  47       7.657  23.452   0.025  1.00 10.00      B   
ATOM   4743  O   GLN B  47       6.891  23.741   0.950  1.00 10.00      B   
ATOM   4744  N   ALA B  48       8.710  24.197  -0.299  1.00 10.00      B   
ATOM   4745  HN  ALA B  48       9.290  23.913  -1.052  1.00 10.00      B   
ATOM   4746  CA  ALA B  48       9.053  25.411   0.435  1.00 10.00      B   
ATOM   4747  CB  ALA B  48      10.363  25.988  -0.079  1.00 10.00      B   
ATOM   4748  C   ALA B  48       7.940  26.448   0.327  1.00 10.00      B   
ATOM   4749  O   ALA B  48       7.577  27.095   1.316  1.00 10.00      B   
ATOM   4750  N   LEU B  49       7.378  26.581  -0.869  1.00 10.00      B   
ATOM   4751  HN  LEU B  49       7.696  26.022  -1.613  1.00 10.00      B   
ATOM   4752  CA  LEU B  49       6.310  27.543  -1.105  1.00 10.00      B   
ATOM   4753  CB  LEU B  49       6.032  27.689  -2.598  1.00 10.00      B   
ATOM   4754  CG  LEU B  49       5.281  28.953  -3.023  1.00 10.00      B   
ATOM   4755  CD1 LEU B  49       6.051  30.203  -2.617  1.00 10.00      B   
ATOM   4756  CD2 LEU B  49       5.028  28.939  -4.522  1.00 10.00      B   
ATOM   4757  C   LEU B  49       5.034  27.166  -0.358  1.00 10.00      B   
ATOM   4758  O   LEU B  49       4.215  28.026  -0.033  1.00 10.00      B   
ATOM   4759  N   ARG B  50       4.869  25.879  -0.083  1.00 10.00      B   
ATOM   4760  HN  ARG B  50       5.552  25.234  -0.367  1.00 10.00      B   
ATOM   4761  CA  ARG B  50       3.693  25.404   0.632  1.00 10.00      B   
ATOM   4762  CB  ARG B  50       3.586  23.883   0.537  1.00 10.00      B   
ATOM   4763  CG  ARG B  50       2.236  23.320   0.953  1.00 10.00      B   
ATOM   4764  CD  ARG B  50       2.264  21.803   0.970  1.00 10.00      B   
ATOM   4765  NE  ARG B  50       3.146  21.300   2.018  1.00 10.00      B   
ATOM   4766  HE  ARG B  50       2.954  21.584   2.943  1.00 10.00      B   
ATOM   4767  CZ  ARG B  50       4.167  20.473   1.807  1.00 10.00      B   
ATOM   4768  NH1 ARG B  50       4.431  20.034   0.582  1.00 10.00      B   
ATOM   4769 HH11 ARG B  50       5.207  19.411   0.431  1.00 10.00      B   
ATOM   4770 HH12 ARG B  50       3.861  20.313  -0.189  1.00 10.00      B   
ATOM   4771  NH2 ARG B  50       4.931  20.089   2.820  1.00 10.00      B   
ATOM   4772 HH21 ARG B  50       5.703  19.469   2.662  1.00 10.00      B   
ATOM   4773 HH22 ARG B  50       4.741  20.417   3.751  1.00 10.00      B   
ATOM   4774  C   ARG B  50       3.751  25.831   2.095  1.00 10.00      B   
ATOM   4775  O   ARG B  50       2.722  26.092   2.719  1.00 10.00      B   
ATOM   4776  N   LYS B  51       4.967  25.902   2.628  1.00 10.00      B   
ATOM   4777  HN  LYS B  51       5.743  25.691   2.066  1.00 10.00      B   
ATOM   4778  CA  LYS B  51       5.176  26.292   4.020  1.00 10.00      B   
ATOM   4779  CB  LYS B  51       6.515  25.758   4.541  1.00 10.00      B   
ATOM   4780  CG  LYS B  51       6.640  24.246   4.587  1.00 10.00      B   
ATOM   4781  CD  LYS B  51       7.793  23.810   5.488  1.00 10.00      B   
ATOM   4782  CE  LYS B  51       9.120  24.440   5.074  1.00 10.00      B   
ATOM   4783  NZ  LYS B  51       9.473  25.626   5.909  1.00 10.00      B   
ATOM   4784  HZ1 LYS B  51      10.388  26.014   5.605  1.00 10.00      B   
ATOM   4785  HZ2 LYS B  51       9.549  25.353   6.911  1.00 10.00      B   
ATOM   4786  HZ3 LYS B  51       8.747  26.364   5.818  1.00 10.00      B   
ATOM   4787  C   LYS B  51       5.178  27.807   4.168  1.00 10.00      B   
ATOM   4788  O   LYS B  51       4.812  28.338   5.215  1.00 10.00      B   
ATOM   4789  N   THR B  52       5.605  28.491   3.119  1.00 10.00      B   
ATOM   4790  HN  THR B  52       5.859  28.004   2.309  1.00 10.00      B   
ATOM   4791  CA  THR B  52       5.689  29.946   3.125  1.00 10.00      B   
ATOM   4792  CB  THR B  52       6.335  30.464   1.820  1.00 10.00      B   
ATOM   4793  OG1 THR B  52       7.622  29.853   1.651  1.00 10.00      B   
ATOM   4794  HG1 THR B  52       7.547  28.900   1.770  1.00 10.00      B   
ATOM   4795  CG2 THR B  52       6.504  31.975   1.849  1.00 10.00      B   
ATOM   4796  C   THR B  52       4.317  30.595   3.316  1.00 10.00      B   
ATOM   4797  O   THR B  52       3.462  30.543   2.431  1.00 10.00      B   
ATOM   4798  N   ALA B  53       4.109  31.180   4.488  1.00 10.00      B   
ATOM   4799  HN  ALA B  53       4.820  31.152   5.173  1.00 10.00      B   
ATOM   4800  CA  ALA B  53       2.865  31.859   4.798  1.00 10.00      B   
ATOM   4801  CB  ALA B  53       2.744  32.064   6.301  1.00 10.00      B   
ATOM   4802  C   ALA B  53       2.839  33.201   4.074  1.00 10.00      B   
ATOM   4803  O   ALA B  53       3.711  34.046   4.281  1.00 10.00      B   
ATOM   4804  N   VAL B  54       1.853  33.391   3.215  1.00 10.00      B   
ATOM   4805  HN  VAL B  54       1.177  32.688   3.090  1.00 10.00      B   
ATOM   4806  CA  VAL B  54       1.749  34.618   2.450  1.00 10.00      B   
ATOM   4807  CB  VAL B  54       2.676  34.547   1.214  1.00 10.00      B   
ATOM   4808  CG1 VAL B  54       2.205  33.480   0.234  1.00 10.00      B   
ATOM   4809  CG2 VAL B  54       2.817  35.897   0.536  1.00 10.00      B   
ATOM   4810  C   VAL B  54       0.302  34.855   2.010  1.00 10.00      B   
ATOM   4811  O   VAL B  54      -0.497  33.917   1.954  1.00 10.00      B   
ATOM   4812  N   GLY B  55      -0.035  36.110   1.740  1.00 10.00      B   
ATOM   4813  HN  GLY B  55       0.634  36.819   1.856  1.00 10.00      B   
ATOM   4814  CA  GLY B  55      -1.373  36.450   1.300  1.00 10.00      B   
ATOM   4815  C   GLY B  55      -1.599  36.065  -0.148  1.00 10.00      B   
ATOM   4816  O   GLY B  55      -2.708  35.705  -0.537  1.00 10.00      B   
ATOM   4817  N   GLN B  56      -0.544  36.144  -0.946  1.00 10.00      B   
ATOM   4818  HN  GLN B  56       0.311  36.459  -0.583  1.00 10.00      B   
ATOM   4819  CA  GLN B  56      -0.621  35.789  -2.352  1.00 10.00      B   
ATOM   4820  CB  GLN B  56      -0.733  37.052  -3.208  1.00 10.00      B   
ATOM   4821  CG  GLN B  56      -1.173  36.797  -4.639  1.00 10.00      B   
ATOM   4822  CD  GLN B  56      -2.430  35.958  -4.711  1.00 10.00      B   
ATOM   4823  OE1 GLN B  56      -2.368  34.731  -4.788  1.00 10.00      B   
ATOM   4824  NE2 GLN B  56      -3.576  36.610  -4.676  1.00 10.00      B   
ATOM   4825 HE21 GLN B  56      -3.550  37.588  -4.609  1.00 10.00      B   
ATOM   4826 HE22 GLN B  56      -4.409  36.090  -4.714  1.00 10.00      B   
ATOM   4827  C   GLN B  56       0.605  34.982  -2.759  1.00 10.00      B   
ATOM   4828  O   GLN B  56       1.738  35.357  -2.445  1.00 10.00      B   
ATOM   4829  N   THR B  57       0.381  33.883  -3.455  1.00 10.00      B   
ATOM   4830  HN  THR B  57      -0.540  33.643  -3.696  1.00 10.00      B   
ATOM   4831  CA  THR B  57       1.469  33.028  -3.889  1.00 10.00      B   
ATOM   4832  CB  THR B  57       1.728  31.876  -2.890  1.00 10.00      B   
ATOM   4833  OG1 THR B  57       3.004  31.281  -3.144  1.00 10.00      B   
ATOM   4834  HG1 THR B  57       3.638  31.972  -3.384  1.00 10.00      B   
ATOM   4835  CG2 THR B  57       0.644  30.808  -2.966  1.00 10.00      B   
ATOM   4836  C   THR B  57       1.207  32.478  -5.289  1.00 10.00      B   
ATOM   4837  O   THR B  57       0.056  32.305  -5.690  1.00 10.00      B   
ATOM   4838  N   ILE B  58       2.280  32.231  -6.032  1.00 10.00      B   
ATOM   4839  HN  ILE B  58       3.168  32.400  -5.654  1.00 10.00      B   
ATOM   4840  CA  ILE B  58       2.182  31.703  -7.385  1.00 10.00      B   
ATOM   4841  CB  ILE B  58       2.348  32.816  -8.452  1.00 10.00      B   
ATOM   4842  CG1 ILE B  58       1.104  33.710  -8.517  1.00 10.00      B   
ATOM   4843  CG2 ILE B  58       2.673  32.236  -9.825  1.00 10.00      B   
ATOM   4844  CD1 ILE B  58      -0.155  32.997  -8.963  1.00 10.00      B   
ATOM   4845  C   ILE B  58       3.229  30.618  -7.613  1.00 10.00      B   
ATOM   4846  O   ILE B  58       4.415  30.814  -7.334  1.00 10.00      B   
ATOM   4847  N   GLN B  59       2.776  29.471  -8.101  1.00 10.00      B   
ATOM   4848  HN  GLN B  59       1.814  29.376  -8.280  1.00 10.00      B   
ATOM   4849  CA  GLN B  59       3.662  28.350  -8.385  1.00 10.00      B   
ATOM   4850  CB  GLN B  59       2.861  27.042  -8.351  1.00 10.00      B   
ATOM   4851  CG  GLN B  59       3.669  25.805  -7.994  1.00 10.00      B   
ATOM   4852  CD  GLN B  59       4.169  25.822  -6.562  1.00 10.00      B   
ATOM   4853  OE1 GLN B  59       5.316  26.165  -6.298  1.00 10.00      B   
ATOM   4854  NE2 GLN B  59       3.302  25.468  -5.624  1.00 10.00      B   
ATOM   4855 HE21 GLN B  59       2.395  25.218  -5.902  1.00 10.00      B   
ATOM   4856 HE22 GLN B  59       3.601  25.475  -4.695  1.00 10.00      B   
ATOM   4857  C   GLN B  59       4.288  28.548  -9.766  1.00 10.00      B   
ATOM   4858  O   GLN B  59       3.757  28.074 -10.772  1.00 10.00      B   
ATOM   4859  N   ILE B  60       5.401  29.268  -9.813  1.00 10.00      B   
ATOM   4860  HN  ILE B  60       5.791  29.601  -8.978  1.00 10.00      B   
ATOM   4861  CA  ILE B  60       6.073  29.552 -11.077  1.00 10.00      B   
ATOM   4862  CB  ILE B  60       7.034  30.750 -10.974  1.00 10.00      B   
ATOM   4863  CG1 ILE B  60       7.918  30.633  -9.730  1.00 10.00      B   
ATOM   4864  CG2 ILE B  60       6.257  32.055 -10.964  1.00 10.00      B   
ATOM   4865  CD1 ILE B  60       9.125  31.542  -9.751  1.00 10.00      B   
ATOM   4866  C   ILE B  60       6.824  28.345 -11.620  1.00 10.00      B   
ATOM   4867  O   ILE B  60       7.614  27.713 -10.915  1.00 10.00      B   
ATOM   4868  N   GLY B  61       6.572  28.034 -12.882  1.00 10.00      B   
ATOM   4869  HN  GLY B  61       5.905  28.565 -13.386  1.00 10.00      B   
ATOM   4870  CA  GLY B  61       7.235  26.915 -13.511  1.00 10.00      B   
ATOM   4871  C   GLY B  61       6.566  25.602 -13.183  1.00 10.00      B   
ATOM   4872  O   GLY B  61       7.219  24.641 -12.771  1.00 10.00      B   
ATOM   4873  N   SER B  62       5.260  25.552 -13.375  1.00 10.00      B   
ATOM   4874  HN  SER B  62       4.798  26.341 -13.732  1.00 10.00      B   
ATOM   4875  CA  SER B  62       4.506  24.343 -13.094  1.00 10.00      B   
ATOM   4876  CB  SER B  62       3.011  24.651 -13.023  1.00 10.00      B   
ATOM   4877  OG  SER B  62       2.752  25.689 -12.095  1.00 10.00      B   
ATOM   4878  HG  SER B  62       3.560  26.199 -11.947  1.00 10.00      B   
ATOM   4879  C   SER B  62       4.775  23.289 -14.161  1.00 10.00      B   
ATOM   4880  O   SER B  62       4.691  22.092 -13.899  1.00 10.00      B   
ATOM   4881  N   GLY B  63       5.107  23.746 -15.360  1.00 10.00      B   
ATOM   4882  HN  GLY B  63       5.166  24.725 -15.510  1.00 10.00      B   
ATOM   4883  CA  GLY B  63       5.378  22.831 -16.449  1.00 10.00      B   
ATOM   4884  C   GLY B  63       6.834  22.431 -16.537  1.00 10.00      B   
ATOM   4885  O   GLY B  63       7.147  21.257 -16.733  1.00 10.00      B   
ATOM   4886  N   ILE B  64       7.732  23.401 -16.405  1.00 10.00      B   
ATOM   4887  HN  ILE B  64       7.425  24.330 -16.279  1.00 10.00      B   
ATOM   4888  CA  ILE B  64       9.163  23.119 -16.484  1.00 10.00      B   
ATOM   4889  CB  ILE B  64      10.013  24.357 -16.844  1.00 10.00      B   
ATOM   4890  CG1 ILE B  64       9.635  25.565 -15.988  1.00 10.00      B   
ATOM   4891  CG2 ILE B  64       9.881  24.683 -18.320  1.00 10.00      B   
ATOM   4892  CD1 ILE B  64      10.760  26.560 -15.830  1.00 10.00      B   
ATOM   4893  C   ILE B  64       9.721  22.428 -15.238  1.00 10.00      B   
ATOM   4894  O   ILE B  64      10.129  21.269 -15.296  1.00 10.00      B   
ATOM   4895  N   THR B  65       9.748  23.139 -14.119  1.00 10.00      B   
ATOM   4896  HN  THR B  65       9.415  24.060 -14.128  1.00 10.00      B   
ATOM   4897  CA  THR B  65      10.274  22.597 -12.877  1.00 10.00      B   
ATOM   4898  CB  THR B  65      10.590  23.729 -11.890  1.00 10.00      B   
ATOM   4899  OG1 THR B  65       9.969  24.936 -12.360  1.00 10.00      B   
ATOM   4900  HG1 THR B  65       9.374  25.278 -11.684  1.00 10.00      B   
ATOM   4901  CG2 THR B  65      12.094  23.950 -11.827  1.00 10.00      B   
ATOM   4902  C   THR B  65       9.322  21.584 -12.245  1.00 10.00      B   
ATOM   4903  O   THR B  65       9.761  20.618 -11.623  1.00 10.00      B   
ATOM   4904  N   LYS B  66       8.022  21.821 -12.416  1.00 10.00      B   
ATOM   4905  HN  LYS B  66       7.752  22.623 -12.914  1.00 10.00      B   
ATOM   4906  CA  LYS B  66       6.979  20.938 -11.883  1.00 10.00      B   
ATOM   4907  CB  LYS B  66       7.079  19.521 -12.467  1.00 10.00      B   
ATOM   4908  CG  LYS B  66       6.725  19.415 -13.943  1.00 10.00      B   
ATOM   4909  CD  LYS B  66       6.263  18.010 -14.300  1.00 10.00      B   
ATOM   4910  CE  LYS B  66       7.360  16.983 -14.065  1.00 10.00      B   
ATOM   4911  NZ  LYS B  66       8.433  17.080 -15.087  1.00 10.00      B   
ATOM   4912  HZ1 LYS B  66       8.669  18.076 -15.267  1.00 10.00      B   
ATOM   4913  HZ2 LYS B  66       8.121  16.644 -15.976  1.00 10.00      B   
ATOM   4914  HZ3 LYS B  66       9.287  16.589 -14.754  1.00 10.00      B   
ATOM   4915  C   LYS B  66       6.972  20.891 -10.355  1.00 10.00      B   
ATOM   4916  O   LYS B  66       6.869  19.819  -9.758  1.00 10.00      B   
ATOM   4917  N   GLY B  67       7.087  22.052  -9.725  1.00 10.00      B   
ATOM   4918  HN  GLY B  67       7.187  22.877 -10.245  1.00 10.00      B   
ATOM   4919  CA  GLY B  67       7.065  22.109  -8.275  1.00 10.00      B   
ATOM   4920  C   GLY B  67       8.378  21.700  -7.632  1.00 10.00      B   
ATOM   4921  O   GLY B  67       8.391  21.192  -6.511  1.00 10.00      B   
ATOM   4922  N   LEU B  68       9.479  21.925  -8.331  1.00 10.00      B   
ATOM   4923  HN  LEU B  68       9.408  22.348  -9.209  1.00 10.00      B   
ATOM   4924  CA  LEU B  68      10.798  21.591  -7.817  1.00 10.00      B   
ATOM   4925  CB  LEU B  68      11.399  20.423  -8.605  1.00 10.00      B   
ATOM   4926  CG  LEU B  68      10.694  19.069  -8.470  1.00 10.00      B   
ATOM   4927  CD1 LEU B  68      11.266  18.064  -9.458  1.00 10.00      B   
ATOM   4928  CD2 LEU B  68      10.808  18.541  -7.049  1.00 10.00      B   
ATOM   4929  C   LEU B  68      11.698  22.812  -7.928  1.00 10.00      B   
ATOM   4930  O   LEU B  68      11.430  23.696  -8.740  1.00 10.00      B   
ATOM   4931  N   GLY B  69      12.742  22.864  -7.111  1.00 10.00      B   
ATOM   4932  HN  GLY B  69      12.890  22.129  -6.470  1.00 10.00      B   
ATOM   4933  CA  GLY B  69      13.664  23.992  -7.142  1.00 10.00      B   
ATOM   4934  C   GLY B  69      14.399  24.103  -8.466  1.00 10.00      B   
ATOM   4935  O   GLY B  69      14.302  23.209  -9.316  1.00 10.00      B   
ATOM   4936  N   ALA B  70      15.135  25.191  -8.656  1.00 10.00      B   
ATOM   4937  HN  ALA B  70      15.194  25.874  -7.940  1.00 10.00      B   
ATOM   4938  CA  ALA B  70      15.870  25.391  -9.894  1.00 10.00      B   
ATOM   4939  CB  ALA B  70      16.150  26.863 -10.133  1.00 10.00      B   
ATOM   4940  C   ALA B  70      17.162  24.592  -9.889  1.00 10.00      B   
ATOM   4941  O   ALA B  70      17.551  24.021 -10.909  1.00 10.00      B   
ATOM   4942  N   GLY B  71      17.816  24.547  -8.738  1.00 10.00      B   
ATOM   4943  HN  GLY B  71      17.455  25.027  -7.956  1.00 10.00      B   
ATOM   4944  CA  GLY B  71      19.055  23.805  -8.625  1.00 10.00      B   
ATOM   4945  C   GLY B  71      20.269  24.664  -8.901  1.00 10.00      B   
ATOM   4946  O   GLY B  71      21.225  24.212  -9.538  1.00 10.00      B   
ATOM   4947  N   ALA B  72      20.203  25.915  -8.448  1.00 10.00      B   
ATOM   4948  HN  ALA B  72      19.377  26.208  -7.996  1.00 10.00      B   
ATOM   4949  CA  ALA B  72      21.292  26.875  -8.605  1.00 10.00      B   
ATOM   4950  CB  ALA B  72      22.588  26.360  -7.986  1.00 10.00      B   
ATOM   4951  C   ALA B  72      21.487  27.296 -10.061  1.00 10.00      B   
ATOM   4952  O   ALA B  72      22.543  27.815 -10.436  1.00 10.00      B   
ATOM   4953  N   ASN B  73      20.451  27.098 -10.867  1.00 10.00      B   
ATOM   4954  HN  ASN B  73      19.635  26.706 -10.496  1.00 10.00      B   
ATOM   4955  CA  ASN B  73      20.493  27.456 -12.282  1.00 10.00      B   
ATOM   4956  CB  ASN B  73      20.211  26.239 -13.171  1.00 10.00      B   
ATOM   4957  CG  ASN B  73      20.298  26.573 -14.649  1.00 10.00      B   
ATOM   4958  OD1 ASN B  73      19.299  26.910 -15.284  1.00 10.00      B   
ATOM   4959  ND2 ASN B  73      21.494  26.480 -15.207  1.00 10.00      B   
ATOM   4960 HD21 ASN B  73      22.248  26.199 -14.643  1.00 10.00      B   
ATOM   4961 HD22 ASN B  73      21.586  26.709 -16.165  1.00 10.00      B   
ATOM   4962  C   ASN B  73      19.505  28.586 -12.588  1.00 10.00      B   
ATOM   4963  O   ASN B  73      18.297  28.374 -12.633  1.00 10.00      B   
ATOM   4964  N   PRO B  74      20.014  29.809 -12.792  1.00 10.00      B   
ATOM   4965  CA  PRO B  74      19.180  30.989 -13.076  1.00 10.00      B   
ATOM   4966  CB  PRO B  74      20.191  32.142 -13.129  1.00 10.00      B   
ATOM   4967  CG  PRO B  74      21.405  31.621 -12.443  1.00 10.00      B   
ATOM   4968  CD  PRO B  74      21.442  30.153 -12.743  1.00 10.00      B   
ATOM   4969  C   PRO B  74      18.423  30.894 -14.401  1.00 10.00      B   
ATOM   4970  O   PRO B  74      17.380  31.529 -14.574  1.00 10.00      B   
ATOM   4971  N   GLU B  75      18.937  30.087 -15.324  1.00 10.00      B   
ATOM   4972  HN  GLU B  75      19.747  29.577 -15.117  1.00 10.00      B   
ATOM   4973  CA  GLU B  75      18.311  29.927 -16.632  1.00 10.00      B   
ATOM   4974  CB  GLU B  75      19.135  29.014 -17.531  1.00 10.00      B   
ATOM   4975  CG  GLU B  75      20.561  29.479 -17.748  1.00 10.00      B   
ATOM   4976  CD  GLU B  75      21.409  28.413 -18.394  1.00 10.00      B   
ATOM   4977  OE1 GLU B  75      21.968  27.571 -17.664  1.00 10.00      B   
ATOM   4978  OE2 GLU B  75      21.520  28.408 -19.635  1.00 10.00      B   
ATOM   4979  C   GLU B  75      16.881  29.410 -16.508  1.00 10.00      B   
ATOM   4980  O   GLU B  75      15.948  30.020 -17.037  1.00 10.00      B   
ATOM   4981  N   VAL B  76      16.703  28.293 -15.802  1.00 10.00      B   
ATOM   4982  HN  VAL B  76      17.483  27.833 -15.415  1.00 10.00      B   
ATOM   4983  CA  VAL B  76      15.371  27.729 -15.609  1.00 10.00      B   
ATOM   4984  CB  VAL B  76      15.400  26.307 -15.018  1.00 10.00      B   
ATOM   4985  CG1 VAL B  76      15.959  25.329 -16.038  1.00 10.00      B   
ATOM   4986  CG2 VAL B  76      16.214  26.263 -13.737  1.00 10.00      B   
ATOM   4987  C   VAL B  76      14.520  28.647 -14.737  1.00 10.00      B   
ATOM   4988  O   VAL B  76      13.293  28.643 -14.830  1.00 10.00      B   
ATOM   4989  N   GLY B  77      15.187  29.447 -13.908  1.00 10.00      B   
ATOM   4990  HN  GLY B  77      16.165  29.399 -13.883  1.00 10.00      B   
ATOM   4991  CA  GLY B  77      14.489  30.382 -13.049  1.00 10.00      B   
ATOM   4992  C   GLY B  77      13.781  31.447 -13.863  1.00 10.00      B   
ATOM   4993  O   GLY B  77      12.647  31.824 -13.560  1.00 10.00      B   
ATOM   4994  N   ARG B  78      14.447  31.922 -14.911  1.00 10.00      B   
ATOM   4995  HN  ARG B  78      15.349  31.581 -15.103  1.00 10.00      B   
ATOM   4996  CA  ARG B  78      13.868  32.936 -15.782  1.00 10.00      B   
ATOM   4997  CB  ARG B  78      14.918  33.493 -16.748  1.00 10.00      B   
ATOM   4998  CG  ARG B  78      16.161  34.057 -16.081  1.00 10.00      B   
ATOM   4999  CD  ARG B  78      16.891  35.031 -16.992  1.00 10.00      B   
ATOM   5000  NE  ARG B  78      17.078  34.498 -18.346  1.00 10.00      B   
ATOM   5001  HE  ARG B  78      16.405  33.856 -18.677  1.00 10.00      B   
ATOM   5002  CZ  ARG B  78      18.091  34.839 -19.149  1.00 10.00      B   
ATOM   5003  NH1 ARG B  78      19.006  35.710 -18.737  1.00 10.00      B   
ATOM   5004 HH11 ARG B  78      19.767  35.966 -19.336  1.00 10.00      B   
ATOM   5005 HH12 ARG B  78      18.944  36.123 -17.822  1.00 10.00      B   
ATOM   5006  NH2 ARG B  78      18.176  34.317 -20.372  1.00 10.00      B   
ATOM   5007 HH21 ARG B  78      17.481  33.666 -20.696  1.00 10.00      B   
ATOM   5008 HH22 ARG B  78      18.935  34.570 -20.979  1.00 10.00      B   
ATOM   5009  C   ARG B  78      12.717  32.336 -16.575  1.00 10.00      B   
ATOM   5010  O   ARG B  78      11.698  32.984 -16.799  1.00 10.00      B   
ATOM   5011  N   ASN B  79      12.891  31.083 -16.986  1.00 10.00      B   
ATOM   5012  HN  ASN B  79      13.732  30.625 -16.772  1.00 10.00      B   
ATOM   5013  CA  ASN B  79      11.868  30.377 -17.756  1.00 10.00      B   
ATOM   5014  CB  ASN B  79      12.393  29.036 -18.283  1.00 10.00      B   
ATOM   5015  CG  ASN B  79      11.649  28.557 -19.519  1.00 10.00      B   
ATOM   5016  OD1 ASN B  79      10.606  27.915 -19.426  1.00 10.00      B   
ATOM   5017  ND2 ASN B  79      12.188  28.861 -20.692  1.00 10.00      B   
ATOM   5018 HD21 ASN B  79      13.029  29.367 -20.698  1.00 10.00      B   
ATOM   5019 HD22 ASN B  79      11.719  28.570 -21.505  1.00 10.00      B   
ATOM   5020  C   ASN B  79      10.614  30.163 -16.916  1.00 10.00      B   
ATOM   5021  O   ASN B  79       9.498  30.205 -17.431  1.00 10.00      B   
ATOM   5022  N   ALA B  80      10.810  29.949 -15.617  1.00 10.00      B   
ATOM   5023  HN  ALA B  80      11.728  29.920 -15.275  1.00 10.00      B   
ATOM   5024  CA  ALA B  80       9.705  29.746 -14.693  1.00 10.00      B   
ATOM   5025  CB  ALA B  80      10.234  29.393 -13.314  1.00 10.00      B   
ATOM   5026  C   ALA B  80       8.847  31.001 -14.627  1.00 10.00      B   
ATOM   5027  O   ALA B  80       7.618  30.932 -14.674  1.00 10.00      B   
ATOM   5028  N   ALA B  81       9.501  32.153 -14.534  1.00 10.00      B   
ATOM   5029  HN  ALA B  81      10.484  32.149 -14.497  1.00 10.00      B   
ATOM   5030  CA  ALA B  81       8.792  33.422 -14.484  1.00 10.00      B   
ATOM   5031  CB  ALA B  81       9.725  34.541 -14.056  1.00 10.00      B   
ATOM   5032  C   ALA B  81       8.169  33.724 -15.844  1.00 10.00      B   
ATOM   5033  O   ALA B  81       7.161  34.422 -15.938  1.00 10.00      B   
ATOM   5034  N   ASP B  82       8.785  33.182 -16.892  1.00 10.00      B   
ATOM   5035  HN  ASP B  82       9.591  32.645 -16.738  1.00 10.00      B   
ATOM   5036  CA  ASP B  82       8.307  33.365 -18.261  1.00 10.00      B   
ATOM   5037  CB  ASP B  82       9.385  32.924 -19.256  1.00 10.00      B   
ATOM   5038  CG  ASP B  82      10.189  34.068 -19.839  1.00 10.00      B   
ATOM   5039  OD1 ASP B  82      10.102  35.206 -19.325  1.00 10.00      B   
ATOM   5040  OD2 ASP B  82      10.927  33.825 -20.817  1.00 10.00      B   
ATOM   5041  C   ASP B  82       7.050  32.535 -18.493  1.00 10.00      B   
ATOM   5042  O   ASP B  82       6.117  32.965 -19.172  1.00 10.00      B   
ATOM   5043  N   GLU B  83       7.047  31.335 -17.923  1.00 10.00      B   
ATOM   5044  HN  GLU B  83       7.841  31.050 -17.414  1.00 10.00      B   
ATOM   5045  CA  GLU B  83       5.918  30.419 -18.040  1.00 10.00      B   
ATOM   5046  CB  GLU B  83       6.282  29.068 -17.415  1.00 10.00      B   
ATOM   5047  CG  GLU B  83       5.314  27.941 -17.742  1.00 10.00      B   
ATOM   5048  CD  GLU B  83       5.489  26.728 -16.842  1.00 10.00      B   
ATOM   5049  OE1 GLU B  83       6.538  26.056 -16.926  1.00 10.00      B   
ATOM   5050  OE2 GLU B  83       4.561  26.422 -16.060  1.00 10.00      B   
ATOM   5051  C   GLU B  83       4.691  30.995 -17.338  1.00 10.00      B   
ATOM   5052  O   GLU B  83       3.582  30.973 -17.872  1.00 10.00      B   
ATOM   5053  N   ASP B  84       4.903  31.540 -16.151  1.00 10.00      B   
ATOM   5054  HN  ASP B  84       5.814  31.555 -15.787  1.00 10.00      B   
ATOM   5055  CA  ASP B  84       3.813  32.107 -15.367  1.00 10.00      B   
ATOM   5056  CB  ASP B  84       3.826  31.551 -13.941  1.00 10.00      B   
ATOM   5057  CG  ASP B  84       3.374  30.104 -13.890  1.00 10.00      B   
ATOM   5058  OD1 ASP B  84       2.150  29.855 -13.988  1.00 10.00      B   
ATOM   5059  OD2 ASP B  84       4.236  29.210 -13.760  1.00 10.00      B   
ATOM   5060  C   ASP B  84       3.840  33.630 -15.361  1.00 10.00      B   
ATOM   5061  O   ASP B  84       3.591  34.264 -14.334  1.00 10.00      B   
ATOM   5062  N   ARG B  85       4.123  34.213 -16.522  1.00 10.00      B   
ATOM   5063  HN  ARG B  85       4.306  33.652 -17.303  1.00 10.00      B   
ATOM   5064  CA  ARG B  85       4.171  35.665 -16.661  1.00 10.00      B   
ATOM   5065  CB  ARG B  85       4.584  36.061 -18.081  1.00 10.00      B   
ATOM   5066  CG  ARG B  85       6.083  36.154 -18.303  1.00 10.00      B   
ATOM   5067  CD  ARG B  85       6.400  36.455 -19.760  1.00 10.00      B   
ATOM   5068  NE  ARG B  85       7.835  36.589 -20.000  1.00 10.00      B   
ATOM   5069  HE  ARG B  85       8.444  36.078 -19.412  1.00 10.00      B   
ATOM   5070  CZ  ARG B  85       8.366  37.337 -20.966  1.00 10.00      B   
ATOM   5071  NH1 ARG B  85       7.579  38.017 -21.796  1.00 10.00      B   
ATOM   5072 HH11 ARG B  85       6.577  37.965 -21.700  1.00 10.00      B   
ATOM   5073 HH12 ARG B  85       7.976  38.579 -22.523  1.00 10.00      B   
ATOM   5074  NH2 ARG B  85       9.687  37.388 -21.105  1.00 10.00      B   
ATOM   5075 HH21 ARG B  85      10.277  36.857 -20.482  1.00 10.00      B   
ATOM   5076 HH22 ARG B  85      10.102  37.951 -21.823  1.00 10.00      B   
ATOM   5077  C   ARG B  85       2.813  36.278 -16.335  1.00 10.00      B   
ATOM   5078  O   ARG B  85       2.717  37.257 -15.591  1.00 10.00      B   
ATOM   5079  N   ASP B  86       1.762  35.679 -16.886  1.00 10.00      B   
ATOM   5080  HN  ASP B  86       1.907  34.894 -17.460  1.00 10.00      B   
ATOM   5081  CA  ASP B  86       0.401  36.157 -16.668  1.00 10.00      B   
ATOM   5082  CB  ASP B  86      -0.575  35.412 -17.575  1.00 10.00      B   
ATOM   5083  CG  ASP B  86      -1.884  36.154 -17.768  1.00 10.00      B   
ATOM   5084  OD1 ASP B  86      -2.763  36.074 -16.888  1.00 10.00      B   
ATOM   5085  OD2 ASP B  86      -2.041  36.824 -18.811  1.00 10.00      B   
ATOM   5086  C   ASP B  86      -0.010  35.971 -15.217  1.00 10.00      B   
ATOM   5087  O   ASP B  86      -0.712  36.808 -14.648  1.00 10.00      B   
ATOM   5088  N   ALA B  87       0.450  34.878 -14.618  1.00 10.00      B   
ATOM   5089  HN  ALA B  87       1.022  34.262 -15.121  1.00 10.00      B   
ATOM   5090  CA  ALA B  87       0.129  34.571 -13.232  1.00 10.00      B   
ATOM   5091  CB  ALA B  87       0.620  33.181 -12.866  1.00 10.00      B   
ATOM   5092  C   ALA B  87       0.705  35.622 -12.289  1.00 10.00      B   
ATOM   5093  O   ALA B  87       0.037  36.057 -11.353  1.00 10.00      B   
ATOM   5094  N   LEU B  88       1.940  36.039 -12.550  1.00 10.00      B   
ATOM   5095  HN  LEU B  88       2.431  35.651 -13.308  1.00 10.00      B   
ATOM   5096  CA  LEU B  88       2.592  37.050 -11.728  1.00 10.00      B   
ATOM   5097  CB  LEU B  88       4.070  37.166 -12.098  1.00 10.00      B   
ATOM   5098  CG  LEU B  88       4.924  35.925 -11.849  1.00 10.00      B   
ATOM   5099  CD1 LEU B  88       6.366  36.187 -12.255  1.00 10.00      B   
ATOM   5100  CD2 LEU B  88       4.842  35.504 -10.391  1.00 10.00      B   
ATOM   5101  C   LEU B  88       1.914  38.402 -11.899  1.00 10.00      B   
ATOM   5102  O   LEU B  88       1.620  39.091 -10.923  1.00 10.00      B   
ATOM   5103  N   ARG B  89       1.651  38.755 -13.150  1.00 10.00      B   
ATOM   5104  HN  ARG B  89       1.895  38.138 -13.875  1.00 10.00      B   
ATOM   5105  CA  ARG B  89       1.017  40.023 -13.487  1.00 10.00      B   
ATOM   5106  CB  ARG B  89       0.938  40.192 -15.010  1.00 10.00      B   
ATOM   5107  CG  ARG B  89       0.151  41.409 -15.465  1.00 10.00      B   
ATOM   5108  CD  ARG B  89       0.033  41.468 -16.975  1.00 10.00      B   
ATOM   5109  NE  ARG B  89      -1.054  42.352 -17.392  1.00 10.00      B   
ATOM   5110  HE  ARG B  89      -1.834  42.412 -16.791  1.00 10.00      B   
ATOM   5111  CZ  ARG B  89      -1.051  43.070 -18.516  1.00 10.00      B   
ATOM   5112  NH1 ARG B  89      -0.014  43.019 -19.349  1.00 10.00      B   
ATOM   5113 HH11 ARG B  89      -0.022  43.559 -20.195  1.00 10.00      B   
ATOM   5114 HH12 ARG B  89       0.781  42.444 -19.136  1.00 10.00      B   
ATOM   5115  NH2 ARG B  89      -2.087  43.846 -18.813  1.00 10.00      B   
ATOM   5116 HH21 ARG B  89      -2.877  43.898 -18.193  1.00 10.00      B   
ATOM   5117 HH22 ARG B  89      -2.087  44.389 -19.659  1.00 10.00      B   
ATOM   5118  C   ARG B  89      -0.372  40.150 -12.861  1.00 10.00      B   
ATOM   5119  O   ARG B  89      -0.747  41.224 -12.400  1.00 10.00      B   
ATOM   5120  N   ALA B  90      -1.109  39.043 -12.817  1.00 10.00      B   
ATOM   5121  HN  ALA B  90      -0.736  38.208 -13.175  1.00 10.00      B   
ATOM   5122  CA  ALA B  90      -2.462  39.028 -12.259  1.00 10.00      B   
ATOM   5123  CB  ALA B  90      -3.094  37.659 -12.450  1.00 10.00      B   
ATOM   5124  C   ALA B  90      -2.498  39.425 -10.783  1.00 10.00      B   
ATOM   5125  O   ALA B  90      -3.518  39.906 -10.285  1.00 10.00      B   
ATOM   5126  N   ALA B  91      -1.386  39.239 -10.091  1.00 10.00      B   
ATOM   5127  HN  ALA B  91      -0.592  38.875 -10.541  1.00 10.00      B   
ATOM   5128  CA  ALA B  91      -1.314  39.566  -8.678  1.00 10.00      B   
ATOM   5129  CB  ALA B  91      -0.749  38.389  -7.899  1.00 10.00      B   
ATOM   5130  C   ALA B  91      -0.483  40.821  -8.433  1.00 10.00      B   
ATOM   5131  O   ALA B  91      -0.131  41.129  -7.291  1.00 10.00      B   
ATOM   5132  N   LEU B  92      -0.180  41.548  -9.501  1.00 10.00      B   
ATOM   5133  HN  LEU B  92      -0.494  41.257 -10.385  1.00 10.00      B   
ATOM   5134  CA  LEU B  92       0.617  42.764  -9.394  1.00 10.00      B   
ATOM   5135  CB  LEU B  92       2.075  42.437  -9.730  1.00 10.00      B   
ATOM   5136  CG  LEU B  92       3.146  43.267  -9.025  1.00 10.00      B   
ATOM   5137  CD1 LEU B  92       3.197  42.924  -7.541  1.00 10.00      B   
ATOM   5138  CD2 LEU B  92       4.503  43.049  -9.682  1.00 10.00      B   
ATOM   5139  C   LEU B  92       0.104  43.836 -10.353  1.00 10.00      B   
ATOM   5140  O   LEU B  92       0.725  44.885 -10.517  1.00 10.00      B   
ATOM   5141  N   GLU B  93      -1.046  43.570 -10.955  1.00 10.00      B   
ATOM   5142  HN  GLU B  93      -1.506  42.734 -10.742  1.00 10.00      B   
ATOM   5143  CA  GLU B  93      -1.652  44.472 -11.929  1.00 10.00      B   
ATOM   5144  CB  GLU B  93      -2.983  43.916 -12.455  1.00 10.00      B   
ATOM   5145  CG  GLU B  93      -3.702  42.953 -11.518  1.00 10.00      B   
ATOM   5146  CD  GLU B  93      -4.306  43.632 -10.303  1.00 10.00      B   
ATOM   5147  OE1 GLU B  93      -5.475  44.064 -10.372  1.00 10.00      B   
ATOM   5148  OE2 GLU B  93      -3.613  43.732  -9.271  1.00 10.00      B   
ATOM   5149  C   GLU B  93      -1.819  45.908 -11.446  1.00 10.00      B   
ATOM   5150  O   GLU B  93      -1.339  46.839 -12.086  1.00 10.00      B   
ATOM   5151  N   GLY B  94      -2.489  46.088 -10.321  1.00 10.00      B   
ATOM   5152  HN  GLY B  94      -2.816  45.305  -9.821  1.00 10.00      B   
ATOM   5153  CA  GLY B  94      -2.733  47.425  -9.819  1.00 10.00      B   
ATOM   5154  C   GLY B  94      -1.781  47.861  -8.729  1.00 10.00      B   
ATOM   5155  O   GLY B  94      -2.103  48.753  -7.949  1.00 10.00      B   
ATOM   5156  N   ALA B  95      -0.605  47.258  -8.674  1.00 10.00      B   
ATOM   5157  HN  ALA B  95      -0.384  46.567  -9.336  1.00 10.00      B   
ATOM   5158  CA  ALA B  95       0.373  47.619  -7.660  1.00 10.00      B   
ATOM   5159  CB  ALA B  95       1.454  46.553  -7.543  1.00 10.00      B   
ATOM   5160  C   ALA B  95       0.980  48.986  -7.968  1.00 10.00      B   
ATOM   5161  O   ALA B  95       1.213  49.320  -9.130  1.00 10.00      B   
ATOM   5162  N   ASP B  96       1.213  49.777  -6.928  1.00 10.00      B   
ATOM   5163  HN  ASP B  96       0.980  49.461  -6.023  1.00 10.00      B   
ATOM   5164  CA  ASP B  96       1.789  51.112  -7.087  1.00 10.00      B   
ATOM   5165  CB  ASP B  96       1.108  52.107  -6.141  1.00 10.00      B   
ATOM   5166  CG  ASP B  96      -0.340  52.373  -6.491  1.00 10.00      B   
ATOM   5167  OD1 ASP B  96      -0.595  53.202  -7.386  1.00 10.00      B
[truncated: 611,077 more chars]
