# Supplementary material for: Mapping the Contact Sites of the Escherichia coli Division-Initiating Proteins FtsZ and ZapA by BAMG Cross-Linking and Site-Directed Mutagenesis
Source: Int J Mol Sci. 2018 Sep 26;19(10):2928. doi: 10.3390/ijms19102928 (PMC6213154; doi:10.3390/ijms19102928)
Supplement: Supplementary file 1 [file ijms-19-02928-s001.zip › Supplemental Table 1 ijms-354194.xlsx]

## Sheet: Sheet1
Supplemental Table 1
10/13
FtsZ a=KQAD (380-383) FtsZ b=LLKVLGR (168-174)
winfried 12:17:51 08/08/2013 NE
Selected & fragmented ion(s)					Peptide A: 4 AA			Unambiguous amino residues: 0				Peptide B: 7 AA			Unambiguous amino residues: 4					M/Z table
Sorting? Click on header
m/z	Intensity	Charge	Mass		b0	b*	b	Seq	y	y*	y0	b0	b*	b	Seq	y	y*	y0			XL	A	A-mod	B	B-mod
590.005	1246329100	3	1766.99		1417.85	1418.83	1435.86	X	1767.99	1750.97	1749.98	96.0808	97.0653	114.091	L	1767.99	1750.97	1749.98		mass	1766.99	460.228	969.438	797.549	1306.76
1563.92	3065365				1545.91	1546.89	1563.92	Q	333.14	316.114	315.13	209.165	210.149	227.175	L	1654.91	1637.88	1636.9		1 +	1767.99	461.235	970.445	798.556	1307.77
1767.99	2703298				1616.95	1617.93	1634.96	A	205.082	188.056	187.071	1306.7	1307.68	1324.71	X	1541.83	1524.8	1523.82		2 +	884.501	231.121	485.726	399.782	654.386
1634.96	2241275				1731.97	1732.96	1749.98	D	134.045	117.019	116.034	1405.77	1406.75	1423.78	V	444.293	427.267	426.282		3 +	590.003	154.417	324.153	266.857	436.593
1366.81	1035865											1518.85	1519.83	1536.86	L	345.224	328.198	327.214		4 +	442.754	116.064	243.367	200.394	327.697
1546.89	989923											1575.87	1576.86	1593.88	G	232.14	215.114	214.13		5 +	354.405	93.0529	194.895	160.517	262.359
1732.96	769514											1731.97	1732.96	1749.98	R	175.119	158.093	157.108		6 +	295.505	77.712	162.58	133.932	218.8
1634.96	719095
1541.83	534879																			Most intense peaks: 100
1307.77	531659							UNMODIFIED PEPTIDE A							UNMODIFIED PEPTIDE B					MSMS tolerance: 10 Da
1162.73	476058				111.092	112.076	129.102	X	461.235	444.209	443.225	96.0808	97.0653	114.091	L	798.556	781.53	780.545		Observed error (Da): 0.006928 Da
1332.78	327859				239.15	240.135	257.161	Q	333.14	316.114	315.13	209.165	210.149	227.175	L	685.472	668.446	667.461		Observed error (ppm): 3.920784 ppm
1616.95	319046				310.187	311.172	328.198	A	205.082	188.056	187.071	337.26	338.244	355.27	X	572.388	555.362	554.377		Modification: BAMG ARCO 509.209677 Da
444.293	267156				425.214	426.199	443.225	D	134.045	117.019	116.034	436.328	437.313	454.339	V	444.293	427.267	426.282		Peptide A: XQAD
1452.89	255891											549.412	550.397	567.423	L	345.224	328.198	327.214		Peptide B: LLXVLGR
1233.77	236482											606.434	607.418	624.444	G	232.14	215.114	214.13		File type: MGF_MSdistiller
1390.84	213586											762.535	763.519	780.545	R	175.119	158.093	157.108		Peptide A modification: 509.209677 Da
1616.94	211203																			Peptide B modification: 509.209677 Da
1749.98	205736																			Protein A: FTSZ_ECOLI
864.48	205539							MODIFIED PEPTIDE A							MODIFIED PEPTIDE B					Position A: 380
1563.92	203008				620.301	621.286	638.312	X	970.445	953.419	952.435	96.0808	97.0653	114.091	L	1307.77	1290.74	1289.76		Protein B: FTSZ_ECOLI
1408.79	199140				748.36	749.345	766.371	Q	333.14	316.114	315.13	209.165	210.149	227.175	L	1194.68	1177.66	1176.67		Position B: 170
1546.89	197021				819.397	820.382	837.408	A	205.082	188.056	187.071	846.469	847.454	864.48	X	1081.6	1064.57	1063.59		Distance: n.d.
1535.91	189786				934.424	935.409	952.435	D	134.045	117.019	116.034	945.538	946.522	963.548	V	444.293	427.267	426.282		ID/Note: XL2148_714
402.196	177241											1058.62	1059.61	1076.63	L	345.224	328.198	327.214		A assigned aa: 0 / 4
1191.67	169754											1115.64	1116.63	1133.65	G	232.14	215.114	214.13		B assigned aa: 4 / 7
1784.94	166687											1271.74	1272.73	1289.76	R	175.119	158.093	157.108		MSMS assigned: 26 / 98
																				Score: 0
4
ZapA a=AKTR (70-73) ZapA b=ITEKTNQNFE (100-109)
winfried 12:18:36 08/08/2013 NE
Selected & fragmented ion(s)					Peptide A: 4 AA			Unambiguous amino residues: 1				Peptide B: 10 AA			Unambiguous amino residues: 2					M/Z table
Sorting? Click on header
m/z	Intensity	Charge	Mass		b0	b*	b	Seq	y	y*	y0	b0	b*	b	Seq	y	y*	y0			XL	A	A-mod	B	B-mod
1104.06	218829020	2	2206.1		54.0338	55.0184	72.0444	A	2207.09	2190.07	2189.08	96.0808	97.0653	114.091	I	2207.09	2190.07	2189.08		mass	2206.08	474.291	983.501	1222.58	1731.79
2207.09	286012				1913.92	1914.91	1931.93	X	2136.05	2119.03	2118.04	197.128	198.113	215.139	T	2094.01	2076.98	2076		1 +	2207.09	475.299	984.508	1223.59	1732.8
1805.9	247433				2014.97	2015.95	2032.98	T	276.167	259.141	258.156	326.171	327.156	344.182	E	1992.96	1975.93	1974.95		2 +	1104.05	238.153	492.758	612.299	866.904
1455.77	216556				2171.07	2172.05	2189.08	R	175.119	158.093	157.108	1437.77	1438.75	1455.78	X	1863.92	1846.89	1845.91		3 +	736.369	159.104	328.841	408.535	578.272
984.51	156544											1538.81	1539.8	1556.83	T	752.321	735.295	734.31		4 +	552.528	119.58	246.883	306.653	433.955
1104.05	154220											1652.86	1653.84	1670.87	N	651.273	634.247	633.263		5 +	442.224	95.8656	197.707	245.524	347.366
1104.55	145063											1780.92	1781.9	1798.93	Q	537.23	520.204	519.22		6 +	368.688	80.0558	164.924	204.771	289.639
1658.85	125969											1894.96	1895.94	1912.97	N	409.172	392.146	391.161
1067.58	117673											2042.03	2043.01	2060.04	F	295.129	278.103	277.118		Most intense peaks: 100
1788.88	116646											2171.07	2172.05	2189.08	E	148.06	131.034	130.05		MSMS tolerance: 10 Da
2189.06	116181																			Observed error (Da): 0.017821 Da
475.298	103884																			Observed error (ppm): 8.078049 ppm
1641.83	93748							UNMODIFIED PEPTIDE A							UNMODIFIED PEPTIDE B					Modification: BAMG ARCO 509.209677 Da
2042.02	84949				54.0338	55.0184	72.0444	A	475.299	458.273	457.288	96.0808	97.0653	114.091	I	1223.59	1206.56	1205.58		Peptide A: AXTR
956.501	80648				182.129	183.113	200.139	X	404.262	387.236	386.251	197.128	198.113	215.139	T	1110.51	1093.48	1092.5		Peptide B: ITEXTNQNFE
1223.58	72627				283.176	284.161	301.187	T	276.167	259.141	258.156	326.171	327.156	344.182	E	1009.46	992.433	991.448		File type: MGF_MSdistiller
2060.05	62910				439.278	440.262	457.288	R	175.119	158.093	157.108	454.266	455.251	472.277	X	880.416	863.39	862.405		Peptide A modification: 509.209677 Da
2172.06	57058											555.314	556.298	573.324	T	752.321	735.295	734.31		Peptide B modification: 509.209677 Da
1511.78	55253											669.357	670.341	687.367	N	651.273	634.247	633.263		Protein A: ZAPA_ECOLI
1770.86	52144											797.415	798.4	815.426	Q	537.23	520.204	519.22		Position A: 71
1397.74	48808											911.458	912.443	929.469	N	409.172	392.146	391.161		Protein B: ZAPA_ECOLI
1780.91	44929											1058.53	1059.51	1076.54	F	295.129	278.103	277.118		Position B: 103
948.48	44622											1187.57	1188.55	1205.58	E	148.06	131.034	130.05		Distance: n.d.
1877.93	41046																			ID/Note: XL2148_714
1798.93	40592																			A assigned aa: 1 / 4
276.165	39944							MODIFIED PEPTIDE A							MODIFIED PEPTIDE B					B assigned aa: 2 / 10
2025.01	37948				54.0338	55.0184	72.0444	A	984.508	967.482	966.498	96.0808	97.0653	114.091	I	1732.8	1715.77	1714.79		MSMS assigned: 13 / 34
812.908	30809				691.338	692.323	709.349	X	913.471	896.445	895.461	197.128	198.113	215.139	T	1619.72	1602.69	1601.71		Score: 3.410201
1494.76	29609				792.386	793.371	810.397	T	276.167	259.141	258.156	326.171	327.156	344.182	E	1518.67	1501.64	1500.66
519.219	26248				948.487	949.472	966.498	R	175.119	158.093	157.108	963.476	964.46	981.486	X	1389.63	1372.6	1371.62
752.322	21709											1064.52	1065.51	1082.53	T	752.321	735.295	734.31
605.269	21638											1178.57	1179.55	1196.58	N	651.273	634.247	633.263
504.22	21002											1306.62	1307.61	1324.64	Q	537.23	520.204	519.22
588.241	17659											1420.67	1421.65	1438.68	N	409.172	392.146	391.161
537.231	11437											1567.74	1568.72	1585.75	F	295.129	278.103	277.118
745.293	7813											1696.78	1697.76	1714.79	E	148.06	131.034	130.05
1
FtsZ a=KQAD (380-383) b=KTAVGQTIQIGSGITK (51-66)
winfried 12:18:58 08/08/2013 NE
Selected & fragmented ion(s)					Peptide A: 4 AA			Unambiguous amino residues: 0				Peptide B: 16 AA			Unambiguous amino residues: 10					M/Z table
Sorting? Click on header
m/z	Intensity	Charge	Mass		b0	b*	b	Seq	y	y*	y0	b0	b*	b	Seq	y	y*	y0			XL	A	A-mod	B	B-mod
857.796	262669150	3	2570.36		2221.22	2222.2	2239.23	X	2571.36	2554.33	2553.35	1080.53	1081.51	1098.54	X	2571.36	2554.33	2553.35		mass	2570.35	460.228	969.438	1600.91	2110.12
2571.36	392696				2349.27	2350.26	2367.29	Q	333.14	316.114	315.13	1181.58	1182.56	1199.59	T	1473.83	1456.8	1455.82		1 +	2571.36	461.235	970.445	1601.92	2111.13
1202.67	357911				2420.31	2421.3	2438.32	A	205.082	188.056	187.071	1252.61	1253.6	1270.62	A	1372.78	1355.75	1354.77		2 +	1286.18	231.121	485.726	801.465	1056.07
2170.17	299372				2535.34	2536.32	2553.35	D	134.045	117.019	116.034	1351.68	1352.67	1369.69	V	1301.74	1284.72	1283.73		3 +	857.791	154.417	324.153	534.646	704.382
2553.35	244023											1408.7	1409.69	1426.71	G	1202.67	1185.65	1184.66		4 +	643.595	116.064	243.367	401.236	528.538
916.547	238679											1536.76	1537.75	1554.77	Q	1145.65	1128.63	1127.64		5 +	515.078	93.0529	194.895	321.19	423.032
1017.59	210931											1637.81	1638.8	1655.82	T	1017.59	1000.57	999.583		6 +	429.399	77.712	162.58	267.826	352.695
562.32	148916											1750.89	1751.88	1768.91	I	916.546	899.52	898.536
803.464	133643											1878.95	1879.94	1896.96	Q	803.462	786.436	785.452		Most intense peaks: 100
1301.75	130598											1992.04	1993.02	2010.05	I	675.404	658.378	657.393		MSMS tolerance: 10 Da
786.435	124180											2049.06	2050.04	2067.07	G	562.32	545.294	544.309		Observed error (Da): 0.012251 Da
2149.99	105460											2136.09	2137.08	2154.1	S	505.298	488.272	487.287		Observed error (ppm): 4.76625 ppm
1372.78	102670											2193.11	2194.1	2211.12	G	418.266	401.24	400.255		Modification: BAMG ARCO 509.209677 Da
2132.98	102666											2306.2	2307.18	2324.21	I	361.245	344.219	343.234		Peptide A: XQAD
2535.33	99078											2407.24	2408.23	2425.25	T	248.16	231.134	230.15		Peptide B: XTAVGQTIQIGSGITK
1051.58	98307											2535.34	2536.32	2553.35	K	147.113	130.087	129.102		File type: MGF_MSdistiller
675.404	95329																			Peptide A modification: 509.209677 Da
1502.77	92396																			Peptide B modification: 509.209677 Da
414.271	91630							UNMODIFIED PEPTIDE A							UNMODIFIED PEPTIDE B					Protein A: FTSZ_ECOLI
1184.66	88299				111.092	112.076	129.102	X	461.235	444.209	443.225	111.092	112.076	129.102	X	1601.92	1584.9	1583.91		Position A: 380
1369.69	85789				239.15	240.135	257.161	Q	333.14	316.114	315.13	212.139	213.124	230.15	T	1473.83	1456.8	1455.82		Protein B: FTSZ_ECOLI
402.195	72263				310.187	311.172	328.198	A	205.082	188.056	187.071	283.176	284.161	301.187	A	1372.78	1355.75	1354.77		Position B: 51
816.345	59478				425.214	426.199	443.225	D	134.045	117.019	116.034	382.245	383.229	400.255	V	1301.74	1284.72	1283.73		Distance: n.d.
2324.21	55111											439.266	440.251	457.277	G	1202.67	1185.65	1184.66		ID/Note: XL2148_714
970.446	51902											567.325	568.309	585.335	Q	1145.65	1128.63	1127.64		A assigned aa: 0 / 4
2438.32	46316											668.373	669.357	686.383	T	1017.59	1000.57	999.583		B assigned aa: 10 / 16
1748.92	45470											781.457	782.441	799.467	I	916.546	899.52	898.536		MSMS assigned: 25 / 47
1369.69	41880											909.515	910.5	927.526	Q	803.462	786.436	785.452		Score: 0
2421.31	40937											1022.6	1023.58	1040.61	I	675.404	658.378	657.393
2010.05	36726											1079.62	1080.61	1097.63	G	562.32	545.294	544.309
968.505	35999											1166.65	1167.64	1184.66	S	505.298	488.272	487.287
1554.77	32867											1223.67	1224.66	1241.68	G	418.266	401.24	400.255
2518.33	30713											1336.76	1337.74	1354.77	I	361.245	344.219	343.234
1236.66	29721											1437.81	1438.79	1455.82	T	248.16	231.134	230.15
785.453	28214											1565.9	1566.89	1583.91	K	147.113	130.087	129.102
1768.9	26680
505.298	23544
1551.68	23043							MODIFIED PEPTIDE A							MODIFIED PEPTIDE B
1655.82	20443				620.301	621.286	638.312	X	970.445	953.419	952.435	620.301	621.286	638.312	X	2111.13	2094.11	2093.12
1617.86	17905				748.36	749.345	766.371	Q	333.14	316.114	315.13	721.349	722.334	739.36	T	1473.83	1456.8	1455.82
1270.63	17850				819.397	820.382	837.408	A	205.082	188.056	187.071	792.386	793.371	810.397	A	1372.78	1355.75	1354.77
557.304	14431				934.424	935.409	952.435	D	134.045	117.019	116.034	891.455	892.439	909.465	V	1301.74	1284.72	1283.73
593.29	14375											948.476	949.461	966.487	G	1202.67	1185.65	1184.66
461.235	12782											1076.53	1077.52	1094.55	Q	1145.65	1128.63	1127.64
1341.69	12647											1177.58	1178.57	1195.59	T	1017.59	1000.57	999.583
1184.66	11444											1290.67	1291.65	1308.68	I	916.546	899.52	898.536
970.445	10950											1418.72	1419.71	1436.74	Q	803.462	786.436	785.452
418.266	9855											1531.81	1532.79	1549.82	I	675.404	658.378	657.393
1502.76	9134											1588.83	1589.82	1606.84	G	562.32	545.294	544.309
665.269	5343											1675.86	1676.85	1693.87	S	505.298	488.272	487.287
1081.72	4055											1732.88	1733.87	1750.89	G	418.266	401.24	400.255
												1845.97	1846.95	1863.98	I	361.245	344.219	343.234
												1947.02	1948	1965.03	T	248.16	231.134	230.15
												2075.11	2076.1	2093.12	K	147.113	130.087	129.102
8
ZapA a=LQDLKER (38-44) ZapA b=ITEKTNQNFE (100-109)
winfried 12:19:14 08/08/2013 NE
Selected & fragmented ion(s)					Peptide A: 7 AA			Unambiguous amino residues: 4				Peptide B: 10 AA			Unambiguous amino residues: 4					M/Z table
Sorting? Click on header
m/z	Intensity	Charge	Mass		b0	b*	b	Seq	y	y*	y0	b0	b*	b	Seq	y	y*	y0			XL	A	A-mod	B	B-mod
878.444	741059520	3	2632.31		96.0808	97.0653	114.091	L	2633.3	2616.28	2615.29	96.0808	97.0653	114.091	I	2633.3	2616.28	2615.29		mass	2632.3	900.503	1409.71	1222.58	1731.79
2232.12	1615759				224.139	225.124	242.15	Q	2520.22	2503.19	2502.21	197.128	198.113	215.139	T	2520.22	2503.19	2502.21		1 +	2633.3	901.51	1410.72	1223.59	1732.8
2339.17	1498548				339.166	340.151	357.177	D	2392.16	2375.13	2374.15	326.171	327.156	344.182	E	2419.17	2402.15	2401.16		2 +	1317.16	451.259	705.864	612.299	866.904
2633.3	1286373				452.25	453.235	470.261	L	2277.13	2260.11	2259.12	1863.98	1864.96	1881.99	X	2290.13	2273.1	2272.12		3 +	878.439	301.175	470.911	408.535	578.272
2486.25	972042				2312.14	2313.12	2330.15	X	2164.05	2147.02	2146.04	1965.03	1966.01	1983.04	T	752.321	735.295	734.31		4 +	659.081	226.133	353.435	306.653	433.955
2225.13	920190				2441.18	2442.17	2459.19	E	304.162	287.136	286.151	2079.07	2080.05	2097.08	N	651.273	634.247	633.263		5 +	527.466	181.108	282.95	245.524	347.366
2616.28	903552				2597.28	2598.27	2615.29	R	175.119	158.093	157.108	2207.13	2208.11	2225.14	Q	537.23	520.204	519.22		6 +	439.723	151.091	235.959	204.771	289.639
2322.16	894387											2321.17	2322.16	2339.18	N	409.172	392.146	391.161
2392.15	832261											2468.24	2469.22	2486.25	F	295.129	278.103	277.118		Most intense peaks: 100
2469.23	778126											2597.28	2598.27	2615.29	E	148.06	131.034	130.05		MSMS tolerance: 10 Da
2374.15	694802																			Observed error (Da): 0.014366 Da
2277.13	482659																			Observed error (ppm): 5.457564 ppm
2215.08	453550							UNMODIFIED PEPTIDE A							UNMODIFIED PEPTIDE B					Modification: BAMG ARCO 509.209677 Da
2451.21	446410				96.0808	97.0653	114.091	L	901.51	884.484	883.5	96.0808	97.0653	114.091	I	1223.59	1206.56	1205.58		Peptide A: LQDLXER
2598.26	443383				224.139	225.124	242.15	Q	788.426	771.4	770.416	197.128	198.113	215.139	T	1110.51	1093.48	1092.5		Peptide B: ITEXTNQNFE
2164.05	439158				339.166	340.151	357.177	D	660.368	643.342	642.357	326.171	327.156	344.182	E	1009.46	992.433	991.448		File type: MGF_MSdistiller
2097.08	425551				452.25	453.235	470.261	L	545.341	528.315	527.33	454.266	455.251	472.277	X	880.416	863.39	862.405		Peptide A modification: 509.209677 Da
2085.06	409338				580.345	581.33	598.356	X	432.257	415.231	414.246	555.314	556.298	573.324	T	752.321	735.295	734.31		Peptide B modification: 509.209677 Da
953.396	360383				709.388	710.372	727.398	E	304.162	287.136	286.151	669.357	670.341	687.367	N	651.273	634.247	633.263		Protein A: ZAPA_ECOLI
1881.99	340411				865.489	866.474	883.5	R	175.119	158.093	157.108	797.415	798.4	815.426	Q	537.23	520.204	519.22		Position A: 42
2207.11	338926											911.458	912.443	929.469	N	409.172	392.146	391.161		Protein B: ZAPA_ECOLI
2290.12	335075											1058.53	1059.51	1076.54	F	295.129	278.103	277.118		Position B: 103
2356.12	313117											1187.57	1188.55	1205.58	E	148.06	131.034	130.05		Distance: n.d.
2486.24	310220																			ID/Note: XL2148_714
1983.04	288740																			A assigned aa: 4 / 7
2304.14	283137							MODIFIED PEPTIDE A							MODIFIED PEPTIDE B					B assigned aa: 4 / 10
2245.11	278019				96.0808	97.0653	114.091	L	1410.72	1393.69	1392.71	96.0808	97.0653	114.091	I	1732.8	1715.77	1714.79		MSMS assigned: 33 / 96
901.51	256339				224.139	225.124	242.15	Q	1297.64	1280.61	1279.63	197.128	198.113	215.139	T	1619.72	1602.69	1601.71		Score: 9.086286
2068.03	246316				339.166	340.151	357.177	D	1169.58	1152.55	1151.57	326.171	327.156	344.182	E	1518.67	1501.64	1500.66
2441.22	245692				452.25	453.235	470.261	L	1054.55	1037.52	1036.54	963.476	964.46	981.486	X	1389.63	1372.6	1371.62
2112.05	223571				1089.56	1090.54	1107.57	X	941.466	924.44	923.456	1064.52	1065.51	1082.53	T	752.321	735.295	734.31
1223.59	223069				1218.6	1219.58	1236.61	E	304.162	287.136	286.151	1178.57	1179.55	1196.58	N	651.273	634.247	633.263
2401.15	221464				1374.7	1375.68	1392.71	R	175.119	158.093	157.108	1306.62	1307.61	1324.64	Q	537.23	520.204	519.22
1937.99	206948											1420.67	1421.65	1438.68	N	409.172	392.146	391.161
2320.17	196472											1567.74	1568.72	1585.75	F	295.129	278.103	277.118
2312.11	194570											1696.78	1697.76	1714.79	E	148.06	131.034	130.05
winfried 12:19:36 08/08/2013 NE
Selected & fragmented ion(s)					Peptide A: 10 AA			Unambiguous amino residues: 5				Peptide B: 10 AA			Unambiguous amino residues: 5					M/Z table
Sorting? Click on header
m/z	Intensity	Charge	Mass		b0	b*	b	Seq	y	y*	y0	b0	b*	b	Seq	y	y*	y0			XL	A	A-mod	B	B-mod
985.803	409175300	3	2954.39		96.0808	97.0653	114.091	I	2955.38	2938.36	2937.37	96.0808	97.0653	114.091	I	2955.38	2938.36	2937.37		mass	2954.38	1222.58	1731.79	1222.58	1731.79
2644.25	441677				197.128	198.113	215.139	T	2842.3	2825.27	2824.29	197.128	198.113	215.139	T	2842.3	2825.27	2824.29		1 +	2955.38	1223.59	1732.8	1223.59	1732.8
2513.2	367521				326.171	327.156	344.182	E	2741.25	2724.23	2723.24	326.171	327.156	344.182	E	2741.25	2724.23	2723.24		2 +	1478.2	612.299	866.904	612.299	866.904
2626.24	347082				2186.06	2187.04	2204.07	X	2612.21	2595.18	2594.2	2186.06	2187.04	2204.07	X	2612.21	2595.18	2594.2		3 +	985.799	408.535	578.272	408.535	578.272
2496.17	318671				2287.11	2288.09	2305.12	T	752.321	735.295	734.31	2287.11	2288.09	2305.12	T	752.321	735.295	734.31		4 +	739.601	306.653	433.955	306.653	433.955
1223.59	310193				2401.15	2402.13	2419.16	N	651.273	634.247	633.263	2401.15	2402.13	2419.16	N	651.273	634.247	633.263		5 +	591.882	245.524	347.366	245.524	347.366
2530.18	283531				2529.21	2530.19	2547.22	Q	537.23	520.204	519.22	2529.21	2530.19	2547.22	Q	537.23	520.204	519.22		6 +	493.403	204.771	289.639	204.771	289.639
2661.26	268611				2643.25	2644.24	2661.26	N	409.172	392.146	391.161	2643.25	2644.24	2661.26	N	409.172	392.146	391.161
2609.21	236125				2790.32	2791.3	2808.33	F	295.129	278.103	277.118	2790.32	2791.3	2808.33	F	295.129	278.103	277.118		Most intense peaks: 100
2383.14	220450				2919.36	2920.35	2937.37	E	148.06	131.034	130.05	2919.36	2920.35	2937.37	E	148.06	131.034	130.05		MSMS tolerance: 10 Da
2790.31	188655																			Observed error (Da): 0.012818 Da
2366.13	171056																			Observed error (ppm): 4.33863 ppm
2644.26	168023							UNMODIFIED PEPTIDE A							UNMODIFIED PEPTIDE B					Modification: BAMG ARCO 509.209677 Da
2480.17	166113				96.0808	97.0653	114.091	I	1223.59	1206.56	1205.58	96.0808	97.0653	114.091	I	1223.59	1206.56	1205.58		Peptide A: ITEXTNQNFE
2271.09	161112				197.128	198.113	215.139	T	1110.51	1093.48	1092.5	197.128	198.113	215.139	T	1110.51	1093.48	1092.5		Peptide B: ITEXTNQNFE
2401.14	150286				326.171	327.156	344.182	E	1009.46	992.433	991.448	326.171	327.156	344.182	E	1009.46	992.433	991.448		File type: MGF_MSdistiller
2773.29	128945				454.266	455.251	472.277	X	880.416	863.39	862.405	454.266	455.251	472.277	X	880.416	863.39	862.405		Peptide A modification: 509.209677 Da
2626.24	126213				555.314	556.298	573.324	T	752.321	735.295	734.31	555.314	556.298	573.324	T	752.321	735.295	734.31		Peptide B modification: 509.209677 Da
2390.11	124293				669.357	670.341	687.367	N	651.273	634.247	633.263	669.357	670.341	687.367	N	651.273	634.247	633.263		Protein A: ZAPA_ECOLI
2808.33	123670				797.415	798.4	815.426	Q	537.23	520.204	519.22	797.415	798.4	815.426	Q	537.23	520.204	519.22		Position A: 103
2242.06	122173				911.458	912.443	929.469	N	409.172	392.146	391.161	911.458	912.443	929.469	N	409.172	392.146	391.161		Protein B: ZAPA_ECOLI
2253.08	121552				1058.53	1059.51	1076.54	F	295.129	278.103	277.118	1058.53	1059.51	1076.54	F	295.129	278.103	277.118		Position B: 103
2547.2	117889				1187.57	1188.55	1205.58	E	148.06	131.034	130.05	1187.57	1188.55	1205.58	E	148.06	131.034	130.05		Distance: n.d.
2372.09	115385																			ID/Note: XL2148_714
2236.08	114227																			A assigned aa: 5 / 10
2412.09	114181							MODIFIED PEPTIDE A							MODIFIED PEPTIDE B					B assigned aa: 5 / 10
752.321	110383				96.0808	97.0653	114.091	I	1732.8	1715.77	1714.79	96.0808	97.0653	114.091	I	1732.8	1715.77	1714.79		MSMS assigned: 25 / 97
2348.09	102289				197.128	198.113	215.139	T	1619.72	1602.69	1601.71	197.128	198.113	215.139	T	1619.72	1602.69	1601.71		Score: 6.973978
605.268	100966				326.171	327.156	344.182	E	1518.67	1501.64	1500.66	326.171	327.156	344.182	E	1518.67	1501.64	1500.66
402.195	95849				963.476	964.46	981.486	X	1389.63	1372.6	1371.62	963.476	964.46	981.486	X	1389.63	1372.6	1371.62
2661.29	91469				1064.52	1065.51	1082.53	T	752.321	735.295	734.31	1064.52	1065.51	1082.53	T	752.321	735.295	734.31
651.273	91250				1178.57	1179.55	1196.58	N	651.273	634.247	633.263	1178.57	1179.55	1196.58	N	651.273	634.247	633.263
2791.34	87151				1306.62	1307.61	1324.64	Q	537.23	520.204	519.22	1306.62	1307.61	1324.64	Q	537.23	520.204	519.22
2170.02	87006				1420.67	1421.65	1438.68	N	409.172	392.146	391.161	1420.67	1421.65	1438.68	N	409.172	392.146	391.161
2756.28	86451				1567.74	1568.72	1585.75	F	295.129	278.103	277.118	1567.74	1568.72	1585.75	F	295.129	278.103	277.118
2140.05	85742				1696.78	1697.76	1714.79	E	148.06	131.034	130.05	1696.78	1697.76	1714.79	E	148.06	131.034	130.05
2
FtsZ a=KQAD (380-383) b=TAVGQTIQIGSGITKGLGAGANPEVGR(52-78)
winfried 13:56:53 08/08/2013 NE
Selected & fragmented ion(s)					Peptide A: 4 AA			Unambiguous amino residues: 1				Peptide B: 27 AA			Unambiguous amino residues: 14					M/Z table
Sorting? Click on header
m/z	Intensity	Charge	Mass		b0	b*	b	Seq	y	y*	y0	b0	b*	b	Seq	y	y*	y0			XL	A	A-mod	B	B-mod
891.182	299855390	4	3560.7		3207.57	3208.55	3225.58	X(15)	3561.7	3544.67	3543.69	85.0414	86.026	103.052	T(15)	3561.7	3544.67	3543.69		mass	3560.69	466.21	975.42	2585.27	3094.48
941.423	773446				3337.62	3338.6	3355.63	Q(15)	337.129	320.103	319.118	157.076	158.06	175.086	A(15)	3459.65	3442.63	3441.64		1 +	3561.7	467.218	976.427	2586.28	3095.49
811.37	553097				3409.65	3410.64	3427.66	A(15)	207.076	190.05	189.065	257.141	258.126	275.152	V(15)	3387.62	3370.59	3369.61		2 +	1781.35	234.112	488.717	1293.64	1548.25
2639.23	400072				3525.68	3526.66	3543.69	D(15)	135.042	118.016	117.031	315.16	316.144	333.17	G(15)	3287.55	3270.53	3269.54		3 +	1187.9	156.411	326.147	862.764	1032.5
1113.52	358539											445.212	446.197	463.223	Q(15)	3229.54	3212.51	3211.52		4 +	891.18	117.56	244.862	647.325	774.627
565.281	331664											547.257	548.241	565.267	T(15)	3099.48	3082.46	3081.47		5 +	713.146	94.2494	196.091	518.061	619.903
2321.08	305450											661.338	662.323	679.349	I(15)	2997.44	2980.41	2979.43		6 +	594.456	78.709	163.577	431.886	516.754
883.405	204893											791.391	792.375	809.401	Q(15)	2883.36	2866.33	2865.35
681.318	197548											905.472	906.456	923.482	I(15)	2753.3	2736.28	2735.29		Most intense peaks: 100
2753.33	184594											963.49	964.475	981.501	G(15)	2639.22	2622.2	2621.21		MSMS tolerance: 10 Da
2865.31	156373											1051.52	1052.5	1069.53	S(15)	2581.2	2564.18	2563.19		Observed error (Da): 0.009018 Da
753.353	111642											1109.54	1110.52	1127.55	G(15)	2493.18	2476.15	2475.17		Observed error (ppm): 2.532648 ppm
2220.03	96864											1223.62	1224.6	1241.63	I(15)	2435.16	2418.13	2417.15		Modification: BAMG ARCO 509.209677 Da
2129.15	96327											1325.66	1326.65	1343.67	T(15)	2321.08	2304.05	2303.07		Peptide A: XQAD
1055.51	90824											2431.17	2432.16	2449.18	X(15)	2219.03	2202.01	2201.02		Peptide B: TAVGQTIQIGSGITXGLGAGANPEVGR
2149.09	84172											2489.19	2490.18	2507.2	G(15)	1113.52	1096.5	1095.51		File type: MGF_MSdistiller
905.471	82541											2603.27	2604.26	2621.28	L(15)	1055.5	1038.48	1037.49		Peptide A modification: 509.209677 Da
2218.05	81219											2661.29	2662.28	2679.3	G(15)	941.423	924.397	923.412		Peptide B modification: 509.209677 Da
2493.17	74633											2733.32	2734.31	2751.34	A(15)	883.404	866.378	865.394		Protein A: FTSZ_ECOLI
2581.21	62034											2791.34	2792.33	2809.35	G(15)	811.37	794.344	793.36		Position A: 380
923.482	49071											2863.38	2864.36	2881.39	A(15)	753.352	736.326	735.341		Protein B: FTSZ_ECOLI
402.195	44529											2979.41	2980.4	2997.43	N(15)	681.317	664.291	663.307		Position B: 66
791.389	42603											3077.46	3078.45	3095.47	P(15)	565.28	548.254	547.27		Distance: n.d.
976.43	34143											3207.5	3208.49	3225.51	E(15)	467.231	450.205	449.22		ID/Note: XL2148_714
661.339	27883											3307.57	3308.55	3325.58	V(15)	337.191	320.165	319.18		A assigned aa: 1 / 4
337.19	23677											3365.59	3366.57	3383.6	G(15)	237.126	220.1	219.115		B assigned aa: 14 / 27
529.244	21896											3525.68	3526.66	3543.69	R(15)	179.107	162.081	161.097		MSMS assigned: 27 / 39
663.293	21177																			Score: 12.70424
547.258	21150
933.431	19832							UNMODIFIED PEPTIDE A							UNMODIFIED PEPTIDE B
487.259	14748				113.086	114.07	131.096	X(15)	467.218	450.192	449.207	85.0414	86.026	103.052	T(15)	2586.28	2569.25	2568.27
925.438	12853				243.138	244.123	261.149	Q(15)	337.129	320.103	319.118	157.076	158.06	175.086	A(15)	2484.23	2467.21	2466.22
941.423	12748				315.173	316.157	333.183	A(15)	207.076	190.05	189.065	257.141	258.126	275.152	V(15)	2412.2	2395.17	2394.19
473.267	12251				431.197	432.181	449.207	D(15)	135.042	118.016	117.031	315.16	316.144	333.17	G(15)	2312.13	2295.11	2294.12
445.211	11459											445.212	446.197	463.223	Q(15)	2254.12	2237.09	2236.1
319.117	9188											547.257	548.241	565.267	T(15)	2124.06	2107.04	2106.05
337.127	7424											661.338	662.323	679.349	I(15)	2022.02	2004.99	2004.01
773.379	6594											791.391	792.375	809.401	Q(15)	1907.94	1890.91	1889.93
883.406	6040											905.472	906.456	923.482	I(15)	1777.88	1760.86	1759.87
681.316	4747											963.49	964.475	981.501	G(15)	1663.8	1646.78	1645.79
847.411	4484											1051.52	1052.5	1069.53	S(15)	1605.78	1588.76	1587.77
549.293	4264											1109.54	1110.52	1127.55	G(15)	1517.76	1500.73	1499.75
1129.43	4148											1223.62	1224.6	1241.63	I(15)	1459.74	1442.71	1441.73
564.272	3854											1325.66	1326.65	1343.67	T(15)	1345.66	1328.63	1327.65
												1455.75	1456.74	1473.76	X(15)	1243.61	1226.59	1225.6
												1513.77	1514.76	1531.78	G(15)	1113.52	1096.5	1095.51
												1627.85	1628.84	1645.86	L(15)	1055.5	1038.48	1037.49
												1685.87	1686.86	1703.88	G(15)	941.423	924.397	923.412
												1757.9	1758.89	1775.92	A(15)	883.404	866.378	865.394
												1815.92	1816.91	1833.93	G(15)	811.37	794.344	793.36
												1887.96	1888.94	1905.97	A(15)	753.352	736.326	735.341
												2003.99	2004.98	2022.01	N(15)	681.317	664.291	663.307
												2102.04	2103.03	2120.05	P(15)	565.28	548.254	547.27
												2232.08	2233.07	2250.09	E(15)	467.231	450.205	449.22
												2332.15	2333.13	2350.16	V(15)	337.191	320.165	319.18
												2390.17	2391.15	2408.18	G(15)	237.126	220.1	219.115
												2550.26	2551.24	2568.27	R(15)	179.107	162.081	161.097
								MODIFIED PEPTIDE A							MODIFIED PEPTIDE B
					622.295	623.28	640.306	X(15)	976.427	959.401	958.417	85.0414	86.026	103.052	T(15)	3095.49	3078.46	3077.48
					752.348	753.333	770.359	Q(15)	337.129	320.103	319.118	157.076	158.06	175.086	A(15)	2993.44	2976.42	2975.43
					824.382	825.367	842.393	A(15)	207.076	190.05	189.065	257.141	258.126	275.152	V(15)	2921.41	2904.38	2903.4
					940.406	941.391	958.417	D(15)	135.042	118.016	117.031	315.16	316.144	333.17	G(15)	2821.34	2804.32	2803.33
												445.212	446.197	463.223	Q(15)	2763.33	2746.3	2745.31
												547.257	548.241	565.267	T(15)	2633.27	2616.25	2615.26
												661.338	662.323	679.349	I(15)	2531.23	2514.2	2513.22
												791.391	792.375	809.401	Q(15)	2417.15	2400.12	2399.14
												905.472	906.456	923.482	I(15)	2287.09	2270.07	2269.08
												963.49	964.475	981.501	G(15)	2173.01	2155.99	2155
												1051.52	1052.5	1069.53	S(15)	2114.99	2097.97	2096.98
												1109.54	1110.52	1127.55	G(15)	2026.97	2009.94	2008.95
												1223.62	1224.6	1241.63	I(15)	1968.95	1951.92	1950.94
												1325.66	1326.65	1343.67	T(15)	1854.87	1837.84	1836.86
												1964.96	1965.95	1982.97	X(15)	1752.82	1735.8	1734.81
												2022.98	2023.97	2040.99	G(15)	1113.52	1096.5	1095.51
												2137.06	2138.05	2155.07	L(15)	1055.5	1038.48	1037.49
												2195.08	2196.06	2213.09	G(15)	941.423	924.397	923.412
												2267.11	2268.1	2285.13	A(15)	883.404	866.378	865.394
												2325.13	2326.12	2343.14	G(15)	811.37	794.344	793.36
												2397.17	2398.15	2415.18	A(15)	753.352	736.326	735.341
												2513.2	2514.19	2531.21	N(15)	681.317	664.291	663.307
												2611.25	2612.24	2629.26	P(15)	565.28	548.254	547.27
												2741.29	2742.28	2759.3	E(15)	467.231	450.205	449.22
												2841.36	2842.34	2859.37	V(15)	337.191	320.165	319.18
												2899.38	2900.36	2917.39	G(15)	237.126	220.1	219.115
												3059.47	3060.45	3077.48	R(15)	179.107	162.081	161.097
5
ZapA a=LQDLKER (38-44) FtsZ b=TAVGQTIQIGSGITKGLGAGANPEVGR (52-78)
winfried 14:24:31 08/08/2013 NE
Selected & fragmented ion(s)					Peptide A: 7 AA			Unambiguous amino residues: 1				Peptide B: 27 AA			Unambiguous amino residues: 13					M/Z table
Sorting? Click on header
m/z	Intensity	Charge	Mass		b0	b*	b	Seq	y	y*	y0	b0	b*	b	Seq	y	y*	y0			XL	A	A-mod	B	B-mod
999.759	230135010	4	3995.01		96.0808	97.0653	114.091	L	3995.99	3978.96	3977.98	85.0414	86.026	103.052	T(15)	3995.99	3978.96	3977.98		mass	3994.98	900.503	1409.71	2585.27	3094.48
941.423	415968				224.139	225.124	242.15	Q	3882.91	3865.88	3864.9	157.076	158.06	175.086	A(15)	3893.95	3876.92	3875.94		1 +	3995.99	901.51	1410.72	2586.28	3095.49
811.371	250044				339.166	340.151	357.177	D	3754.85	3737.82	3736.84	257.141	258.126	275.152	V(15)	3821.91	3804.89	3803.9		2 +	1998.5	451.259	705.864	1293.64	1548.25
1113.52	249201				452.25	453.235	470.261	L	3639.82	3622.8	3621.81	315.16	316.144	333.17	G(15)	3721.85	3704.82	3703.84		3 +	1332.67	301.175	470.911	862.764	1032.5
3996	247819				3674.83	3675.81	3692.84	X	3526.74	3509.71	3508.73	445.212	446.197	463.223	Q(15)	3663.83	3646.8	3645.82		4 +	999.753	226.133	353.435	647.325	774.627
2755.4	231115				3803.87	3804.85	3821.88	E	304.162	287.136	286.151	547.257	548.241	565.267	T(15)	3533.78	3516.75	3515.76		5 +	800.004	181.108	282.95	518.061	619.903
3299.64	182903				3959.97	3960.95	3977.98	R	175.119	158.093	157.108	661.338	662.323	679.349	I(15)	3431.73	3414.7	3413.72		6 +	666.838	151.091	235.959	431.886	516.754
3721.84	169945											791.391	792.375	809.401	Q(15)	3317.65	3300.62	3299.64
565.281	134976											905.472	906.456	923.482	I(15)	3187.6	3170.57	3169.59		Most intense peaks: 100
2653.34	130244											963.49	964.475	981.501	G(15)	3073.52	3056.49	3055.51		MSMS tolerance: 10 Da
883.405	104782											1051.52	1052.5	1069.53	S(15)	3015.5	2998.47	2997.49		Observed error (Da): 0.022697 Da
3074.53	100317											1109.54	1110.52	1127.55	G(15)	2927.47	2910.44	2909.46		Observed error (ppm): 5.681343 ppm
2781.47	91784											1223.62	1224.6	1241.63	I(15)	2869.45	2852.42	2851.44		Modification: BAMG ARCO 509.209677 Da
2133.1	83130											1325.66	1326.65	1343.67	T(15)	2755.37	2738.34	2737.36		Peptide A: LQDLXER
681.318	77481											2865.47	2866.45	2883.48	X(15)	2653.32	2636.3	2635.31		Peptide B: TAVGQTIQIGSGITXGLGAGANPEVGR
3431.75	76779											2923.48	2924.47	2941.49	G(15)	1113.52	1096.5	1095.51		File type: MGF_MSdistiller
2609.35	64565											3037.56	3038.55	3055.58	L(15)	1055.5	1038.48	1037.49		Peptide A modification: 509.209677 Da
3821.89	54808											3095.58	3096.57	3113.59	G(15)	941.423	924.397	923.412		Peptide B modification: 509.209677 Da
753.352	54671											3167.62	3168.6	3185.63	A(15)	883.404	866.378	865.394		Protein A: ZAPA_ECOLI
3187.59	53791											3225.64	3226.62	3243.65	G(15)	811.37	794.344	793.36		Position A: 42
3703.82	52402											3297.67	3298.65	3315.68	A(15)	753.352	736.326	735.341		Protein B: FTSZ_ECOLI
1055.51	47942											3413.71	3414.69	3431.72	N(15)	681.317	664.291	663.307		Position B: 66
2263.14	44227											3511.76	3512.74	3529.77	P(15)	565.28	548.254	547.27		Distance: n.d.
923.485	37088											3641.8	3642.78	3659.81	E(15)	467.231	450.205	449.22		ID/Note: XL2148_714
901.515	36570											3741.86	3742.85	3759.87	V(15)	337.191	320.165	319.18		A assigned aa: 1 / 7
661.343	17095											3799.88	3800.87	3817.89	G(15)	237.126	220.1	219.115		B assigned aa: 13 / 27
402.195	16053											3959.97	3960.95	3977.98	R(15)	179.107	162.081	161.097		MSMS assigned: 19 / 29
304.16	15785																			Score: 9.47314
529.244	15398
337.19	14553							UNMODIFIED PEPTIDE A							UNMODIFIED PEPTIDE B
889.415	9680				96.0808	97.0653	114.091	L	901.51	884.484	883.5	85.0414	86.026	103.052	T(15)	2586.28	2569.25	2568.27
487.259	8889				224.139	225.124	242.15	Q	788.426	771.4	770.416	157.076	158.06	175.086	A(15)	2484.23	2467.21	2466.22
505.27	8346				339.166	340.151	357.177	D	660.368	643.342	642.357	257.141	258.126	275.152	V(15)	2412.2	2395.17	2394.19
1069.51	4209				452.25	453.235	470.261	L	545.341	528.315	527.33	315.16	316.144	333.17	G(15)	2312.13	2295.11	2294.12
					580.345	581.33	598.356	X	432.257	415.231	414.246	445.212	446.197	463.223	Q(15)	2254.12	2237.09	2236.1
					709.388	710.372	727.398	E	304.162	287.136	286.151	547.257	548.241	565.267	T(15)	2124.06	2107.04	2106.05
					865.489	866.474	883.5	R	175.119	158.093	157.108	661.338	662.323	679.349	I(15)	2022.02	2004.99	2004.01
												791.391	792.375	809.401	Q(15)	1907.94	1890.91	1889.93
												905.472	906.456	923.482	I(15)	1777.88	1760.86	1759.87
												963.49	964.475	981.501	G(15)	1663.8	1646.78	1645.79
												1051.52	1052.5	1069.53	S(15)	1605.78	1588.76	1587.77
												1109.54	1110.52	1127.55	G(15)	1517.76	1500.73	1499.75
												1223.62	1224.6	1241.63	I(15)	1459.74	1442.71	1441.73
												1325.66	1326.65	1343.67	T(15)	1345.66	1328.63	1327.65
												1455.75	1456.74	1473.76	X(15)	1243.61	1226.59	1225.6
												1513.77	1514.76	1531.78	G(15)	1113.52	1096.5	1095.51
												1627.85	1628.84	1645.86	L(15)	1055.5	1038.48	1037.49
												1685.87	1686.86	1703.88	G(15)	941.423	924.397	923.412
												1757.9	1758.89	1775.92	A(15)	883.404	866.378	865.394
												1815.92	1816.91	1833.93	G(15)	811.37	794.344	793.36
												1887.96	1888.94	1905.97	A(15)	753.352	736.326	735.341
												2003.99	2004.98	2022.01	N(15)	681.317	664.291	663.307
												2102.04	2103.03	2120.05	P(15)	565.28	548.254	547.27
												2232.08	2233.07	2250.09	E(15)	467.231	450.205	449.22
												2332.15	2333.13	2350.16	V(15)	337.191	320.165	319.18
												2390.17	2391.15	2408.18	G(15)	237.126	220.1	219.115
												2550.26	2551.24	2568.27	R(15)	179.107	162.081	161.097
								MODIFIED PEPTIDE A							MODIFIED PEPTIDE B
					96.0808	97.0653	114.091	L	1410.72	1393.69	1392.71	85.0414	86.026	103.052	T(15)	3095.49	3078.46	3077.48
					224.139	225.124	242.15	Q	1297.64	1280.61	1279.63	157.076	158.06	175.086	A(15)	2993.44	2976.42	2975.43
					339.166	340.151	357.177	D	1169.58	1152.55	1151.57	257.141	258.126	275.152	V(15)	2921.41	2904.38	2903.4
					452.25	453.235	470.261	L	1054.55	1037.52	1036.54	315.16	316.144	333.17	G(15)	2821.34	2804.32	2803.33
					1089.56	1090.54	1107.57	X	941.466	924.44	923.456	445.212	446.197	463.223	Q(15)	2763.33	2746.3	2745.31
					1218.6	1219.58	1236.61	E	304.162	287.136	286.151	547.257	548.241	565.267	T(15)	2633.27	2616.25	2615.26
					1374.7	1375.68	1392.71	R	175.119	158.093	157.108	661.338	662.323	679.349	I(15)	2531.23	2514.2	2513.22
												791.391	792.375	809.401	Q(15)	2417.15	2400.12	2399.14
												905.472	906.456	923.482	I(15)	2287.09	2270.07	2269.08
												963.49	964.475	981.501	G(15)	2173.01	2155.99	2155
												1051.52	1052.5	1069.53	S(15)	2114.99	2097.97	2096.98
												1109.54	1110.52	1127.55	G(15)	2026.97	2009.94	2008.95
												1223.62	1224.6	1241.63	I(15)	1968.95	1951.92	1950.94
												1325.66	1326.65	1343.67	T(15)	1854.87	1837.84	1836.86
												1964.96	1965.95	1982.97	X(15)	1752.82	1735.8	1734.81
												2022.98	2023.97	2040.99	G(15)	1113.52	1096.5	1095.51
												2137.06	2138.05	2155.07	L(15)	1055.5	1038.48	1037.49
												2195.08	2196.06	2213.09	G(15)	941.423	924.397	923.412
												2267.11	2268.1	2285.13	A(15)	883.404	866.378	865.394
												2325.13	2326.12	2343.14	G(15)	811.37	794.344	793.36
												2397.17	2398.15	2415.18	A(15)	753.352	736.326	735.341
												2513.2	2514.19	2531.21	N(15)	681.317	664.291	663.307
												2611.25	2612.24	2629.26	P(15)	565.28	548.254	547.27
												2741.29	2742.28	2759.3	E(15)	467.231	450.205	449.22
												2841.36	2842.34	2859.37	V(15)	337.191	320.165	319.18
												2899.38	2900.36	2917.39	G(15)	237.126	220.1	219.115
												3059.47	3060.45	3077.48	R(15)	179.107	162.081	161.097
1
FtsZ a=DLGILTVAVVTKPFNFEGK (122-140) FtsZ b=KR (141-142)
winfried 12:09:45 08/08/2013 NE
Selected & fragmented ion(s)					Peptide A: 19 AA			Unambiguous amino residues: 10				Peptide B: 2 AA			Unambiguous amino residues: 0					M/Z table
Sorting? Click on header
m/z	Intensity	Charge	Mass		b0	b*	b	Seq	y	y*	y0	b0	b*	b	Seq	y	y*	y0			XL	A	A-mod	B	B-mod
953.859	355377340	3	2858.56		98.0237	99.0082	116.034	D	2859.56	2842.53	2841.55	2667.44	2668.42	2685.45	X	2859.56	2842.53	2841.55		mass	2858.55	2047.14	2556.34	302.207	811.416
2859.55	2201328				211.108	212.092	229.118	L	2744.53	2727.51	2726.52	2823.54	2824.52	2841.55	R	175.119	158.093	157.108		1 +	2859.56	2048.14	2557.35	303.214	812.424
2461.34	1059238				268.129	269.114	286.14	G	2631.45	2614.42	2613.44									2 +	1430.28	1024.57	1279.18	152.111	406.715
2148.14	930972				381.213	382.198	399.224	I	2574.43	2557.4	2556.42									3 +	953.858	683.386	853.122	101.743	271.479
2348.25	637617				494.297	495.282	512.308	L	2461.34	2444.32	2443.33									4 +	715.645	512.791	640.094	76.5589	203.861
2077.11	440698				595.345	596.33	613.356	T	2348.26	2331.23	2330.25									5 +	572.718	410.434	512.276	61.4486	163.291
2440.38	388960				694.413	695.398	712.424	V	2247.21	2230.18	2229.2									6 +	477.433	342.197	427.065	51.375	136.243
2247.21	300625				765.451	766.435	783.461	A	2148.14	2131.12	2130.13
1978.03	281410				864.519	865.503	882.529	V	2077.11	2060.08	2059.09									Most intense peaks: 100
1878.97	204364				963.587	964.572	981.598	V	1978.04	1961.01	1960.03									MSMS tolerance: 10 Da
2631.47	186287				1064.64	1065.62	1082.65	T	1878.97	1861.94	1860.96									Observed error (Da): 0.004522 Da
1777.92	179019				2004.15	2005.13	2022.16	X	1777.92	1760.89	1759.91									Observed error (ppm): 1.581917 ppm
838.412	136181				2101.2	2102.18	2119.21	P	838.409	821.383	820.399									Modification: BAMG ARCO 509.209677 Da
2440.37	122783				2248.27	2249.25	2266.28	F	741.357	724.331	723.346									Peptide A: DLGILTVAVVTXPFNFEGK
2831.54	118008				2362.31	2363.29	2380.32	N	594.288	577.262	576.278									Peptide B: XR
2887.48	115373				2509.38	2510.36	2527.39	F	480.245	463.219	462.235									File type: MGF_MSdistiller
1649.82	94450				2638.42	2639.41	2656.43	E	333.177	316.151	315.166									Peptide A modification: 509.209677 Da
2841.54	63687				2695.44	2696.43	2713.45	G	204.134	187.108	186.124									Peptide B modification: 509.209677 Da
694.416	59930				2823.54	2824.52	2841.55	K	147.113	130.087	129.102									Protein A: FTSZ_ECOLI
2444.33	58713																			Position A: 133
2632.45	53876																			Protein B: FTSZ_ECOLI
864.52	49507							UNMODIFIED PEPTIDE A							UNMODIFIED PEPTIDE B					Position B: 141
1015.53	44078				98.0237	99.0082	116.034	D	2048.14	2031.12	2030.13	111.092	112.076	129.102	X	303.214	286.188	285.203		Distance: n.d.
2130.12	42592				211.108	212.092	229.118	L	1933.12	1916.09	1915.11	267.193	268.177	285.203	R	175.119	158.093	157.108		ID/Note: XL2147_708
765.453	39769				268.129	269.114	286.14	G	1820.03	1803.01	1802.02									A assigned aa: 10 / 19
2461.33	34787				381.213	382.198	399.224	I	1763.01	1745.98	1745									B assigned aa: 0 / 2
581.33	29401				494.297	495.282	512.308	L	1649.93	1632.9	1631.92									MSMS assigned: 21 / 35
611.339	25258				595.345	596.33	613.356	T	1536.84	1519.82	1518.83									Score: 0
783.464	21589				694.413	695.398	712.424	V	1435.79	1418.77	1417.78
399.224	18021				765.451	766.435	783.461	A	1336.73	1319.7	1318.72
512.309	17766				864.519	865.503	882.529	V	1265.69	1248.66	1247.68
595.346	17133				963.587	964.572	981.598	V	1166.62	1149.59	1148.61
1369.61	15245				1064.64	1065.62	1082.65	T	1067.55	1050.53	1049.54
371.229	14649				1192.73	1193.71	1210.74	X	966.504	949.478	948.494
603.363	13865				1289.78	1290.77	1307.79	P	838.409	821.383	820.399
613.358	11148				1436.85	1437.84	1454.86	F	741.357	724.331	723.346
420.189	11001				1550.89	1551.88	1568.9	N	594.288	577.262	576.278
571.271	7466				1697.96	1698.95	1715.97	F	480.245	463.219	462.235
1125.64	7071				1827.01	1827.99	1845.02	E	333.177	316.151	315.166
967.621	6999				1884.03	1885.01	1902.04	G	204.134	187.108	186.124
					2012.12	2013.11	2030.13	K	147.113	130.087	129.102
								MODIFIED PEPTIDE A							MODIFIED PEPTIDE B
					98.0237	99.0082	116.034	D	2557.35	2540.33	2539.34	620.301	621.286	638.312	X	812.424	795.398	794.413
					211.108	212.092	229.118	L	2442.33	2425.3	2424.31	776.402	777.387	794.413	R	175.119	158.093	157.108
					268.129	269.114	286.14	G	2329.24	2312.22	2311.23
					381.213	382.198	399.224	I	2272.22	2255.19	2254.21
					494.297	495.282	512.308	L	2159.14	2142.11	2141.13
					595.345	596.33	613.356	T	2046.05	2029.03	2028.04
					694.413	695.398	712.424	V	1945	1927.98	1926.99
					765.451	766.435	783.461	A	1845.94	1828.91	1827.93
					864.519	865.503	882.529	V	1774.9	1757.87	1756.89
					963.587	964.572	981.598	V	1675.83	1658.8	1657.82
					1064.64	1065.62	1082.65	T	1576.76	1559.74	1558.75
					1701.94	1702.92	1719.95	X	1475.71	1458.69	1457.7
					1798.99	1799.98	1817	P	838.409	821.383	820.399
					1946.06	1947.05	1964.07	F	741.357	724.331	723.346
					2060.1	2061.09	2078.11	N	594.288	577.262	576.278
					2207.17	2208.16	2225.18	F	480.245	463.219	462.235
					2336.21	2337.2	2354.23	E	333.177	316.151	315.166
					2393.24	2394.22	2411.25	G	204.134	187.108	186.124
					2521.33	2522.32	2539.34	K	147.113	130.087	129.102
2
FtsZ a=KR (141-142) FtsZ b=TAVGQTIQIGSGITKGLGAGANPEVGR (52-68)
winfried 13:44:07 08/08/2013 NE
Selected & fragmented ion(s)					Peptide A: 2 AA			Unambiguous amino residues: 0				Peptide B: 27 AA			Unambiguous amino residues: 16					M/Z table
Sorting? Click on header
m/z	Intensity	Charge	Mass		b0	b*	b	Seq	y	y*	y0	b0	b*	b	Seq	y	y*	y0			XL	A	A-mod	B	B-mod
851.68	809200830	4	3402.69		3207.57	3208.55	3225.58	X(15)	3403.68	3386.65	3385.67	85.0414	86.026	103.052	T(15)	3403.68	3386.65	3385.67		mass	3402.67	308.189	817.399	2585.27	3094.48
941.426	2029962				3367.66	3368.64	3385.67	R(15)	179.107	162.081	161.097	157.076	158.06	175.086	A(15)	3301.63	3284.61	3283.62		1 +	3403.68	309.196	818.406	2586.28	3095.49
1113.53	1814102											257.141	258.126	275.152	V(15)	3229.6	3212.57	3211.59		2 +	1702.34	155.102	409.707	1293.64	1548.25
733.438	972053											315.16	316.144	333.17	G(15)	3129.53	3112.51	3111.52		3 +	1135.23	103.737	273.473	862.764	1032.5
811.373	818850											445.212	446.197	463.223	Q(15)	3071.51	3054.49	3053.5		4 +	851.675	78.0545	205.357	647.325	774.627
848.465	642895											547.257	548.241	565.267	T(15)	2941.46	2924.44	2923.45		5 +	681.541	62.645	164.487	518.061	619.903
1044.59	605467											661.338	662.323	679.349	I(15)	2839.42	2822.39	2821.41		6 +	568.119	52.3721	137.24	431.886	516.754
565.282	594197											791.391	792.375	809.401	Q(15)	2725.34	2708.31	2707.32
902.481	537313											905.472	906.456	923.482	I(15)	2595.28	2578.26	2577.27		Most intense peaks: 100
2481.21	510833											963.49	964.475	981.501	G(15)	2481.2	2464.18	2463.19		MSMS tolerance: 10 Da
1055.51	461581											1051.52	1052.5	1069.53	S(15)	2423.18	2406.16	2405.17		Observed error (Da): 0.021266 Da
883.409	425343											1109.54	1110.52	1127.55	G(15)	2335.15	2318.13	2317.14		Observed error (ppm): 6.24976 ppm
1222.66	320154											1223.62	1224.6	1241.63	I(15)	2277.14	2260.11	2259.13		Modification: BAMG ARCO 509.209677 Da
663.295	286845											1325.66	1326.65	1343.67	T(15)	2163.05	2146.03	2145.04		Peptide A: XR
2463.2	281351											2273.15	2274.14	2291.16	X(15)	2061.01	2043.98	2043		Peptide B: TAVGQTIQIGSGITXGLGAGANPEVGR
2163.07	280207											2331.17	2332.15	2349.18	G(15)	1113.52	1096.5	1095.51		File type: MGF_MSdistiller
2595.31	259967											2445.25	2446.24	2463.26	L(15)	1055.5	1038.48	1037.49		Peptide A modification: 509.209677 Da
1031.52	246939											2503.27	2504.25	2521.28	G(15)	941.423	924.397	923.412		Peptide B modification: 509.209677 Da
1368.7	233500											2575.3	2576.29	2593.31	A(15)	883.404	866.378	865.394		Protein A: FTSZ_ECOLI
818.41	217787											2633.32	2634.31	2651.33	G(15)	811.37	794.344	793.36		Position A: 141
753.354	207461											2705.36	2706.34	2723.37	A(15)	753.352	736.326	735.341		Protein B: FTSZ_ECOLI
1194.65	206603											2821.39	2822.38	2839.4	N(15)	681.317	664.291	663.307		Position B: 66
1426.72	197971											2919.44	2920.43	2937.45	P(15)	565.28	548.254	547.27		Distance: n.d.
923.407	197254											3049.48	3050.47	3067.49	E(15)	467.231	450.205	449.22		ID/Note: XL2147_708
2335.17	172990											3149.55	3150.53	3167.56	V(15)	337.191	320.165	319.18		A assigned aa: 0 / 2
1095.51	172963											3207.57	3208.55	3225.58	G(15)	237.126	220.1	219.115		B assigned aa: 16 / 27
681.32	169778											3367.66	3368.64	3385.67	R(15)	179.107	162.081	161.097		MSMS assigned: 26 / 92
2707.32	162820																			Score: 0
1280.67	156275
1351.69	151399							UNMODIFIED PEPTIDE A							UNMODIFIED PEPTIDE B
1139.61	149886				113.086	114.07	131.096	X(15)	309.196	292.17	291.186	85.0414	86.026	103.052	T(15)	2586.28	2569.25	2568.27
1006.52	137943				273.175	274.16	291.186	R(15)	179.107	162.081	161.097	157.076	158.06	175.086	A(15)	2484.23	2467.21	2466.22
1077.49	137369											257.141	258.126	275.152	V(15)	2412.2	2395.17	2394.19
2423.19	135057											315.16	316.144	333.17	G(15)	2312.13	2295.11	2294.12
1050.55	134702											445.212	446.197	463.223	Q(15)	2254.12	2237.09	2236.1
337.191	132263											547.257	548.241	565.267	T(15)	2124.06	2107.04	2106.05
1031.01	126399											661.338	662.323	679.349	I(15)	2022.02	2004.99	2004.01
529.243	125041											791.391	792.375	809.401	Q(15)	1907.94	1890.91	1889.93
1120.6	124504											905.472	906.456	923.482	I(15)	1777.88	1760.86	1759.87
547.263	118431											963.49	964.475	981.501	G(15)	1663.8	1646.78	1645.79
1393.75	116911											1051.52	1052.5	1069.53	S(15)	1605.78	1588.76	1587.77
1178.61	116170											1109.54	1110.52	1127.55	G(15)	1517.76	1500.73	1499.75
2144.05	114764											1223.62	1224.6	1241.63	I(15)	1459.74	1442.71	1441.73
1204.63	114156											1325.66	1326.65	1343.67	T(15)	1345.66	1328.63	1327.65
948.498	113221											1455.75	1456.74	1473.76	X(15)	1243.61	1226.59	1225.6
1250.66	112224											1513.77	1514.76	1531.78	G(15)	1113.52	1096.5	1095.51
1345.66	111445											1627.85	1628.84	1645.86	L(15)	1055.5	1038.48	1037.49
905.392	110791											1685.87	1686.86	1703.88	G(15)	941.423	924.397	923.412
1032.54	109026											1757.9	1758.89	1775.92	A(15)	883.404	866.378	865.394
3403.7	108049											1815.92	1816.91	1833.93	G(15)	811.37	794.344	793.36
603.327	105567											1887.96	1888.94	1905.97	A(15)	753.352	736.326	735.341
1380.74	104202											2003.99	2004.98	2022.01	N(15)	681.317	664.291	663.307
2577.28	103360											2102.04	2103.03	2120.05	P(15)	565.28	548.254	547.27
1365.73	101308											2232.08	2233.07	2250.09	E(15)	467.231	450.205	449.22
2445.16	94054											2332.15	2333.13	2350.16	V(15)	337.191	320.165	319.18
1454.77	92906											2390.17	2391.15	2408.18	G(15)	237.126	220.1	219.115
2216.12	91347											2550.26	2551.24	2568.27	R(15)	179.107	162.081	161.097
2318.16	91195
2796.48	89667
1262.65	88747							MODIFIED PEPTIDE A							MODIFIED PEPTIDE B
1323.7	88251				622.295	623.28	640.306	X(15)	818.406	801.38	800.395	85.0414	86.026	103.052	T(15)	3095.49	3078.46	3077.48
1092.6	85238				782.385	783.369	800.395	R(15)	179.107	162.081	161.097	157.076	158.06	175.086	A(15)	2993.44	2976.42	2975.43
1333.67	83658											257.141	258.126	275.152	V(15)	2921.41	2904.38	2903.4
1410.74	83397											315.16	316.144	333.17	G(15)	2821.34	2804.32	2803.33
800.385	81904											445.212	446.197	463.223	Q(15)	2763.33	2746.3	2745.31
821.455	80879											547.257	548.241	565.267	T(15)	2633.27	2616.25	2615.26
594.289	79525											661.338	662.323	679.349	I(15)	2531.23	2514.2	2513.22
2043	76454											791.391	792.375	809.401	Q(15)	2417.15	2400.12	2399.14
503.255	73013											905.472	906.456	923.482	I(15)	2287.09	2270.07	2269.08
492.294	71026											963.49	964.475	981.501	G(15)	2173.01	2155.99	2155
517.265	66135											1051.52	1052.5	1069.53	S(15)	2114.99	2097.97	2096.98
620.354	63942											1109.54	1110.52	1127.55	G(15)	2026.97	2009.94	2008.95
967.501	63657											1223.62	1224.6	1241.63	I(15)	1968.95	1951.92	1950.94
1024.53	62295											1325.66	1326.65	1343.67	T(15)	1854.87	1837.84	1836.86
947.541	61715											1964.96	1965.95	1982.97	X(15)	1752.82	1735.8	1734.81
884.47	59431											2022.98	2023.97	2040.99	G(15)	1113.52	1096.5	1095.51
1014.51	57361											2137.06	2138.05	2155.07	L(15)	1055.5	1038.48	1037.49
782.37	56455											2195.08	2196.06	2213.09	G(15)	941.423	924.397	923.412
485.229	54179											2267.11	2268.1	2285.13	A(15)	883.404	866.378	865.394
602.343	53879											2325.13	2326.12	2343.14	G(15)	811.37	794.344	793.36
1253.69	53767											2397.17	2398.15	2415.18	A(15)	753.352	736.326	735.341
629.292	53453											2513.2	2514.19	2531.21	N(15)	681.317	664.291	663.307
790.403	53076											2611.25	2612.24	2629.26	P(15)	565.28	548.254	547.27
1090.55	51677											2741.29	2742.28	2759.3	E(15)	467.231	450.205	449.22
831.441	50435											2841.36	2842.34	2859.37	V(15)	337.191	320.165	319.18
3364.8	49825											2899.38	2900.36	2917.39	G(15)	237.126	220.1	219.115
1064.53	49302											3059.47	3060.45	3077.48	R(15)	179.107	162.081	161.097
3
ZapA a=LQDLKER (38-44) FtsZ b=KTAVGQTIQIGSGITK (51-66)
winfried 14:10:58 08/08/2013 NE
Selected & fragmented ion(s)					Peptide A: 7 AA			Unambiguous amino residues: 3				Peptide B: 16 AA			Unambiguous amino residues: 5					M/Z table
Sorting? Click on header
m/z	Intensity	Charge	Mass		b0	b*	b	Seq	y	y*	y0	b0	b*	b	Seq	y	y*	y0			XL	A	A-mod	B	B-mod
758.651	187727170	4	3030.58		96.0808	97.0653	114.091	L	3031.58	3014.55	3013.56	1522.8	1523.78	1540.81	X(15)	3031.58	3014.55	3013.56		mass	3030.57	900.503	1409.71	1620.86	2130.07
569.3	69607				224.139	225.124	242.15	Q	2918.49	2901.47	2900.48	1624.84	1625.83	1642.85	T(15)	1491.77	1474.75	1473.76		1 +	3031.58	901.51	1410.72	1621.86	2131.07
795.412	67636				339.166	340.151	357.177	D	2790.43	2773.41	2772.42	1696.88	1697.86	1714.89	A(15)	1389.73	1372.7	1371.72		2 +	1516.29	451.259	705.864	811.435	1066.04
901.515	46840				452.25	453.235	470.261	L	2675.41	2658.38	2657.4	1796.94	1797.93	1814.95	V(15)	1317.69	1300.67	1299.68		3 +	1011.2	301.175	470.911	541.292	711.029
413.173	40920				2710.41	2711.4	2728.42	X	2562.32	2545.3	2544.31	1854.96	1855.95	1872.97	G(15)	1217.63	1200.6	1199.62		4 +	758.649	226.133	353.435	406.221	533.524
683.383	39216				2839.45	2840.44	2857.46	E	304.162	287.136	286.151	1985.01	1986	2003.02	Q(15)	1159.61	1142.58	1141.6		5 +	607.121	181.108	282.95	325.178	427.02
1026.55	33812				2995.55	2996.54	3013.56	R	175.119	158.093	157.108	2087.06	2088.04	2105.07	T(15)	1029.56	1012.53	1011.55		6 +	506.102	151.091	235.959	271.15	356.018
3031.59	28205											2201.14	2202.12	2219.15	I(15)	927.514	910.488	909.503
304.16	27492											2331.19	2332.18	2349.2	Q(15)	813.432	796.406	795.422		Most intense peaks: 100
1093.61	26331											2445.27	2446.26	2463.28	I(15)	683.38	666.354	665.369		MSMS tolerance: 10 Da
545.342	25131											2503.29	2504.28	2521.3	G(15)	569.299	552.273	551.288		Observed error (Da): 0.007985 Da
1009.53	22747											2591.32	2592.31	2609.33	S(15)	511.28	494.254	493.27		Observed error (ppm): 2.634813 ppm
517.275	22221											2649.34	2650.32	2667.35	G(15)	423.251	406.225	405.241		Modification: BAMG ARCO 509.209677 Da
431.189	20316											2763.42	2764.41	2781.43	I(15)	365.233	348.207	347.222		Peptide A: LQDLXER
593.291	19642											2865.47	2866.45	2883.48	T(15)	251.152	234.126	233.141		Peptide B: XTAVGQTIQIGSGITK
660.371	19176											2995.55	2996.54	3013.56	K(15)	149.107	132.081	131.096		File type: MGF_MSdistiller
1089.55	16112																			Peptide A modification: 509.209677 Da
511.281	15355																			Peptide B modification: 509.209677 Da
423.252	15063							UNMODIFIED PEPTIDE A							UNMODIFIED PEPTIDE B					Protein A: ZAPA_ECOLI
528.229	13708				96.0808	97.0653	114.091	L	901.51	884.484	883.5	113.086	114.07	131.096	X(15)	1621.86	1604.84	1603.85		Position A: 42
357.176	12886				224.139	225.124	242.15	Q	788.426	771.4	770.416	215.13	216.115	233.141	T(15)	1491.77	1474.75	1473.76		Protein B: FTSZ_ECOLI
1075.59	10986				339.166	340.151	357.177	D	660.368	643.342	642.357	287.165	288.149	305.175	A(15)	1389.73	1372.7	1371.72		Position B: 51
773.444	10942				452.25	453.235	470.261	L	545.341	528.315	527.33	387.23	388.215	405.241	V(15)	1317.69	1300.67	1299.68		Distance: n.d.
1153.52	10070				580.345	581.33	598.356	X	432.257	415.231	414.246	445.249	446.233	463.259	G(15)	1217.63	1200.6	1199.62		ID/Note: XL2147_708
355.154	10012				709.388	710.372	727.398	E	304.162	287.136	286.151	575.301	576.286	593.312	Q(15)	1159.61	1142.58	1141.6		A assigned aa: 3 / 7
841.391	8593				865.489	866.474	883.5	R	175.119	158.093	157.108	677.346	678.33	695.356	T(15)	1029.56	1012.53	1011.55		B assigned aa: 5 / 16
805.369	7808											791.427	792.412	809.438	I(15)	927.514	910.488	909.503		MSMS assigned: 12 / 31
809.475	7154											921.48	922.464	939.49	Q(15)	813.432	796.406	795.422		Score: 7.796336
637.3	5685											1035.56	1036.55	1053.57	I(15)	683.38	666.354	665.369
829.444	5384											1093.58	1094.56	1111.59	G(15)	569.299	552.273	551.288
681.342	5239											1181.61	1182.59	1199.62	S(15)	511.28	494.254	493.27
251.15	4931											1239.63	1240.61	1257.64	G(15)	423.251	406.225	405.241
571.292	4702											1353.71	1354.69	1371.72	I(15)	365.233	348.207	347.222
1099.45	4684											1455.75	1456.74	1473.76	T(15)	251.152	234.126	233.141
871.461	4485											1585.84	1586.83	1603.85	K(15)	149.107	132.081	131.096
535.279	4412
1137.52	3290
								MODIFIED PEPTIDE A							MODIFIED PEPTIDE B
					96.0808	97.0653	114.091	L	1410.72	1393.69	1392.71	622.295	623.28	640.306	X(15)	2131.07	2114.05	2113.06
					224.139	225.124	242.15	Q	1297.64	1280.61	1279.63	724.34	725.325	742.351	T(15)	1491.77	1474.75	1473.76
					339.166	340.151	357.177	D	1169.58	1152.55	1151.57	796.374	797.359	814.385	A(15)	1389.73	1372.7	1371.72
					452.25	453.235	470.261	L	1054.55	1037.52	1036.54	896.44	897.424	914.45	V(15)	1317.69	1300.67	1299.68
					1089.56	1090.54	1107.57	X	941.466	924.44	923.456	954.458	955.443	972.469	G(15)	1217.63	1200.6	1199.62
					1218.6	1219.58	1236.61	E	304.162	287.136	286.151	1084.51	1085.5	1102.52	Q(15)	1159.61	1142.58	1141.6
					1374.7	1375.68	1392.71	R	175.119	158.093	157.108	1186.56	1187.54	1204.57	T(15)	1029.56	1012.53	1011.55
												1300.64	1301.62	1318.65	I(15)	927.514	910.488	909.503
												1430.69	1431.67	1448.7	Q(15)	813.432	796.406	795.422
												1544.77	1545.76	1562.78	I(15)	683.38	666.354	665.369
												1602.79	1603.77	1620.8	G(15)	569.299	552.273	551.288
												1690.82	1691.8	1708.83	S(15)	511.28	494.254	493.27
												1748.84	1749.82	1766.85	G(15)	423.251	406.225	405.241
												1862.92	1863.9	1880.93	I(15)	365.233	348.207	347.222
												1964.96	1965.95	1982.97	T(15)	251.152	234.126	233.141
												2095.05	2096.04	2113.06	K(15)	149.107	132.081	131.096
7
ZapA a=VTNTEQLVFIAALNISYELAQEKAK (47-71) ZapA b=AKTR (69-73)
winfried 12:17:01 08/08/2013 NE
Selected & fragmented ion(s)					Peptide A: 25 AA			Unambiguous amino residues: 10				Peptide B: 4 AA			Unambiguous amino residues: 1					M/Z table
Sorting? Click on header
m/z	Intensity	Charge	Mass		b0	b*	b	Seq	y	y*	y0	b0	b*	b	Seq	y	y*	y0			XL	A	A-mod	B	B-mod
945.015	182367920	4	3776.03		82.0651	83.0497	100.076	V	3777	3759.98	3758.99	54.0338	55.0184	72.0444	A	3777	3759.98	3758.99		mass	3776	2792.5	3301.71	474.291	983.501
2377.26	390295				183.113	184.097	201.123	T	3677.94	3660.91	3659.93	3483.83	3484.82	3501.85	X	3705.97	3688.94	3687.96		1 +	3777	2793.5	3302.71	475.299	984.508
2632.42	333784				297.156	298.14	315.166	N	3576.89	3559.86	3558.88	3584.88	3585.87	3602.89	T	276.167	259.141	258.156		2 +	1889.01	1397.26	1651.86	238.153	492.758
2150.12	299343				398.203	399.188	416.214	T	3462.85	3445.82	3444.83	3740.98	3741.97	3758.99	R	175.119	158.093	157.108		3 +	1259.67	931.839	1101.58	159.104	328.841
2490.35	145200				527.246	528.231	545.257	E	3361.8	3344.77	3343.79									4 +	945.007	699.131	826.434	119.58	246.883
2745.51	100461				655.305	656.289	673.315	Q	3232.76	3215.73	3214.74									5 +	756.207	559.506	661.348	95.8656	197.707
2263.21	95014				768.389	769.373	786.399	L	3104.7	3087.67	3086.69									6 +	630.34	466.423	551.292	80.0558	164.924
2892.58	94043				867.457	868.442	885.468	V	2991.61	2974.59	2973.6
1032.55	85371				1014.53	1015.51	1032.54	F	2892.54	2875.52	2874.53									Most intense peaks: 100
2561.38	81670				1127.61	1128.59	1145.62	I	2745.48	2728.45	2727.47									MSMS tolerance: 10 Da
2358.21	68201				1198.65	1199.63	1216.66	A	2632.39	2615.37	2614.38									Observed error (Da): 0.033266 Da
1657.89	47507				1269.68	1270.67	1287.69	A	2561.35	2544.33	2543.34									Observed error (ppm): 8.80978 ppm
1032.05	45197				1382.77	1383.75	1400.78	L	2490.32	2473.29	2472.31									Modification: BAMG ARCO 509.209677 Da
1770.98	36004				1496.81	1497.8	1514.82	N	2377.23	2360.21	2359.22									Peptide A: VTNTEQLVFIAALNISYELAQEXAK
1569.82	30609				1609.89	1610.88	1627.91	I	2263.19	2246.16	2245.18									Peptide B: AXTR
475.3	22032				1696.93	1697.91	1714.94	S	2150.11	2133.08	2132.1									File type: MGF_MSdistiller
1216.66	12783				1859.99	1860.97	1878	Y	2063.07	2046.05	2045.06									Peptide A modification: 509.209677 Da
1145.62	9428				1989.03	1990.02	2007.04	E	1900.01	1882.98	1882									Peptide B modification: 509.209677 Da
1032.54	8832				2102.12	2103.1	2120.13	L	1770.97	1753.94	1752.96									Protein A: ZAPA_ECOLI
276.166	5107				2173.15	2174.14	2191.16	A	1657.88	1640.86	1639.87									Position A: 69
705.355	4811				2301.21	2302.2	2319.22	Q	1586.85	1569.82	1568.84									Protein B: ZAPA_ECOLI
					2430.26	2431.24	2448.27	E	1458.79	1441.76	1440.78									Position B: 71
					3541.85	3542.84	3559.86	X	1329.75	1312.72	1311.74									Distance: n.d.
					3612.89	3613.87	3630.9	A	218.15	201.124	200.139									ID/Note: XL2147_708
					3740.98	3741.97	3758.99	K	147.113	130.087	129.102									A assigned aa: 10 / 25
																				B assigned aa: 1 / 4
																				MSMS assigned: 17 / 19
								UNMODIFIED PEPTIDE A							UNMODIFIED PEPTIDE B					Score: 13.80512
					82.0651	83.0497	100.076	V	2793.5	2776.48	2775.49	54.0338	55.0184	72.0444	A	475.299	458.273	457.288
					183.113	184.097	201.123	T	2694.43	2677.41	2676.42	182.129	183.113	200.139	X	404.262	387.236	386.251
					297.156	298.14	315.166	N	2593.39	2576.36	2575.38	283.176	284.161	301.187	T	276.167	259.141	258.156
					398.203	399.188	416.214	T	2479.34	2462.32	2461.33	439.278	440.262	457.288	R	175.119	158.093	157.108
					527.246	528.231	545.257	E	2378.3	2361.27	2360.29
					655.305	656.289	673.315	Q	2249.25	2232.23	2231.24
					768.389	769.373	786.399	L	2121.2	2104.17	2103.18
					867.457	868.442	885.468	V	2008.11	1991.09	1990.1
					1014.53	1015.51	1032.54	F	1909.04	1892.02	1891.03
					1127.61	1128.59	1145.62	I	1761.97	1744.95	1743.96
					1198.65	1199.63	1216.66	A	1648.89	1631.86	1630.88
					1269.68	1270.67	1287.69	A	1577.85	1560.83	1559.84
					1382.77	1383.75	1400.78	L	1506.82	1489.79	1488.81
					1496.81	1497.8	1514.82	N	1393.73	1376.71	1375.72
					1609.89	1610.88	1627.91	I	1279.69	1262.66	1261.68
					1696.93	1697.91	1714.94	S	1166.61	1149.58	1148.59
					1859.99	1860.97	1878	Y	1079.57	1062.55	1061.56
					1989.03	1990.02	2007.04	E	916.51	899.484	898.499
					2102.12	2103.1	2120.13	L	787.467	770.441	769.457
					2173.15	2174.14	2191.16	A	674.383	657.357	656.373
					2301.21	2302.2	2319.22	Q	603.346	586.32	585.335
					2430.26	2431.24	2448.27	E	475.287	458.261	457.277
					2558.35	2559.33	2576.36	X	346.245	329.219	328.234
					2629.39	2630.37	2647.4	A	218.15	201.124	200.139
					2757.48	2758.47	2775.49	K	147.113	130.087	129.102
								MODIFIED PEPTIDE A							MODIFIED PEPTIDE B
					82.0651	83.0497	100.076	V	3302.71	3285.69	3284.7	54.0338	55.0184	72.0444	A	984.508	967.482	966.498
					183.113	184.097	201.123	T	3203.64	3186.62	3185.63	691.338	692.323	709.349	X	913.471	896.445	895.461
					297.156	298.14	315.166	N	3102.6	3085.57	3084.59	792.386	793.371	810.397	T	276.167	259.141	258.156
					398.203	399.188	416.214	T	2988.55	2971.53	2970.54	948.487	949.472	966.498	R	175.119	158.093	157.108
					527.246	528.231	545.257	E	2887.51	2870.48	2869.5
					655.305	656.289	673.315	Q	2758.46	2741.44	2740.45
					768.389	769.373	786.399	L	2630.41	2613.38	2612.39
					867.457	868.442	885.468	V	2517.32	2500.3	2499.31
					1014.53	1015.51	1032.54	F	2418.25	2401.23	2400.24
					1127.61	1128.59	1145.62	I	2271.18	2254.16	2253.17
					1198.65	1199.63	1216.66	A	2158.1	2141.07	2140.09
					1269.68	1270.67	1287.69	A	2087.06	2070.04	2069.05
					1382.77	1383.75	1400.78	L	2016.03	1999	1998.02
					1496.81	1497.8	1514.82	N	1902.94	1885.92	1884.93
					1609.89	1610.88	1627.91	I	1788.9	1771.87	1770.89
					1696.93	1697.91	1714.94	S	1675.81	1658.79	1657.8
					1859.99	1860.97	1878	Y	1588.78	1571.76	1570.77
					1989.03	1990.02	2007.04	E	1425.72	1408.69	1407.71
					2102.12	2103.1	2120.13	L	1296.68	1279.65	1278.67
					2173.15	2174.14	2191.16	A	1183.59	1166.57	1165.58
					2301.21	2302.2	2319.22	Q	1112.56	1095.53	1094.55
					2430.26	2431.24	2448.27	E	984.497	967.471	966.487
					3067.56	3068.54	3085.57	X	855.455	838.429	837.444
					3138.6	3139.58	3156.61	A	218.15	201.124	200.139
					3266.69	3267.68	3284.7	K	147.113	130.087	129.102
8
FtsZ a=KR (141-142) FtsZ b=VVNDNAPQTAKEPDYLDIPAFLR (357-379)
winfried 12:16:05 08/08/2013 NE
Selected & fragmented ion(s)					Peptide A: 2 AA			Unambiguous amino residues: 0				Peptide B: 23 AA			Unambiguous amino residues: 7					M/Z table
Sorting? Click on header
m/z	Intensity	Charge	Mass		b0	b*	b	Seq	y	y*	y0	b0	b*	b	Seq	y	y*	y0			XL	A	A-mod	B	B-mod
850.196	339319200	4	3396.76		3205.61	3206.6	3223.62	X	3397.74	3380.71	3379.73	82.0651	83.0497	100.076	V	3397.74	3380.71	3379.73		mass	3396.73	302.207	811.416	2585.31	3094.52
716.448	657887				3361.72	3362.7	3379.73	R	175.119	158.093	157.108	181.134	182.118	199.144	V	3298.67	3281.64	3280.66		1 +	3397.74	303.214	812.424	2586.32	3095.53
603.361	391333											295.176	296.161	313.187	N	3199.6	3182.57	3181.59		2 +	1699.37	152.111	406.715	1293.66	1548.27
895.503	161538											410.203	411.188	428.214	D	3085.56	3068.53	3067.55		3 +	1133.25	101.743	271.479	862.778	1032.51
1069.57	124476											524.246	525.231	542.257	N	2970.53	2953.5	2952.52		4 +	850.189	76.5589	203.861	647.335	774.638
831.475	119704											595.283	596.268	613.294	A	2856.49	2839.46	2838.48		5 +	680.353	61.4486	163.291	518.07	619.912
1466.79	110978											692.336	693.321	710.347	P	2785.45	2768.42	2767.44		6 +	567.129	51.375	136.243	431.893	516.761
603.371	101150											820.395	821.379	838.405	Q	2688.4	2671.37	2670.39
1107.63	94743											921.442	922.427	939.453	T	2560.34	2543.31	2542.33		Most intense peaks: 100
1011.56	69166											992.48	993.464	1010.49	A	2459.29	2442.26	2441.28		MSMS tolerance: 10 Da
1319.72	68946											1931.99	1932.98	1950	X	2388.25	2371.23	2370.24		Observed error (Da): 0.02714 Da
1140.6	68627											2061.03	2062.02	2079.04	E	1448.74	1431.72	1430.73		Observed error (ppm): 7.989976 ppm
1281.66	68136											2158.09	2159.07	2176.1	P	1319.7	1302.67	1301.69		Modification: BAMG ARCO 509.209677 Da
586.337	63883											2273.11	2274.1	2291.12	D	1222.65	1205.62	1204.64		Peptide A: XR
506.31	57825											2436.18	2437.16	2454.19	Y	1107.62	1090.59	1089.61		Peptide B: VVNDNAPQTAXEPDYLDIPAFLR
1337.74	57432											2549.26	2550.25	2567.27	L	944.556	927.53	926.546		File type: MGF_MSdistiller
698.437	57176											2664.29	2665.27	2682.3	D	831.472	814.446	813.462		Peptide A modification: 509.209677 Da
812.428	49951											2777.37	2778.36	2795.38	I	716.445	699.419	698.435		Peptide B modification: 509.209677 Da
1112.61	48537											2874.42	2875.41	2892.43	P	603.361	586.335	585.351		Protein A: FTSZ_ECOLI
1052.55	42671											2945.46	2946.45	2963.47	A	506.309	489.283	488.298		Position A: 141
593.292	37054											3092.53	3093.51	3110.54	F	435.271	418.245	417.261		Protein B: FTSZ_ECOLI
316.165	35856											3205.61	3206.6	3223.62	L	288.203	271.177	270.192		Position B: 367
401.255	35809											3361.72	3362.7	3379.73	R	175.119	158.093	157.108		Distance: n.d.
429.25	30061																			ID/Note: XL2147_708
452.178	27028																			A assigned aa: 0 / 2
435.272	26711							UNMODIFIED PEPTIDE A							UNMODIFIED PEPTIDE B					B assigned aa: 7 / 23
733.438	24854				111.092	112.076	129.102	X	303.214	286.188	285.203	82.0651	83.0497	100.076	V	2586.32	2569.29	2568.31		MSMS assigned: 12 / 35
1129.56	20719				267.193	268.177	285.203	R	175.119	158.093	157.108	181.134	182.118	199.144	V	2487.25	2470.23	2469.24		Score: 0
376.15	19198											295.176	296.161	313.187	N	2388.18	2371.16	2370.17
551.248	18799											410.203	411.188	428.214	D	2274.14	2257.11	2256.13
479.217	18566											524.246	525.231	542.257	N	2159.11	2142.09	2141.1
459.188	16559											595.283	596.268	613.294	A	2045.07	2028.04	2027.06
829.308	16007											692.336	693.321	710.347	P	1974.03	1957.01	1956.02
585.353	14950											820.395	821.379	838.405	Q	1876.98	1859.95	1858.97
987.612	14660											921.442	922.427	939.453	T	1748.92	1731.9	1730.91
418.245	14572											992.48	993.464	1010.49	A	1647.87	1630.85	1629.86
1137.61	14520											1120.57	1121.56	1138.59	X	1576.84	1559.81	1558.83
487.183	13975											1249.62	1250.6	1267.63	E	1448.74	1431.72	1430.73
528.229	13602											1346.67	1347.65	1364.68	P	1319.7	1302.67	1301.69
558.258	12860											1461.7	1462.68	1479.71	D	1222.65	1205.62	1204.64
543.33	12790											1624.76	1625.74	1642.77	Y	1107.62	1090.59	1089.61
469.205	11576											1737.84	1738.83	1755.85	L	944.556	927.53	926.546
434.167	11100											1852.87	1853.86	1870.88	D	831.472	814.446	813.462
443.23	10635											1965.96	1966.94	1983.97	I	716.445	699.419	698.435
977.463	10460											2063.01	2063.99	2081.02	P	603.361	586.335	585.351
795.255	10194											2134.05	2135.03	2152.06	A	506.309	489.283	488.298
309.155	9581											2281.11	2282.1	2299.12	F	435.271	418.245	417.261
1174.53	9337											2394.2	2395.18	2412.21	L	288.203	271.177	270.192
653.324	7349											2550.3	2551.28	2568.31	R	175.119	158.093	157.108
979.265	7043
687.232	6563
803.384	6560							MODIFIED PEPTIDE A							MODIFIED PEPTIDE B
445.173	6465				620.301	621.286	638.312	X	812.424	795.398	794.413	82.0651	83.0497	100.076	V	3095.53	3078.5	3077.52
426.162	6245				776.402	777.387	794.413	R	175.119	158.093	157.108	181.134	182.118	199.144	V	2996.46	2979.44	2978.45
970.341	6237											295.176	296.161	313.187	N	2897.39	2880.37	2879.38
535.279	5959											410.203	411.188	428.214	D	2783.35	2766.32	2765.34
715.438	5335											524.246	525.231	542.257	N	2668.32	2651.3	2650.31
904.536	5318											595.283	596.268	613.294	A	2554.28	2537.25	2536.27
1203.7	5166											692.336	693.321	710.347	P	2483.24	2466.22	2465.23
1063.47	4847											820.395	821.379	838.405	Q	2386.19	2369.16	2368.18
1003.28	4509											921.442	922.427	939.453	T	2258.13	2241.11	2240.12
673.292	4319											992.48	993.464	1010.49	A	2157.08	2140.06	2139.07
												1629.78	1630.77	1647.79	X	2086.05	2069.02	2068.04
												1758.83	1759.81	1776.84	E	1448.74	1431.72	1430.73
												1855.88	1856.86	1873.89	P	1319.7	1302.67	1301.69
												1970.91	1971.89	1988.92	D	1222.65	1205.62	1204.64
												2133.97	2134.95	2151.98	Y	1107.62	1090.59	1089.61
												2247.05	2248.04	2265.06	L	944.556	927.53	926.546
												2362.08	2363.07	2380.09	D	831.472	814.446	813.462
												2475.16	2476.15	2493.18	I	716.445	699.419	698.435
												2572.22	2573.2	2590.23	P	603.361	586.335	585.351
												2643.25	2644.24	2661.27	A	506.309	489.283	488.298
												2790.32	2791.31	2808.33	F	435.271	418.245	417.261
												2903.41	2904.39	2921.42	L	288.203	271.177	270.192
												3059.51	3060.49	3077.52	R	175.119	158.093	157.108
9
FtsZ a=KR (141-142) FtsZ b=KQAD (380-383)
winfried 12:09:23 08/08/2013 NE
Selected & fragmented ion(s)					Peptide A: 2 AA			Unambiguous amino residues: 0				Peptide B: 4 AA			Unambiguous amino residues: 0					M/Z table
Sorting? Click on header
m/z	Intensity	Charge	Mass		b0	b*	b	Seq	y	y*	y0	b0	b*	b	Seq	y	y*	y0			XL	A	A-mod	B	B-mod
424.889	163172400	3	1271.64		1080.53	1081.51	1098.54	X	1272.65	1255.63	1254.64	922.508	923.493	940.519	X	1272.65	1255.63	1254.64		mass	1271.64	302.207	811.416	460.228	969.438
1068.58	102529				1236.63	1237.62	1254.64	R	175.119	158.093	157.108	1050.57	1051.55	1068.58	Q	333.14	316.114	315.13		1 +	1272.65	303.214	812.424	461.235	970.445
1139.62	92827											1121.6	1122.59	1139.61	A	205.082	188.056	187.071		2 +	636.83	152.111	406.715	231.121	485.726
1139.61	65832											1236.63	1237.62	1254.64	D	134.045	117.019	116.034		3 +	424.889	101.743	271.479	154.417	324.153
1051.55	47763																			4 +	318.918	76.5589	203.861	116.064	243.367
1121.61	36411																			5 +	255.336	61.4486	163.291	93.0529	194.895
812.424	35439							UNMODIFIED PEPTIDE A							UNMODIFIED PEPTIDE B					6 +	212.948	51.375	136.243	77.712	162.58
402.196	28846				111.092	112.076	129.102	X	303.214	286.188	285.203	111.092	112.076	129.102	X	461.235	444.209	443.225
1237.61	26486				267.193	268.177	285.203	R	175.119	158.093	157.108	239.15	240.135	257.161	Q	333.14	316.114	315.13		Most intense peaks: 100
2995.12	26259											310.187	311.172	328.198	A	205.082	188.056	187.071		MSMS tolerance: 10 Da
871.464	25762											425.214	426.199	443.225	D	134.045	117.019	116.034		Observed error (Da): 0.000039 Da
1272.65	25377																			Observed error (ppm): 3.066895E-02 ppm
667.387	18044																			Modification: BAMG ARCO 509.209677 Da
738.425	16492							MODIFIED PEPTIDE A							MODIFIED PEPTIDE B					Peptide A: XR
895.498	12922				620.301	621.286	638.312	X	812.424	795.398	794.413	620.301	621.286	638.312	X	970.445	953.419	952.435		Peptide B: XQAD
957.546	11585				776.402	777.387	794.413	R	175.119	158.093	157.108	748.36	749.345	766.371	Q	333.14	316.114	315.13		File type: MGF_MSdistiller
836.428	11125											819.397	820.382	837.408	A	205.082	188.056	187.071		Peptide A modification: 509.209677 Da
1040.57	9564											934.424	935.409	952.435	D	134.045	117.019	116.034		Peptide B modification: 509.209677 Da
																				Protein A: FTSZ_ECOLI
																				Position A: 141
																				Protein B: FTSZ_ECOLI
																				Position B: 380
																				Distance: n.d.
																				ID/Note: XL2147_708
																				A assigned aa: 0 / 2
																				B assigned aa: 0 / 4
																				MSMS assigned: 6 / 6
																				Score: 0
10
ZapA a=LQDLKER (38-44) ZapA b=LQDLKER (38-44)
winfried 12:09:24 08/08/2013 NE
Selected & fragmented ion(s)					Peptide A: 7 AA			Unambiguous amino residues: 5				Peptide B: 7 AA			Unambiguous amino residues: 5					M/Z table
Sorting? Click on header
m/z	Intensity	Charge	Mass		b0	b*	b	Seq	y	y*	y0	b0	b*	b	Seq	y	y*	y0			XL	A	A-mod	B	B-mod
578.562	248097090	4	2310.22		96.0808	97.0653	114.091	L	2311.22	2294.2	2293.21	96.0808	97.0653	114.091	L	2311.22	2294.2	2293.21		mass	2310.22	900.503	1409.71	900.503	1409.71
2070.09	811872				224.139	225.124	242.15	Q	2198.14	2181.11	2180.13	224.139	225.124	242.15	Q	2198.14	2181.11	2180.13		1 +	2311.22	901.51	1410.72	901.51	1410.72
2311.23	437344				339.166	340.151	357.177	D	2070.08	2053.05	2052.07	339.166	340.151	357.177	D	2070.08	2053.05	2052.07		2 +	1156.11	451.259	705.864	451.259	705.864
1828.95	235214				452.25	453.235	470.261	L	1955.05	1938.03	1937.04	452.25	453.235	470.261	L	1955.05	1938.03	1937.04		3 +	771.079	301.175	470.911	301.175	470.911
2180.13	176543				1990.06	1991.04	2008.07	X	1841.97	1824.94	1823.96	1990.06	1991.04	2008.07	X	1841.97	1824.94	1823.96		4 +	578.561	226.133	353.435	226.133	353.435
2277.19	138724				2119.1	2120.09	2137.11	E	304.162	287.136	286.151	2119.1	2120.09	2137.11	E	304.162	287.136	286.151		5 +	463.05	181.108	282.95	181.108	282.95
1955.06	100492				2275.2	2276.19	2293.21	R	175.119	158.093	157.108	2275.2	2276.19	2293.21	R	175.119	158.093	157.108		6 +	386.043	151.091	235.959	151.091	235.959
679.356	85247
1668.9	81085																			Most intense peaks: 100
1910.04	75989							UNMODIFIED PEPTIDE A							UNMODIFIED PEPTIDE B					MSMS tolerance: 10 Da
1668.9	72231				96.0808	97.0653	114.091	L	901.51	884.484	883.5	96.0808	97.0653	114.091	L	901.51	884.484	883.5		Observed error (Da): 0.002368 Da
679.021	63831				224.139	225.124	242.15	Q	788.426	771.4	770.416	224.139	225.124	242.15	Q	788.426	771.4	770.416		Observed error (ppm): 1.025012 ppm
1841.97	55241				339.166	340.151	357.177	D	660.368	643.342	642.357	339.166	340.151	357.177	D	660.368	643.342	642.357		Modification: BAMG ARCO 509.209677 Da
1939.98	54768				452.25	453.235	470.261	L	545.341	528.315	527.33	452.25	453.235	470.261	L	545.341	528.315	527.33		Peptide A: LQDLXER
569.803	52887				580.345	581.33	598.356	X	432.257	415.231	414.246	580.345	581.33	598.356	X	432.257	415.231	414.246		Peptide B: LQDLXER
1713.92	50428				709.388	710.372	727.398	E	304.162	287.136	286.151	709.388	710.372	727.398	E	304.162	287.136	286.151		File type: MGF_MSdistiller
2052.07	45190				865.489	866.474	883.5	R	175.119	158.093	157.108	865.489	866.474	883.5	R	175.119	158.093	157.108		Peptide A modification: 509.209677 Da
2198.14	41714																			Peptide B modification: 509.209677 Da
570.055	39198																			Protein A: ZAPA_ECOLI
1766.94	33376							MODIFIED PEPTIDE A							MODIFIED PEPTIDE B					Position A: 42
2182.11	29243				96.0808	97.0653	114.091	L	1410.72	1393.69	1392.71	96.0808	97.0653	114.091	L	1410.72	1393.69	1392.71		Protein B: ZAPA_ECOLI
2042.09	28017				224.139	225.124	242.15	Q	1297.64	1280.61	1279.63	224.139	225.124	242.15	Q	1297.64	1280.61	1279.63		Position B: 42
1600.83	27334				339.166	340.151	357.177	D	1169.58	1152.55	1151.57	339.166	340.151	357.177	D	1169.58	1152.55	1151.57		Distance: n.d.
2146.09	25081				452.25	453.235	470.261	L	1054.55	1037.52	1036.54	452.25	453.235	470.261	L	1054.55	1037.52	1036.54		ID/Note: XL2147_708
578.562	24217				1089.56	1090.54	1107.57	X	941.466	924.44	923.456	1089.56	1090.54	1107.57	X	941.466	924.44	923.456		A assigned aa: 5 / 7
2138.12	18757				1218.6	1219.58	1236.61	E	304.162	287.136	286.151	1218.6	1219.58	1236.61	E	304.162	287.136	286.151		B assigned aa: 5 / 7
2163.1	17185				1374.7	1375.68	1392.71	R	175.119	158.093	157.108	1374.7	1375.68	1392.71	R	175.119	158.093	157.108		MSMS assigned: 9 / 30
																				Score: 11.39108
2
FtsZ a=KQAD (380-383) b=VVNDNAPQTAKEPDYLDIPAFLR (361-379)
Selected & fragmented ion(s)					Peptide A: 4 AA			Unambiguous amino residues: 0				Peptide B: 23 AA			Unambiguous amino residues: 8					M/Z table
Sorting? Click on header
m/z	Intensity	Charge	Mass		b0	b*	b	Seq	y	y*	y0	b0	b*	b	Seq	y	y*	y0			XL	A	A-mod	B	B-mod
889.689	544996290	4	3554.73		3205.61	3206.6	3223.62	X	3555.76	3538.73	3537.75	82.0651	83.0497	100.076	V	3555.76	3538.73	3537.75		mass	3554.75	460.228	969.438	2585.31	3094.52
603.357	1832844				3333.67	3334.66	3351.68	Q	333.14	316.114	315.13	181.134	182.118	199.144	V	3456.69	3439.66	3438.68		1 +	3555.76	461.235	970.445	2586.32	3095.53
716.44	1444577				3404.71	3405.69	3422.72	A	205.082	188.056	187.071	295.176	296.161	313.187	N	3357.62	3340.59	3339.61		2 +	1778.38	231.121	485.726	1293.66	1548.27
831.465	1437845				3519.74	3520.72	3537.75	D	134.045	117.019	116.034	410.203	411.188	428.214	D	3243.58	3226.55	3225.57		3 +	1185.92	154.417	324.153	862.778	1032.51
1319.69	840549											524.246	525.231	542.257	N	3128.55	3111.52	3110.54		4 +	889.695	116.064	243.367	647.335	774.638
1107.61	633025											595.283	596.268	613.294	A	3014.51	2997.48	2996.5		5 +	711.957	93.0529	194.895	518.07	619.912
944.549	384186											692.336	693.321	710.347	P	2943.47	2926.44	2925.46		6 +	593.466	77.712	162.58	431.893	516.761
604.258	195402											820.395	821.379	838.405	Q	2846.42	2829.39	2828.41
970.436	173371											921.442	922.427	939.453	T	2718.36	2701.33	2700.35		Most intense peaks: 100
611.334	150821											992.48	993.464	1010.49	A	2617.31	2600.29	2599.3		MSMS tolerance: 10000 Da
1227.57	123453											2090.01	2091	2108.02	X	2546.27	2529.25	2528.26		Observed error (Da): -0.024664 Da
2228.02	116879											2219.05	2220.04	2237.07	E	1448.74	1431.72	1430.73		Observed error (ppm): -6.93837 ppm
841.437	113200											2316.11	2317.09	2334.12	P	1319.7	1302.67	1301.69		Modification: BAMG ARCO 509.209686 Da
725.413	109769											2431.13	2432.12	2449.15	D	1222.65	1205.62	1204.64		Peptide A: XQAD
1094.54	104095											2594.2	2595.18	2612.21	Y	1107.62	1090.59	1089.61		Peptide B: VVNDNAPQTAXEPDYLDIPAFLR
3555.7	81728											2707.28	2708.27	2725.29	L	944.556	927.53	926.546		File type: MGF_MSdistiller
3590.58	81674											2822.31	2823.29	2840.32	D	831.472	814.446	813.462		Peptide A modification: 509.209686 Da
1164.55	74046											2935.39	2936.38	2953.4	I	716.445	699.419	698.435		Peptide B modification: 509.209686 Da
586.331	71223											3032.45	3033.43	3050.46	P	603.361	586.335	585.351		Protein A: FTSZ_ECOLI
613.29	66653											3103.48	3104.47	3121.49	A	506.309	489.283	488.298		Position A: 380
1076.53	65761											3250.55	3251.54	3268.56	F	435.271	418.245	417.261		Protein B: FTSZ_ECOLI
506.307	61793											3363.64	3364.62	3381.65	L	288.203	271.177	270.192		Position B: 367
1826.82	60767											3519.74	3520.72	3537.75	R	175.119	158.093	157.108		Distance: n.d.
1191.52	59725																			ID/Note: F010887
786.429	59480																			A assigned aa: 0 / 4
698.429	57637							UNMODIFIED PEPTIDE A							UNMODIFIED PEPTIDE B					B assigned aa: 8 / 23
976.421	54043				111.092	112.076	129.102	X	461.235	444.209	443.225	82.0651	83.0497	100.076	V	2586.32	2569.29	2568.31		MSMS assigned: 18 / 62
551.243	52174				239.15	240.135	257.161	Q	333.14	316.114	315.13	181.134	182.118	199.144	V	2487.25	2470.23	2469.24		Score: 0
1199.52	44979				310.187	311.172	328.198	A	205.082	188.056	187.071	295.176	296.161	313.187	N	2388.18	2371.16	2370.17
402.196	44898				425.214	426.199	443.225	D	134.045	117.019	116.034	410.203	411.188	428.214	D	2274.14	2257.11	2256.13
760.412	44718											524.246	525.231	542.257	N	2159.11	2142.09	2141.1
741.42	44094											595.283	596.268	613.294	A	2045.07	2028.04	2027.06
579.237	43748											692.336	693.321	710.347	P	1974.03	1957.01	1956.02
769.385	43643											820.395	821.379	838.405	Q	1876.98	1859.95	1858.97
749.338	33130											921.442	922.427	939.453	T	1748.92	1731.9	1730.91
1171.49	32962											992.48	993.464	1010.49	A	1647.87	1630.85	1629.86
585.348	32777											1120.57	1121.56	1138.59	X	1576.84	1559.81	1558.83
435.271	32508											1249.62	1250.6	1267.63	E	1448.74	1431.72	1430.73
487.181	28179											1346.67	1347.65	1364.68	P	1319.7	1302.67	1301.69
558.253	26356											1461.7	1462.68	1479.71	D	1222.65	1205.62	1204.64
497.197	26160											1624.76	1625.74	1642.77	Y	1107.62	1090.59	1089.61
568.27	25723											1737.84	1738.83	1755.85	L	944.556	927.53	926.546
959.335	24199											1852.87	1853.86	1870.88	D	831.472	814.446	813.462
459.186	24070											1965.96	1966.94	1983.97	I	716.445	699.419	698.435
415.157	23607											2063.01	2063.99	2081.02	P	603.361	586.335	585.351
461.236	21389											2134.05	2135.03	2152.06	A	506.309	489.283	488.298
675.398	20783											2281.11	2282.1	2299.12	F	435.271	418.245	417.261
528.226	20263											2394.2	2395.18	2412.21	L	288.203	271.177	270.192
562.316	19916											2550.3	2551.28	2568.31	R	175.119	158.093	157.108
514.224	16651
525.229	16633
489.233	16113							MODIFIED PEPTIDE A							MODIFIED PEPTIDE B
452.178	14952				620.301	621.286	638.312	X	970.445	953.419	952.435	82.0651	83.0497	100.076	V	3095.53	3078.5	3077.52
561.228	14764				748.36	749.345	766.371	Q	333.14	316.114	315.13	181.134	182.118	199.144	V	2996.46	2979.44	2978.45
376.151	13063				819.397	820.382	837.408	A	205.082	188.056	187.071	295.176	296.161	313.187	N	2897.39	2880.37	2879.38
401.255	12863				934.424	935.409	952.435	D	134.045	117.019	116.034	410.203	411.188	428.214	D	2783.35	2766.32	2765.34
429.249	12081											524.246	525.231	542.257	N	2668.32	2651.3	2650.31
602.359	11758											595.283	596.268	613.294	A	2554.28	2537.25	2536.27
392.181	9505											692.336	693.321	710.347	P	2483.24	2466.22	2465.23
418.244	9085											820.395	821.379	838.405	Q	2386.19	2369.16	2368.18
316.167	8070											921.442	922.427	939.453	T	2258.13	2241.11	2240.12
715.44	5821											992.48	993.464	1010.49	A	2157.08	2140.06	2139.07
603.365	5288											1629.78	1630.77	1647.79	X	2086.05	2069.02	2068.04
												1758.83	1759.81	1776.84	E	1448.74	1431.72	1430.73
												1855.88	1856.86	1873.89	P	1319.7	1302.67	1301.69
												1970.91	1971.89	1988.92	D	1222.65	1205.62	1204.64
												2133.97	2134.95	2151.98	Y	1107.62	1090.59	1089.61
												2247.05	2248.04	2265.06	L	944.556	927.53	926.546
												2362.08	2363.07	2380.09	D	831.472	814.446	813.462
												2475.16	2476.15	2493.18	I	716.445	699.419	698.435
												2572.22	2573.2	2590.23	P	603.361	586.335	585.351
												2643.25	2644.24	2661.27	A	506.309	489.283	488.298
												2790.32	2791.31	2808.33	F	435.271	418.245	417.261
												2903.41	2904.39	2921.42	L	288.203	271.177	270.192
												3059.51	3060.49	3077.52	R	175.119	158.093	157.108
3
FtsZ a=LLKVLGR (168-173) b=VVNDNAPQTAKEPDYLDIPAFLR (361-379)
winfried 13:39:34 06/08/2013 NE
Selected & fragmented ion(s)					Peptide A: 7 AA			Unambiguous amino residues: 2				Peptide B: 23 AA			Unambiguous amino residues: 13					M/Z table
Sorting? Click on header
m/z	Intensity	Charge	Mass		b0	b*	b	Seq	y	y*	y0	b0	b*	b	Seq	y	y*	y0			XL	A	A-mod	B	B-mod
974.02	628189120	4	3892.05		96.0808	97.0653	114.091	L	3893.08	3876.05	3875.07	82.0651	83.0497	100.076	V	3893.08	3876.05	3875.07		mass	3892.07	797.549	1306.76	2585.31	3094.52
1319.69	2918485				209.165	210.149	227.175	L	3779.99	3762.97	3761.98	181.134	182.118	199.144	V	3794.01	3776.98	3776		1 +	3893.08	798.556	1307.77	2586.32	3095.53
3280.76	2322303				3431.78	3432.77	3449.79	X	3666.91	3649.88	3648.9	295.176	296.161	313.187	N	3694.94	3677.92	3676.93		2 +	1947.04	399.782	654.386	1293.66	1548.27
1107.61	1123911				3530.85	3531.84	3548.86	V	444.293	427.267	426.282	410.203	411.188	428.214	D	3580.9	3563.87	3562.89		3 +	1298.36	266.857	436.593	862.778	1032.51
603.357	1035633				3643.93	3644.92	3661.95	L	345.224	328.198	327.214	524.246	525.231	542.257	N	3465.87	3448.85	3447.86		4 +	974.025	200.394	327.697	647.335	774.638
831.464	1008480				3700.96	3701.94	3718.97	G	232.14	215.114	214.13	595.283	596.268	613.294	A	3351.83	3334.8	3333.82		5 +	779.421	160.517	262.359	518.07	619.912
716.44	868763				3857.06	3858.04	3875.07	R	175.119	158.093	157.108	692.336	693.321	710.347	P	3280.79	3263.77	3262.78		6 +	649.686	133.932	218.8	431.893	516.761
3933.92	793847											820.395	821.379	838.405	Q	3183.74	3166.71	3165.73
2565.31	697115											921.442	922.427	939.453	T	3055.68	3038.65	3037.67		Most intense peaks: 100
1962.08	684174											992.48	993.464	1010.49	A	2954.63	2937.61	2936.62		MSMS tolerance: 10000 Da
2174.16	468493											2427.33	2428.32	2445.34	X	2883.6	2866.57	2865.58		Observed error (Da): -0.020141 Da
944.547	438410											2556.38	2557.36	2574.39	E	1448.74	1431.72	1430.73		Observed error (ppm): -5.174907 ppm
2678.39	428946											2653.43	2654.41	2671.44	P	1319.7	1302.67	1301.69		Modification: BAMG ARCO 509.209686 Da
3291.73	391197											2768.46	2769.44	2786.47	D	1222.65	1205.62	1204.64		Peptide A: LLXVLGR
3262.74	347652											2931.52	2932.5	2949.53	Y	1107.62	1090.59	1089.61		Peptide B: VVNDNAPQTAXEPDYLDIPAFLR
1430.72	344901											3044.6	3045.59	3062.61	L	944.556	927.53	926.546		File type: MGF_MSdistiller
2450.31	327491											3159.63	3160.61	3177.64	D	831.472	814.446	813.462		Peptide A modification: 509.209686 Da
1448.72	322436											3272.71	3273.7	3290.72	I	716.445	699.419	698.435		Peptide B modification: 509.209686 Da
3893.04	280664											3369.77	3370.75	3387.78	P	603.361	586.335	585.351		Protein A: FTSZ_ECOLI
2883.55	250756											3440.8	3441.79	3458.81	A	506.309	489.283	488.298		Position A: 170
2337.22	221134											3587.87	3588.86	3605.88	F	435.271	418.245	417.261		Protein B: FTSZ_ECOLI
2574.34	201962											3700.96	3701.94	3718.97	L	288.203	271.177	270.192		Position B: 367
2546.31	192255											3857.06	3858.04	3875.07	R	175.119	158.093	157.108		Distance: n.d.
3695.89	185211																			ID/Note: F010887
2112.91	178914																			A assigned aa: 2 / 7
1118.6	167369							UNMODIFIED PEPTIDE A							UNMODIFIED PEPTIDE B					B assigned aa: 13 / 23
1222.64	157831				96.0808	97.0653	114.091	L	798.556	781.53	780.545	82.0651	83.0497	100.076	V	2586.32	2569.29	2568.31		MSMS assigned: 24 / 67
3351.8	153460				209.165	210.149	227.175	L	685.472	668.446	667.461	181.134	182.118	199.144	V	2487.25	2470.23	2469.24		Score: 7.935416
2376.23	144729				337.26	338.244	355.27	X	572.388	555.362	554.377	295.176	296.161	313.187	N	2388.18	2371.16	2370.17
1333.63	142195				436.328	437.313	454.339	V	444.293	427.267	426.282	410.203	411.188	428.214	D	2274.14	2257.11	2256.13
1833.04	140738				549.412	550.397	567.423	L	345.224	328.198	327.214	524.246	525.231	542.257	N	2159.11	2142.09	2141.1
3490.86	129610				606.434	607.418	624.444	G	232.14	215.114	214.13	595.283	596.268	613.294	A	2045.07	2028.04	2027.06
2883.58	123667				762.535	763.519	780.545	R	175.119	158.093	157.108	692.336	693.321	710.347	P	1974.03	1957.01	1956.02
2359.22	112905											820.395	821.379	838.405	Q	1876.98	1859.95	1858.97
2156.14	110411											921.442	922.427	939.453	T	1748.92	1731.9	1730.91
1319.69	109653											992.48	993.464	1010.49	A	1647.87	1630.85	1629.86
1944.07	108026											1120.57	1121.56	1138.59	X	1576.84	1559.81	1558.83
611.333	106390											1249.62	1250.6	1267.63	E	1448.74	1431.72	1430.73
1973.05	95660											1346.67	1347.65	1364.68	P	1319.7	1302.67	1301.69
613.29	93070											1461.7	1462.68	1479.71	D	1222.65	1205.62	1204.64
2033.11	91715											1624.76	1625.74	1642.77	Y	1107.62	1090.59	1089.61
596.264	87938											1737.84	1738.83	1755.85	L	944.556	927.53	926.546
798.548	87513											1852.87	1853.86	1870.88	D	831.472	814.446	813.462
2246.18	84880											1965.96	1966.94	1983.97	I	716.445	699.419	698.435
2556.35	82898											2063.01	2063.99	2081.02	P	603.361	586.335	585.351
444.292	80306											2134.05	2135.03	2152.06	A	506.309	489.283	488.298
841.434	76584											2281.11	2282.1	2299.12	F	435.271	418.245	417.261
725.412	70455											2394.2	2395.18	2412.21	L	288.203	271.177	270.192
1460.6	66002											2550.3	2551.28	2568.31	R	175.119	158.093	157.108
2147.16	61456
551.243	57874
579.238	55322							MODIFIED PEPTIDE A							MODIFIED PEPTIDE B
1560.89	45151				96.0808	97.0653	114.091	L	1307.77	1290.74	1289.76	82.0651	83.0497	100.076	V	3095.53	3078.5	3077.52
1574.69	42549				209.165	210.149	227.175	L	1194.68	1177.66	1176.67	181.134	182.118	199.144	V	2996.46	2979.44	2978.45
1547.67	42154				846.469	847.454	864.48	X	1081.6	1064.57	1063.59	295.176	296.161	313.187	N	2897.39	2880.37	2879.38
497.197	27482				945.538	946.522	963.548	V	444.293	427.267	426.282	410.203	411.188	428.214	D	2783.35	2766.32	2765.34
525.228	26998				1058.62	1059.61	1076.63	L	345.224	328.198	327.214	524.246	525.231	542.257	N	2668.32	2651.3	2650.31
568.269	22663				1115.64	1116.63	1133.65	G	232.14	215.114	214.13	595.283	596.268	613.294	A	2554.28	2537.25	2536.27
1369.6	22607				1271.74	1272.73	1289.76	R	175.119	158.093	157.108	692.336	693.321	710.347	P	2483.24	2466.22	2465.23
506.306	22293											820.395	821.379	838.405	Q	2386.19	2369.16	2368.18
415.157	22279											921.442	922.427	939.453	T	2258.13	2241.11	2240.12
402.195	21814											992.48	993.464	1010.49	A	2157.08	2140.06	2139.07
480.171	19249											1629.78	1630.77	1647.79	X	2086.05	2069.02	2068.04
542.255	17374											1758.83	1759.81	1776.84	E	1448.74	1431.72	1430.73
578.253	17251											1855.88	1856.86	1873.89	P	1319.7	1302.67	1301.69
435.271	17015											1970.91	1971.89	1988.92	D	1222.65	1205.62	1204.64
451.271	16915											2133.97	2134.95	2151.98	Y	1107.62	1090.59	1089.61
345.225	16491											2247.05	2248.04	2265.06	L	944.556	927.53	926.546
514.224	15991											2362.08	2363.07	2380.09	D	831.472	814.446	813.462
561.228	14934											2475.16	2476.15	2493.18	I	716.445	699.419	698.435
452.176	9827											2572.22	2573.2	2590.23	P	603.361	586.335	585.351
602.359	7733											2643.25	2644.24	2661.27	A	506.309	489.283	488.298
												2790.32	2791.31	2808.33	F	435.271	418.245	417.261
												2903.41	2904.39	2921.42	L	288.203	271.177	270.192
												3059.51	3060.49	3077.52	R	175.119	158.093	157.108
