# Supplementary material for: Mapping the Contact Sites of the Escherichia coli Division-Initiating Proteins FtsZ and ZapA by BAMG Cross-Linking and Site-Directed Mutagenesis
Source: Int J Mol Sci. 2018 Sep 26;19(10):2928. doi: 10.3390/ijms19102928 (PMC6213154; doi:10.3390/ijms19102928)
Supplement: Supplementary file 1 [file ijms-19-02928-s001.zip › Web-file S1 haddockparam ijms-354194.web]

HaddockRunParameters (
  runname = 'ZapA-FstZ-crosslinks-mutations-trimer-filtered',
  auto_passive_radius = 6.5,
  create_narestraints = True,
  delenph = True,
  ranair = False,
  cmrest = False,
  kcont = 1.0,
  surfrest = False,
  ksurf = 1.0,
  noecv = True,
  ncvpart = 2.0,
  structures_0 = 1000,
  ntrials = 5,
  rotate180_0 = True,
  smoothing = False,
  structures_1 = 200,
  rotate180_1 = False,
  solvent = 'water',
  waterrefine = 200,
  epsilon = 10.0,
  waterdock = False,
  clust_meth = 'FCC',
  clust_rmsd = 0.75,
  clust_size = 4,
  fcc_ignc = False,
  ncs = SymmetrySpecification (
    on = False,
    constant = 1.0,
  ),
  symmetry = SymmetrySpecification (
    on = False,
    constant = 10.0,
  ),
  unamb = ExtStageConstants (
    firstit = 0,
    lastit = 2,
    stages = StageConstants (
      hot = 10.0,
      cool1 = 10.0,
      cool2 = 50.0,
      cool3 = 50.0,
    ),
  ),
  amb = ExtStageConstants (
    firstit = 0,
    lastit = 2,
    stages = StageConstants (
      hot = 10.0,
      cool1 = 10.0,
      cool2 = 50.0,
      cool3 = 50.0,
    ),
  ),
  hbond = ExtStageConstants (
    firstit = 1,
    lastit = 2,
    stages = StageConstants (
      hot = 10.0,
      cool1 = 10.0,
      cool2 = 50.0,
      cool3 = 50.0,
    ),
  ),
  dihedrals = StageConstants (
    hot = 5.0,
    cool1 = 5.0,
    cool2 = 50.0,
    cool3 = 200.0,
  ),
  ssdihed = 'none',
  rgrest = False,
  rgtarg = 17.78,
  krg = StageConstants (
    hot = 100.0,
    cool1 = 100.0,
    cool2 = 100.0,
    cool3 = 100.0,
  ),
  rgsele = 'all',
  air_scaling = False,
  tot_unamb = 25,
  tot_amb = 0,
  mrswi = StageConstants (
    hot = 0.5,
    cool1 = 0.5,
    cool2 = 0.5,
    cool3 = 0.5,
  ),
  rswi = StageConstants (
    hot = 0.5,
    cool1 = 0.5,
    cool2 = 0.5,
    cool3 = 0.5,
  ),
  masy = StageConstants (
    hot = -1.0,
    cool1 = -1.0,
    cool2 = -0.1,
    cool3 = -0.1,
  ),
  asy = StageConstants (
    hot = 1.0,
    cool1 = 1.0,
    cool2 = 0.1,
    cool3 = 0.1,
  ),
  c1 = KarplusConstants (
    on = False,
    karplusa = 6.98,
    karplusb = -1.38,
    karplusc = 1.72,
    karplusd = -60.0,
    stages = StageConstants (
      hot = 0.0,
      cool1 = 0.2,
      cool2 = 1.0,
      cool3 = 1.0,
    ),
  ),
  c2 = KarplusConstants (
    on = False,
    karplusa = 6.98,
    karplusb = -1.38,
    karplusc = 1.72,
    karplusd = -120.0,
    stages = StageConstants (
      hot = 0.0,
      cool1 = 0.2,
      cool2 = 1.0,
      cool3 = 1.0,
    ),
  ),
  c3 = KarplusConstants (
    on = False,
    karplusa = 6.98,
    karplusb = -1.38,
    karplusc = 1.72,
    karplusd = -120.0,
    stages = StageConstants (
      hot = 0.0,
      cool1 = 0.2,
      cool2 = 1.0,
      cool3 = 1.0,
    ),
  ),
  c4 = KarplusConstants (
    on = False,
    karplusa = 6.98,
    karplusb = -1.38,
    karplusc = 1.72,
    karplusd = -120.0,
    stages = StageConstants (
      hot = 0.0,
      cool1 = 0.2,
      cool2 = 1.0,
      cool3 = 1.0,
    ),
  ),
  c5 = KarplusConstants (
    on = False,
    karplusa = 6.98,
    karplusb = -1.38,
    karplusc = 1.72,
    karplusd = -120.0,
    stages = StageConstants (
      hot = 0.0,
      cool1 = 0.2,
      cool2 = 1.0,
      cool3 = 1.0,
    ),
  ),
  par_nonbonded = 'OPLSX',
  dihedflag = True,
  elecflag_0 = True,
  elecflag_1 = True,
  dielec = 'cdie',
  inter_rigid = 1.0,
  scaling_init = ScalingConstants (
    rigid = 0.001,
    cool2 = 0.001,
    cool3 = 0.05,
  ),
  scaling_fin = ScalingConstants (
    rigid = 0.001,
    cool2 = 1.0,
    cool3 = 1.0,
  ),
  w_vdw = FloatArray (
    0.1,
    1.0,
    1.0,
  ),
  w_elec = FloatArray (
    1.0,
    1.0,
    0.2,
  ),
  w_dist = FloatArray (
    0.1,
    0.1,
    0.1,
  ),
  w_rg = FloatArray (
    0.1,
    1.0,
    1.0,
  ),
  w_sani = FloatArray (
    0.1,
    0.1,
    0.1,
  ),
  w_xrdc = FloatArray (
    0.1,
    0.1,
    0.1,
  ),
  w_xpcs = FloatArray (
    0.1,
    0.1,
    0.1,
  ),
  w_dani = FloatArray (
    0.01,
    0.1,
    0.1,
  ),
  w_vean = FloatArray (
    0.1,
    0.1,
    0.1,
  ),
  w_cdih = FloatArray (
    0.0,
    0.0,
    0.0,
  ),
  w_sym = FloatArray (
    0.1,
    0.1,
    0.1,
  ),
  w_bsa = FloatArray (
    -0.01,
    -0.01,
    0.0,
  ),
  w_deint = FloatArray (
    0.0,
    0.0,
    0.0,
  ),
  w_desolv = FloatArray (
    1.0,
    1.0,
    1.0,
  ),
  skip_struc = 0,
  crossdock = True,
  ensemble_multiply = False,
  randorien = True,
  rigidmini = True,
  rigidtrans = True,
  iniseed = 917,
  tadhigh_t = 1000,
  tadinit1_t = 1000,
  tadfinal1_t = 500,
  tadinit2_t = 500,
  tadfinal2_t = 50,
  tadinit3_t = 500,
  tadfinal3_t = 50,
  timestep = 0.002,
  tadfactor = 8,
  initiosteps = 0,
  cool1_steps = 0,
  cool2_steps = 1000,
  cool3_steps = 1000,
  firstwater = 'yes',
  waterheatsteps = 100,
  watersteps = 1250,
  watercoolsteps = 500,
  calcdesolv = False,
  solvate_method = 'db',
  db_method = 'kytedoolittle',
  water_restraint_initial = 5.0,
  water_restraint_cutoff = 5.0,
  water_restraint_scale = 25.0,
  water_tokeep = 0.25,
  dnap_water_tokeep = 0.25,
  water_randfrac = 0.0,
  water_surfcutoff = 8.0,
  water_analysis = False,
  transwater = True,
  waterensemble = 1,
  anastruc_1 = 200,
  dist_hb = 2.5,
  dist_nb = 3.9,
  keepwater = False,
  p1 = HaddockPartnerParameters (
    r = RestraintsInterface (
      activereslist = '',
      passivereslist = '',
      auto_passive = False,
    ),
    segid = 'A',
    moleculetype = 'Protein',
    auto_his = True,
    his = HistidineStateArray (
    ),
    semiflex = SemiflexSegmentList (
      mode = 'automatic',
      segments = RangeArray (
      ),
    ),
    fullyflex = SegmentList (
      segments = RangeArray (
        Range (
          start = 41,
          end = 43,
        ),
        Range (
          start = 241,
          end = 243,
        ),
      ),
    ),
    charged_nter = False,
    charged_cter = False,
    pdb = PDBData (
      mode = 'submit',
      chain = 'All',
      pdbdata = 'ATOM      1  N   GLN A   4      -2.028  37.943 181.512  1.00 69.49          \nATOM      2  CA  GLN A   4      -2.727  38.132 182.770  1.00 66.99          \nATOM      3  C   GLN A   4      -2.636  36.796 183.519  1.00 64.13          \nATOM      4  O   GLN A   4      -2.254  35.788 182.926  1.00 49.84          \nATOM      5  CB  GLN A   4      -4.189  38.567 182.549  1.00 59.68          \nATOM      6  CG  GLN A   4      -4.536  39.453 181.303  1.00 71.02          \nATOM      7  CD  GLN A   4      -3.368  40.166 180.616  1.00 73.45          \nATOM      8  NE2 GLN A   4      -3.598  40.578 179.359  1.00 68.48          \nATOM      9  OE1 GLN A   4      -2.287  40.347 181.177  1.00 75.11          \nATOM     10  N   PRO A   5      -2.990  36.769 184.818  1.00 69.92          \nATOM     11  CA  PRO A   5      -2.691  35.526 185.538  1.00 70.85          \nATOM     12  C   PRO A   5      -3.636  34.388 185.162  1.00 65.33          \nATOM     13  O   PRO A   5      -4.848  34.586 185.092  1.00 67.94          \nATOM     14  CB  PRO A   5      -2.882  35.932 186.993  1.00 74.80          \nATOM     15  CG  PRO A   5      -3.991  36.930 186.935  1.00 78.33          \nATOM     16  CD  PRO A   5      -3.790  37.693 185.638  1.00 75.05          \nATOM     17  N   VAL A   6      -3.066  33.212 184.911  1.00 52.99          \nATOM     18  CA  VAL A   6      -3.840  32.016 184.608  1.00 45.00          \nATOM     19  C   VAL A   6      -3.319  30.848 185.417  1.00 38.14          \nATOM     20  O   VAL A   6      -2.112  30.677 185.553  1.00 38.57          \nATOM     21  CB  VAL A   6      -3.734  31.638 183.112  1.00 44.67          \nATOM     22  CG1 VAL A   6      -4.583  30.406 182.800  1.00 38.92          \nATOM     23  CG2 VAL A   6      -4.147  32.808 182.244  1.00 49.65          \nATOM     24  N   ASP A   7      -4.233  30.046 185.954  1.00 45.39          \nATOM     25  CA  ASP A   7      -3.857  28.858 186.716  1.00 47.33          \nATOM     26  C   ASP A   7      -4.010  27.628 185.818  1.00 38.92          \nATOM     27  O   ASP A   7      -5.081  27.364 185.288  1.00 40.36          \nATOM     28  CB  ASP A   7      -4.687  28.734 187.993  1.00 51.53          \nATOM     29  CG  ASP A   7      -4.381  29.844 188.994  1.00 54.43          \nATOM     30  OD1 ASP A   7      -5.243  30.726 189.198  1.00 57.74          \nATOM     31  OD2 ASP A   7      -3.273  29.837 189.567  1.00 51.10          \nATOM     32  N   ILE A   8      -2.918  26.887 185.678  1.00 44.77          \nATOM     33  CA  ILE A   8      -2.818  25.775 184.756  1.00 46.42          \nATOM     34  C   ILE A   8      -2.543  24.489 185.513  1.00 47.93          \nATOM     35  O   ILE A   8      -1.697  24.464 186.407  1.00 49.18          \nATOM     36  CB  ILE A   8      -1.660  26.026 183.757  1.00 47.51          \nATOM     37  CG1 ILE A   8      -1.965  27.239 182.880  1.00 55.09          \nATOM     38  CG2 ILE A   8      -1.367  24.789 182.915  1.00 50.49          \nATOM     39  CD1 ILE A   8      -3.099  27.031 181.873  1.00 54.85          \nATOM     40  N   GLN A   9      -3.250  23.424 185.156  1.00 43.04          \nATOM     41  CA  GLN A   9      -3.124  22.143 185.836  1.00 43.75          \nATOM     42  C   GLN A   9      -2.401  21.126 184.954  1.00 47.31          \nATOM     43  O   GLN A   9      -2.836  20.831 183.852  1.00 45.07          \nATOM     44  CB  GLN A   9      -4.504  21.624 186.219  1.00 47.23          \nATOM     45  CG  GLN A   9      -5.183  22.479 187.282  1.00 57.10          \nATOM     46  CD  GLN A   9      -5.952  23.665 186.707  1.00 67.84          \nATOM     47  NE2 GLN A   9      -6.241  24.645 187.554  1.00 68.23          \nATOM     48  OE1 GLN A   9      -6.288  23.696 185.532  1.00 71.53          \nATOM     49  N   ILE A  10      -1.292  20.599 185.467  1.00 47.90          \nATOM     50  CA  ILE A  10      -0.473  19.640 184.735  1.00 44.35          \nATOM     51  C   ILE A  10      -0.007  18.520 185.655  1.00 41.40          \nATOM     52  O   ILE A  10       0.726  18.760 186.607  1.00 40.16          \nATOM     53  CB  ILE A  10       0.766  20.316 184.118  1.00 46.61          \nATOM     54  CG1 ILE A  10       0.333  21.428 183.159  1.00 50.30          \nATOM     55  CG2 ILE A  10       1.635  19.292 183.379  1.00 47.93          \nATOM     56  CD1 ILE A  10       1.448  22.322 182.720  1.00 50.69          \nATOM     57  N   PHE A  11      -0.441  17.300 185.364  1.00 43.84          \nATOM     58  CA  PHE A  11       0.070  16.104 186.024  1.00 47.11          \nATOM     59  C   PHE A  11      -0.065  16.181 187.533  1.00 46.99          \nATOM     60  O   PHE A  11       0.876  15.876 188.268  1.00 48.77          \nATOM     61  CB  PHE A  11       1.537  15.887 185.625  1.00 52.74          \nATOM     62  CG  PHE A  11       1.938  14.440 185.541  1.00 51.07          \nATOM     63  CD1 PHE A  11       1.296  13.585 184.661  1.00 53.90          \nATOM     64  CD2 PHE A  11       2.971  13.942 186.317  1.00 48.37          \nATOM     65  CE1 PHE A  11       1.660  12.260 184.571  1.00 52.94          \nATOM     66  CE2 PHE A  11       3.342  12.615 186.227  1.00 51.28          \nATOM     67  CZ  PHE A  11       2.685  11.774 185.353  1.00 52.16          \nATOM     68  N   GLY A  12      -1.236  16.603 188.001  1.00 47.24          \nATOM     69  CA  GLY A  12      -1.508  16.671 189.425  1.00 55.07          \nATOM     70  C   GLY A  12      -0.947  17.914 190.086  1.00 54.36          \nATOM     71  O   GLY A  12      -1.149  18.122 191.288  1.00 60.03          \nATOM     72  N   ARG A  13      -0.253  18.742 189.311  1.00 46.92          \nATOM     73  CA  ARG A  13       0.322  19.978 189.844  1.00 49.34          \nATOM     74  C   ARG A  13      -0.424  21.214 189.353  1.00 50.68          \nATOM     75  O   ARG A  13      -1.067  21.201 188.301  1.00 46.41          \nATOM     76  CB  ARG A  13       1.809  20.064 189.482  1.00 53.19          \nATOM     77  CG  ARG A  13       2.644  18.983 190.146  1.00 58.60          \nATOM     78  CD  ARG A  13       2.663  19.132 191.655  1.00 62.01          \nATOM     79  NE  ARG A  13       3.263  17.974 192.313  1.00 69.96          \nATOM     80  CZ  ARG A  13       4.507  17.938 192.770  1.00 75.54          \nATOM     81  NH1 ARG A  13       4.945  16.839 193.351  1.00 75.31          \nATOM     82  NH2 ARG A  13       5.294  18.997 192.666  1.00 80.04          \nATOM     83  N   SER A  14      -0.329  22.278 190.152  1.00 48.04          \nATOM     84  CA  SER A  14      -1.057  23.510 189.890  1.00 52.83          \nATOM     85  C   SER A  14      -0.070  24.630 189.603  1.00 53.02          \nATOM     86  O   SER A  14       0.655  25.062 190.499  1.00 53.16          \nATOM     87  CB  SER A  14      -1.895  23.881 191.114  1.00 65.41          \nATOM     88  OG  SER A  14      -1.054  24.197 192.216  1.00 75.18          \nATOM     89  N   LEU A  15      -0.045  25.099 188.357  1.00 48.75          \nATOM     90  CA  LEU A  15       0.883  26.148 187.941  1.00 48.00          \nATOM     91  C   LEU A  15       0.159  27.472 187.781  1.00 43.90          \nATOM     92  O   LEU A  15      -1.036  27.497 187.487  1.00 50.44          \nATOM     93  CB  LEU A  15       1.542  25.795 186.601  1.00 47.69          \nATOM     94  CG  LEU A  15       2.461  24.573 186.518  1.00 55.23          \nATOM     95  CD1 LEU A  15       3.456  24.562 187.676  1.00 55.36          \nATOM     96  CD2 LEU A  15       1.665  23.278 186.481  1.00 62.91          \nATOM     97  N   ARG A  16       0.885  28.568 187.982  1.00 44.65          \nATOM     98  CA  ARG A  16       0.386  29.888 187.622  1.00 46.85          \nATOM     99  C   ARG A  16       1.299  30.494 186.574  1.00 47.66          \nATOM    100  O   ARG A  16       2.511  30.592 186.769  1.00 52.19          \nATOM    101  CB  ARG A  16       0.285  30.820 188.831  1.00 54.26          \nATOM    102  CG  ARG A  16       0.046  32.271 188.432  1.00 61.37          \nATOM    103  CD  ARG A  16      -0.535  33.105 189.542  1.00 70.46          \nATOM    104  NE  ARG A  16      -1.897  32.700 189.879  1.00 73.67          \nATOM    105  CZ  ARG A  16      -2.769  33.468 190.523  1.00 67.08          \nATOM    106  NH1 ARG A  16      -2.436  34.696 190.897  1.00 63.50          \nATOM    107  NH2 ARG A  16      -3.982  33.010 190.787  1.00 67.93          \nATOM    108  N   VAL A  17       0.695  30.891 185.461  1.00 46.67          \nATOM    109  CA  VAL A  17       1.419  31.393 184.305  1.00 41.62          \nATOM    110  C   VAL A  17       0.756  32.693 183.876  1.00 47.66          \nATOM    111  O   VAL A  17      -0.468  32.757 183.767  1.00 55.02          \nATOM    112  CB  VAL A  17       1.368  30.361 183.161  1.00 44.24          \nATOM    113  CG1 VAL A  17       2.174  30.838 181.960  1.00 45.03          \nATOM    114  CG2 VAL A  17       1.873  28.996 183.646  1.00 46.17          \nATOM    115  N   ASN A  18       1.551  33.733 183.636  1.00 44.56          \nATOM    116  CA  ASN A  18       1.007  34.987 183.119  1.00 50.39          \nATOM    117  C   ASN A  18       0.895  34.871 181.611  1.00 46.86          \nATOM    118  O   ASN A  18       1.865  34.530 180.943  1.00 54.71          \nATOM    119  CB  ASN A  18       1.889  36.178 183.499  1.00 60.04          \nATOM    120  CG  ASN A  18       1.911  36.440 184.997  1.00 59.14          \nATOM    121  ND2 ASN A  18       0.745  36.709 185.578  1.00 50.01          \nATOM    122  OD1 ASN A  18       2.971  36.419 185.619  1.00 66.06          \nATOM    123  N   CYS A  19      -0.294  35.136 181.081  1.00 49.21          \nATOM    124  CA  CYS A  19      -0.583  34.840 179.683  1.00 48.67          \nATOM    125  C   CYS A  19      -1.671  35.767 179.139  1.00 53.27          \nATOM    126  O   CYS A  19      -2.757  35.850 179.715  1.00 58.90          \nATOM    127  CB  CYS A  19      -1.040  33.386 179.556  1.00 40.01          \nATOM    128  SG  CYS A  19      -1.356  32.837 177.867  1.00 45.49          \nATOM    129  N   PRO A  20      -1.381  36.478 178.033  1.00 48.04          \nATOM    130  CA  PRO A  20      -2.409  37.297 177.381  1.00 50.30          \nATOM    131  C   PRO A  20      -3.547  36.426 176.858  1.00 50.54          \nATOM    132  O   PRO A  20      -3.328  35.239 176.618  1.00 51.02          \nATOM    133  CB  PRO A  20      -1.658  37.943 176.210  1.00 55.96          \nATOM    134  CG  PRO A  20      -0.220  37.841 176.558  1.00 56.96          \nATOM    135  CD  PRO A  20      -0.083  36.588 177.356  1.00 51.24          \nATOM    136  N   PRO A  21      -4.749  36.998 176.691  1.00 53.55          \nATOM    137  CA  PRO A  21      -5.863  36.196 176.179  1.00 50.45          \nATOM    138  C   PRO A  21      -5.607  35.591 174.799  1.00 48.79          \nATOM    139  O   PRO A  21      -6.019  34.456 174.561  1.00 47.24          \nATOM    140  CB  PRO A  21      -7.015  37.200 176.136  1.00 57.19          \nATOM    141  CG  PRO A  21      -6.699  38.162 177.224  1.00 60.14          \nATOM    142  CD  PRO A  21      -5.204  38.310 177.183  1.00 57.86          \nATOM    143  N   ASP A  22      -4.932  36.316 173.911  1.00 47.24          \nATOM    144  CA  ASP A  22      -4.708  35.799 172.562  1.00 48.10          \nATOM    145  C   ASP A  22      -3.666  34.674 172.544  1.00 40.56          \nATOM    146  O   ASP A  22      -3.330  34.167 171.469  1.00 41.68          \nATOM    147  CB  ASP A  22      -4.349  36.922 171.575  1.00 57.19          \nATOM    148  CG  ASP A  22      -3.042  37.622 171.911  1.00 62.74          \nATOM    149  OD1 ASP A  22      -2.348  37.209 172.863  1.00 57.76          \nATOM    150  OD2 ASP A  22      -2.704  38.594 171.201  1.00 64.73          \nATOM    151  N   GLN A  23      -3.165  34.285 173.711  1.00 35.02          \nATOM    152  CA  GLN A  23      -2.313  33.101 173.840  1.00 37.56          \nATOM    153  C   GLN A  23      -2.914  32.024 174.742  1.00 39.42          \nATOM    154  O   GLN A  23      -2.288  30.986 174.964  1.00 39.78          \nATOM    155  CB  GLN A  23      -0.912  33.476 174.334  1.00 44.64          \nATOM    156  CG  GLN A  23      -0.075  34.270 173.340  1.00 48.88          \nATOM    157  CD  GLN A  23       1.290  34.656 173.882  1.00 49.97          \nATOM    158  NE2 GLN A  23       2.344  34.200 173.225  1.00 47.71          \nATOM    159  OE1 GLN A  23       1.392  35.348 174.890  1.00 55.35          \nATOM    160  N   ARG A  24      -4.116  32.258 175.274  1.00 41.86          \nATOM    161  CA  ARG A  24      -4.752  31.281 176.161  1.00 37.75          \nATOM    162  C   ARG A  24      -4.875  29.920 175.499  1.00 34.58          \nATOM    163  O   ARG A  24      -4.585  28.901 176.120  1.00 35.13          \nATOM    164  CB  ARG A  24      -6.154  31.731 176.612  1.00 47.28          \nATOM    165  CG  ARG A  24      -6.214  32.667 177.816  1.00 55.32          \nATOM    166  CD  ARG A  24      -5.567  32.113 179.084  1.00 59.35          \nATOM    167  NE  ARG A  24      -6.396  31.153 179.811  1.00 57.68          \nATOM    168  CZ  ARG A  24      -7.361  31.493 180.661  1.00 55.41          \nATOM    169  NH1 ARG A  24      -7.649  32.771 180.867  1.00 59.51          \nATOM    170  NH2 ARG A  24      -8.051  30.552 181.295  1.00 49.73          \nATOM    171  N   ASP A  25      -5.312  29.902 174.245  1.00 33.92          \nATOM    172  CA  ASP A  25      -5.516  28.640 173.555  1.00 34.12          \nATOM    173  C   ASP A  25      -4.195  27.897 173.387  1.00 31.51          \nATOM    174  O   ASP A  25      -4.127  26.687 173.577  1.00 31.38          \nATOM    175  CB  ASP A  25      -6.217  28.881 172.228  1.00 37.27          \nATOM    176  CG  ASP A  25      -7.605  29.460 172.403  1.00 39.21          \nATOM    177  OD1 ASP A  25      -8.405  28.852 173.147  1.00 43.46          \nATOM    178  OD2 ASP A  25      -7.884  30.537 171.842  1.00 39.13          \nATOM    179  N   ALA A  26      -3.139  28.630 173.067  1.00 31.91          \nATOM    180  CA  ALA A  26      -1.815  28.031 172.948  1.00 35.69          \nATOM    181  C   ALA A  26      -1.379  27.423 174.266  1.00 33.51          \nATOM    182  O   ALA A  26      -0.795  26.336 174.314  1.00 31.76          \nATOM    183  CB  ALA A  26      -0.808  29.072 172.483  1.00 36.11          \nATOM    184  N   LEU A  27      -1.685  28.127 175.356  1.00 32.55          \nATOM    185  CA  LEU A  27      -1.337  27.659 176.688  1.00 31.57          \nATOM    186  C   LEU A  27      -2.051  26.357 177.008  1.00 29.55          \nATOM    187  O   LEU A  27      -1.433  25.409 177.486  1.00 33.76          \nATOM    188  CB  LEU A  27      -1.677  28.727 177.724  1.00 35.27          \nATOM    189  CG  LEU A  27      -1.269  28.438 179.163  1.00 37.35          \nATOM    190  CD1 LEU A  27       0.185  27.983 179.278  1.00 30.69          \nATOM    191  CD2 LEU A  27      -1.510  29.668 180.022  1.00 44.94          \nATOM    192  N   ASN A  28      -3.351  26.304 176.736  1.00 29.60          \nATOM    193  CA  ASN A  28      -4.117  25.090 176.975  1.00 29.90          \nATOM    194  C   ASN A  28      -3.597  23.901 176.166  1.00 37.03          \nATOM    195  O   ASN A  28      -3.561  22.779 176.665  1.00 31.78          \nATOM    196  CB  ASN A  28      -5.604  25.323 176.701  1.00 34.15          \nATOM    197  CG  ASN A  28      -6.235  26.284 177.690  1.00 36.48          \nATOM    198  ND2 ASN A  28      -7.282  26.978 177.268  1.00 34.23          \nATOM    199  OD1 ASN A  28      -5.782  26.400 178.833  1.00 34.99          \nATOM    200  N   GLN A  29      -3.180  24.144 174.932  1.00 29.91          \nATOM    201  CA  GLN A  29      -2.610  23.074 174.107  1.00 34.42          \nATOM    202  C   GLN A  29      -1.276  22.613 174.676  1.00 31.22          \nATOM    203  O   GLN A  29      -0.990  21.420 174.706  1.00 36.00          \nATOM    204  CB  GLN A  29      -2.440  23.531 172.655  1.00 31.32          \nATOM    205  CG  GLN A  29      -3.750  23.718 171.919  1.00 52.36          \nATOM    206  CD  GLN A  29      -4.596  22.451 171.857  1.00 62.85          \nATOM    207  NE2 GLN A  29      -3.950  21.307 171.653  1.00 59.82          \nATOM    208  OE1 GLN A  29      -5.819  22.507 172.000  1.00 71.43          \nATOM    209  N   ALA A  30      -0.460  23.563 175.103  1.00 32.54          \nATOM    210  CA  ALA A  30       0.849  23.238 175.647  1.00 27.07          \nATOM    211  C   ALA A  30       0.684  22.447 176.948  1.00 30.98          \nATOM    212  O   ALA A  30       1.443  21.516 177.212  1.00 29.96          \nATOM    213  CB  ALA A  30       1.658  24.509 175.888  1.00 28.61          \nATOM    214  N   ALA A  31      -0.333  22.806 177.722  1.00 32.95          \nATOM    215  CA  ALA A  31      -0.639  22.096 178.958  1.00 36.17          \nATOM    216  C   ALA A  31      -1.057  20.665 178.649  1.00 40.13          \nATOM    217  O   ALA A  31      -0.654  19.734 179.342  1.00 39.63          \nATOM    218  CB  ALA A  31      -1.739  22.814 179.744  1.00 35.27          \nATOM    219  N   ASP A  32      -1.862  20.495 177.602  1.00 37.56          \nATOM    220  CA  ASP A  32      -2.305  19.170 177.193  1.00 37.30          \nATOM    221  C   ASP A  32      -1.127  18.374 176.660  1.00 35.87          \nATOM    222  O   ASP A  32      -0.974  17.194 176.954  1.00 41.45          \nATOM    223  CB  ASP A  32      -3.395  19.280 176.127  1.00 47.18          \nATOM    224  CG  ASP A  32      -3.791  17.934 175.564  1.00 56.39          \nATOM    225  OD1 ASP A  32      -4.142  17.028 176.344  1.00 60.96          \nATOM    226  OD2 ASP A  32      -3.743  17.781 174.319  1.00 59.03          \nATOM    227  N   ASP A  33      -0.304  19.027 175.839  1.00 37.16          \nATOM    228  CA  ASP A  33       0.887  18.405 175.279  1.00 34.42          \nATOM    229  C   ASP A  33       1.794  17.879 176.396  1.00 35.28          \nATOM    230  O   ASP A  33       2.256  16.742 176.346  1.00 36.15          \nATOM    231  CB  ASP A  33       1.656  19.425 174.446  1.00 34.27          \nATOM    232  CG  ASP A  33       2.823  18.810 173.704  1.00 43.25          \nATOM    233  OD1 ASP A  33       2.655  17.711 173.122  1.00 47.13          \nATOM    234  OD2 ASP A  33       3.907  19.436 173.669  1.00 40.36          \nATOM    235  N   LEU A  34       2.033  18.715 177.396  1.00 40.54          \nATOM    236  CA  LEU A  34       2.966  18.379 178.458  1.00 40.24          \nATOM    237  C   LEU A  34       2.390  17.298 179.371  1.00 39.99          \nATOM    238  O   LEU A  34       3.098  16.372 179.790  1.00 37.87          \nATOM    239  CB  LEU A  34       3.309  19.627 179.269  1.00 38.12          \nATOM    240  CG  LEU A  34       4.350  19.450 180.377  1.00 33.70          \nATOM    241  CD1 LEU A  34       5.589  18.720 179.875  1.00 30.63          \nATOM    242  CD2 LEU A  34       4.726  20.800 180.954  1.00 36.17          \nATOM    243  N   ASN A  35       1.103  17.428 179.688  1.00 35.01          \nATOM    244  CA  ASN A  35       0.372  16.408 180.417  1.00 43.63          \nATOM    245  C   ASN A  35       0.530  15.038 179.767  1.00 46.66          \nATOM    246  O   ASN A  35       0.748  14.039 180.450  1.00 49.99          \nATOM    247  CB  ASN A  35      -1.119  16.760 180.470  1.00 49.72          \nATOM    248  CG  ASN A  35      -1.554  17.324 181.815  1.00 59.47          \nATOM    249  ND2 ASN A  35      -2.176  18.501 181.787  1.00 51.95          \nATOM    250  OD1 ASN A  35      -1.335  16.711 182.865  1.00 65.12          \nATOM    251  N   GLN A  36       0.411  14.990 178.445  1.00 44.16          \nATOM    252  CA  GLN A  36       0.522  13.723 177.736  1.00 40.10          \nATOM    253  C   GLN A  36       1.971  13.240 177.690  1.00 39.42          \nATOM    254  O   GLN A  36       2.235  12.043 177.796  1.00 43.35          \nATOM    255  CB  GLN A  36      -0.025  13.846 176.307  1.00 52.58          \nATOM    256  CG  GLN A  36      -0.221  12.508 175.607  1.00 58.90          \nATOM    257  CD  GLN A  36      -1.334  11.686 176.215  1.00 59.96          \nATOM    258  NE2 GLN A  36      -0.990  10.523 176.768  1.00 62.90          \nATOM    259  OE1 GLN A  36      -2.496  12.091 176.193  1.00 65.69          \nATOM    260  N   ARG A  37       2.906  14.175 177.547  1.00 34.19          \nATOM    261  CA  ARG A  37       4.325  13.842 177.541  1.00 33.73          \nATOM    262  C   ARG A  37       4.748  13.173 178.841  1.00 37.37          \nATOM    263  O   ARG A  37       5.499  12.197 178.844  1.00 39.04          \nATOM    264  CB  ARG A  37       5.162  15.098 177.325  1.00 36.66          \nATOM    265  CG  ARG A  37       5.239  15.521 175.881  1.00 40.62          \nATOM    266  CD  ARG A  37       5.875  16.887 175.714  1.00 41.34          \nATOM    267  NE  ARG A  37       6.106  17.152 174.307  1.00 46.86          \nATOM    268  CZ  ARG A  37       7.147  16.693 173.623  1.00 40.36          \nATOM    269  NH1 ARG A  37       7.258  16.984 172.342  1.00 40.68          \nATOM    270  NH2 ARG A  37       8.066  15.936 174.215  1.00 33.96          \nATOM    271  N   LEU A  38       4.263  13.711 179.953  1.00 41.31          \nATOM    272  CA  LEU A  38       4.608  13.190 181.265  1.00 40.91          \nATOM    273  C   LEU A  38       3.972  11.822 181.497  1.00 43.27          \nATOM    274  O   LEU A  38       4.586  10.940 182.099  1.00 50.62          \nATOM    275  CB  LEU A  38       4.176  14.177 182.346  1.00 42.34          \nATOM    276  CG  LEU A  38       4.962  15.488 182.386  1.00 36.14          \nATOM    277  CD1 LEU A  38       4.234  16.502 183.250  1.00 40.69          \nATOM    278  CD2 LEU A  38       6.374  15.257 182.912  1.00 35.54          \nATOM    279  N   GLN A  39       2.747  11.639 181.017  1.00 44.76          \nATOM    280  CA  GLN A  39       2.076  10.352 181.154  1.00 51.92          \nATOM    281  C   GLN A  39       2.736   9.288 180.279  1.00 52.34          \nATOM    282  O   GLN A  39       2.847   8.131 180.678  1.00 57.73          \nATOM    283  CB  GLN A  39       0.591  10.480 180.818  1.00 53.12          \nATOM    284  CG  GLN A  39      -0.194  11.265 181.853  1.00 58.53          \nATOM    285  CD  GLN A  39      -1.608  11.588 181.416  1.00 70.86          \nATOM    286  NE2 GLN A  39      -2.469  11.901 182.370  1.00 78.24          \nATOM    287  OE1 GLN A  39      -1.925  11.556 180.219  1.00 72.75          \nATOM    288  N   ASP A  40       3.180   9.677 179.090  1.00 53.13          \nATOM    289  CA  ASP A  40       3.864   8.743 178.201  1.00 50.42          \nATOM    290  C   ASP A  40       5.250   8.397 178.724  1.00 51.96          \nATOM    291  O   ASP A  40       5.656   7.235 178.694  1.00 52.21          \nATOM    292  CB  ASP A  40       4.012   9.328 176.808  1.00 53.85          \nATOM    293  CG  ASP A  40       2.702   9.376 176.041  1.00 56.15          \nATOM    294  OD1 ASP A  40       1.684   8.866 176.555  1.00 54.54          \nATOM    295  OD2 ASP A  40       2.698   9.917 174.924  1.00 56.84          \nATOM    296  N   LEU A  41       5.982   9.419 179.149  1.00 48.84          \nATOM    297  CA  LEU A  41       7.353   9.243 179.594  1.00 47.24          \nATOM    298  C   LEU A  41       7.354   8.201 180.694  1.00 55.71          \nATOM    299  O   LEU A  41       8.218   7.333 180.754  1.00 54.70          \nATOM    300  CB  LEU A  41       7.915  10.561 180.133  1.00 49.90          \nATOM    301  CG  LEU A  41       9.312  10.526 180.761  1.00 46.60          \nATOM    302  CD1 LEU A  41      10.345   9.974 179.790  1.00 44.77          \nATOM    303  CD2 LEU A  41       9.707  11.914 181.232  1.00 48.59          \nATOM    304  N   LYS A  42       6.330   8.278 181.531  1.00 57.03          \nATOM    305  CA  LYS A  42       6.223   7.461 182.727  1.00 60.74          \nATOM    306  C   LYS A  42       5.985   5.984 182.452  1.00 64.74          \nATOM    307  O   LYS A  42       6.631   5.117 183.033  1.00 62.52          \nATOM    308  CB  LYS A  42       5.079   7.990 183.581  1.00 56.90          \nATOM    309  CG  LYS A  42       4.914   7.261 184.886  1.00 65.21          \nATOM    310  CD  LYS A  42       4.191   8.118 185.909  1.00 62.11          \nATOM    311  CE  LYS A  42       2.723   7.797 186.011  1.00 65.41          \nATOM    312  NZ  LYS A  42       2.387   7.646 187.439  1.00 72.38          \nATOM    313  N   GLU A  43       5.048   5.697 181.551  1.00 66.06          \nATOM    314  CA  GLU A  43       4.672   4.321 181.270  1.00 69.75          \nATOM    315  C   GLU A  43       5.812   3.543 180.620  1.00 74.30          \nATOM    316  O   GLU A  43       5.797   2.309 180.587  1.00 78.90          \nATOM    317  CB  GLU A  43       3.412   4.302 180.398  1.00 70.59          \nATOM    318  CG  GLU A  43       2.826   2.923 180.081  1.00 78.44          \nATOM    319  CD  GLU A  43       2.798   1.958 181.276  1.00 85.18          \nATOM    320  OE1 GLU A  43       2.689   2.407 182.431  1.00 89.00          \nATOM    321  OE2 GLU A  43       2.879   0.734 181.029  1.00 87.33          \nATOM    322  N   ARG A  44       6.814   4.267 180.117  1.00 71.11          \nATOM    323  CA  ARG A  44       7.908   3.656 179.372  1.00 67.82          \nATOM    324  C   ARG A  44       9.275   3.711 180.062  1.00 66.35          \nATOM    325  O   ARG A  44      10.194   3.000 179.664  1.00 72.11          \nATOM    326  CB  ARG A  44       8.006   4.284 177.962  1.00 66.36          \nATOM    327  CG  ARG A  44       8.752   5.617 177.875  1.00 62.97          \nATOM    328  CD  ARG A  44       8.960   6.026 176.428  1.00 61.18          \nATOM    329  NE  ARG A  44       9.730   7.264 176.296  1.00 57.19          \nATOM    330  CZ  ARG A  44       9.201   8.479 176.174  1.00 52.39          \nATOM    331  NH1 ARG A  44       9.997   9.533 176.057  1.00 55.62          \nATOM    332  NH2 ARG A  44       7.885   8.651 176.176  1.00 51.08          \nATOM    333  N   THR A  45       9.416   4.544 181.093  1.00 62.53          \nATOM    334  CA  THR A  45      10.703   4.686 181.785  1.00 66.37          \nATOM    335  C   THR A  45      10.693   4.247 183.252  1.00 73.36          \nATOM    336  O   THR A  45      11.703   4.397 183.922  1.00 77.54          \nATOM    337  CB  THR A  45      11.210   6.140 181.778  1.00 69.43          \nATOM    338  CG2 THR A  45      10.416   6.991 182.756  1.00 63.40          \nATOM    339  OG1 THR A  45      12.585   6.165 182.188  1.00 79.61          \nATOM    340  N   ARG A  46       9.556   3.758 183.731  1.00 74.46          \nATOM    341  CA  ARG A  46       9.405   3.278 185.117  1.00 82.43          \nATOM    342  C   ARG A  46       9.726   4.294 186.244  1.00 82.00          \nATOM    343  O   ARG A  46       9.441   4.023 187.402  1.00 78.20          \nATOM    344  CB  ARG A  46      10.147   1.939 185.344  1.00 87.21          \nATOM    345  CG  ARG A  46      11.645   2.000 185.678  1.00 92.37          \nATOM    346  CD  ARG A  46      12.420   0.941 184.878  1.00 97.99          \nATOM    347  NE  ARG A  46      13.877   1.013 185.028  1.00101.22          \nATOM    348  CZ  ARG A  46      14.654   1.906 184.410  1.00101.83          \nATOM    349  NH1 ARG A  46      15.970   1.879 184.591  1.00103.26          \nATOM    350  NH2 ARG A  46      14.121   2.832 183.625  1.00 98.41          \nATOM    351  N   VAL A  47      10.315   5.441 185.895  1.00 79.57          \nATOM    352  CA  VAL A  47      10.398   6.579 186.824  1.00 78.71          \nATOM    353  C   VAL A  47       8.995   6.956 187.292  1.00 77.91          \nATOM    354  O   VAL A  47       8.067   7.049 186.478  1.00 76.53          \nATOM    355  CB  VAL A  47      11.063   7.811 186.152  1.00 65.67          \nATOM    356  CG1 VAL A  47      10.954   9.078 187.022  1.00 63.80          \nATOM    357  CG2 VAL A  47      12.515   7.500 185.782  1.00 66.34          \nATOM    358  N   THR A  48       8.860   7.183 188.589  1.00 73.42          \nATOM    359  CA  THR A  48       7.572   7.442 189.223  1.00 75.71          \nATOM    360  C   THR A  48       7.504   8.835 189.872  1.00 73.38          \nATOM    361  O   THR A  48       6.421   9.409 189.971  1.00 75.34          \nATOM    362  CB  THR A  48       7.287   6.388 190.312  1.00 82.86          \nATOM    363  CG2 THR A  48       7.105   5.016 189.680  1.00 86.10          \nATOM    364  OG1 THR A  48       8.383   6.343 191.232  1.00 80.45          \nATOM    365  N   ASN A  49       8.649   9.373 190.296  1.00 69.37          \nATOM    366  CA  ASN A  49       8.691  10.721 190.867  1.00 66.77          \nATOM    367  C   ASN A  49       8.312  11.726 189.792  1.00 65.04          \nATOM    368  O   ASN A  49       8.777  11.640 188.651  1.00 59.95          \nATOM    369  CB  ASN A  49      10.076  11.015 191.510  1.00 70.44          \nATOM    370  CG  ASN A  49      10.348  12.523 191.737  1.00 78.34          \nATOM    371  ND2 ASN A  49      11.014  12.843 192.842  1.00 84.08          \nATOM    372  OD1 ASN A  49      10.000  13.367 190.928  1.00 88.97          \nATOM    373  N   THR A  50       7.468  12.683 190.157  1.00 58.17          \nATOM    374  CA  THR A  50       6.972  13.705 189.243  1.00 53.94          \nATOM    375  C   THR A  50       8.041  14.732 188.896  1.00 48.93          \nATOM    376  O   THR A  50       8.193  15.089 187.724  1.00 43.96          \nATOM    377  CB  THR A  50       5.742  14.406 189.859  1.00 56.65          \nATOM    378  CG2 THR A  50       5.380  15.702 189.136  1.00 56.00          \nATOM    379  OG1 THR A  50       4.621  13.517 189.799  1.00 57.49          \nATOM    380  N   GLU A  51       8.778  15.212 189.885  1.00 38.10          \nATOM    381  CA  GLU A  51       9.831  16.187 189.623  1.00 44.58          \nATOM    382  C   GLU A  51      10.900  15.585 188.722  1.00 49.13          \nATOM    383  O   GLU A  51      11.397  16.244 187.824  1.00 41.79          \nATOM    384  CB  GLU A  51      10.471  16.698 190.920  1.00 53.05          \nATOM    385  CG  GLU A  51      11.590  17.708 190.669  1.00 56.80          \nATOM    386  CD  GLU A  51      11.940  18.499 191.910  1.00 63.47          \nATOM    387  OE1 GLU A  51      11.975  17.896 192.998  1.00 68.10          \nATOM    388  OE2 GLU A  51      12.183  19.720 191.808  1.00 68.11          \nATOM    389  N   GLN A  52      11.254  14.332 188.969  1.00 48.87          \nATOM    390  CA  GLN A  52      12.212  13.655 188.115  1.00 45.15          \nATOM    391  C   GLN A  52      11.676  13.618 186.690  1.00 37.59          \nATOM    392  O   GLN A  52      12.375  14.001 185.751  1.00 36.85          \nATOM    393  CB  GLN A  52      12.474  12.235 188.616  1.00 54.02          \nATOM    394  CG  GLN A  52      13.786  11.659 188.107  1.00 59.72          \nATOM    395  CD  GLN A  52      14.995  12.376 188.689  1.00 66.42          \nATOM    396  NE2 GLN A  52      16.166  12.115 188.121  1.00 71.16          \nATOM    397  OE1 GLN A  52      14.876  13.159 189.633  1.00 68.56          \nATOM    398  N   LEU A  53      10.429  13.175 186.541  1.00 37.19          \nATOM    399  CA  LEU A  53       9.795  13.091 185.226  1.00 37.60          \nATOM    400  C   LEU A  53       9.831  14.418 184.477  1.00 38.25          \nATOM    401  O   LEU A  53      10.104  14.439 183.278  1.00 38.62          \nATOM    402  CB  LEU A  53       8.341  12.624 185.342  1.00 39.93          \nATOM    403  CG  LEU A  53       8.072  11.141 185.624  1.00 48.14          \nATOM    404  CD1 LEU A  53       6.587  10.935 185.881  1.00 52.12          \nATOM    405  CD2 LEU A  53       8.547  10.242 184.482  1.00 46.72          \nATOM    406  N   VAL A  54       9.557  15.523 185.165  1.00 35.90          \nATOM    407  CA  VAL A  54       9.471  16.811 184.475  1.00 35.73          \nATOM    408  C   VAL A  54      10.844  17.319 184.027  1.00 34.84          \nATOM    409  O   VAL A  54      10.961  17.939 182.984  1.00 31.19          \nATOM    410  CB  VAL A  54       8.706  17.884 185.297  1.00 39.38          \nATOM    411  CG1 VAL A  54       9.515  18.373 186.471  1.00 36.20          \nATOM    412  CG2 VAL A  54       8.310  19.049 184.402  1.00 41.37          \nATOM    413  N   PHE A  55      11.888  17.038 184.803  1.00 35.17          \nATOM    414  CA  PHE A  55      13.241  17.389 184.388  1.00 32.16          \nATOM    415  C   PHE A  55      13.596  16.632 183.108  1.00 33.42          \nATOM    416  O   PHE A  55      14.117  17.214 182.147  1.00 30.99          \nATOM    417  CB  PHE A  55      14.257  17.065 185.477  1.00 37.54          \nATOM    418  CG  PHE A  55      14.471  18.182 186.470  1.00 39.82          \nATOM    419  CD1 PHE A  55      15.538  19.052 186.334  1.00 38.12          \nATOM    420  CD2 PHE A  55      13.615  18.347 187.547  1.00 46.05          \nATOM    421  CE1 PHE A  55      15.744  20.072 187.249  1.00 44.62          \nATOM    422  CE2 PHE A  55      13.815  19.367 188.480  1.00 47.79          \nATOM    423  CZ  PHE A  55      14.883  20.228 188.332  1.00 45.66          \nATOM    424  N   ILE A  56      13.302  15.336 183.083  1.00 32.88          \nATOM    425  CA  ILE A  56      13.580  14.503 181.918  1.00 33.37          \nATOM    426  C   ILE A  56      12.762  14.974 180.713  1.00 32.06          \nATOM    427  O   ILE A  56      13.283  15.075 179.616  1.00 33.98          \nATOM    428  CB  ILE A  56      13.266  13.015 182.202  1.00 40.05          \nATOM    429  CG1 ILE A  56      14.090  12.492 183.396  1.00 48.53          \nATOM    430  CG2 ILE A  56      13.519  12.156 180.976  1.00 42.34          \nATOM    431  CD1 ILE A  56      15.589  12.479 183.165  1.00 55.51          \nATOM    432  N   ALA A  57      11.482  15.263 180.927  1.00 35.28          \nATOM    433  CA  ALA A  57      10.618  15.726 179.839  1.00 32.57          \nATOM    434  C   ALA A  57      11.090  17.065 179.277  1.00 37.45          \nATOM    435  O   ALA A  57      11.063  17.275 178.068  1.00 33.94          \nATOM    436  CB  ALA A  57       9.187  15.825 180.302  1.00 32.71          \nATOM    437  N   ALA A  58      11.524  17.963 180.168  1.00 32.28          \nATOM    438  CA  ALA A  58      12.034  19.271 179.756  1.00 33.30          \nATOM    439  C   ALA A  58      13.311  19.127 178.931  1.00 32.41          \nATOM    440  O   ALA A  58      13.560  19.884 177.981  1.00 31.55          \nATOM    441  CB  ALA A  58      12.292  20.137 180.976  1.00 36.26          \nATOM    442  N   LEU A  59      14.123  18.148 179.305  1.00 30.80          \nATOM    443  CA  LEU A  59      15.372  17.885 178.612  1.00 31.07          \nATOM    444  C   LEU A  59      15.064  17.308 177.228  1.00 33.93          \nATOM    445  O   LEU A  59      15.570  17.790 176.208  1.00 34.51          \nATOM    446  CB  LEU A  59      16.201  16.904 179.430  1.00 38.52          \nATOM    447  CG  LEU A  59      17.712  17.055 179.592  1.00 47.11          \nATOM    448  CD1 LEU A  59      18.194  18.500 179.716  1.00 47.05          \nATOM    449  CD2 LEU A  59      18.090  16.264 180.837  1.00 47.73          \nATOM    450  N   ASN A  60      14.219  16.282 177.185  1.00 34.11          \nATOM    451  CA  ASN A  60      13.803  15.680 175.928  1.00 33.22          \nATOM    452  C   ASN A  60      13.238  16.712 174.954  1.00 31.78          \nATOM    453  O   ASN A  60      13.568  16.717 173.759  1.00 33.63          \nATOM    454  CB  ASN A  60      12.730  14.616 176.159  1.00 34.71          \nATOM    455  CG  ASN A  60      13.301  13.268 176.552  1.00 33.35          \nATOM    456  ND2 ASN A  60      12.488  12.460 177.207  1.00 40.26          \nATOM    457  OD1 ASN A  60      14.445  12.946 176.235  1.00 37.72          \nATOM    458  N   ILE A  61      12.376  17.586 175.462  1.00 26.87          \nATOM    459  CA  ILE A  61      11.666  18.518 174.593  1.00 26.71          \nATOM    460  C   ILE A  61      12.566  19.669 174.121  1.00 32.68          \nATOM    461  O   ILE A  61      12.374  20.201 173.019  1.00 32.85          \nATOM    462  CB  ILE A  61      10.330  19.006 175.230  1.00 32.82          \nATOM    463  CG1 ILE A  61       9.436  19.616 174.150  1.00 31.07          \nATOM    464  CG2 ILE A  61      10.582  19.957 176.400  1.00 36.08          \nATOM    465  CD1 ILE A  61       8.056  20.000 174.603  1.00 26.32          \nATOM    466  N   SER A  62      13.575  20.026 174.911  1.00 27.09          \nATOM    467  CA  SER A  62      14.582  20.975 174.449  1.00 27.29          \nATOM    468  C   SER A  62      15.329  20.382 173.260  1.00 31.02          \nATOM    469  O   SER A  62      15.597  21.069 172.274  1.00 29.00          \nATOM    470  CB  SER A  62      15.592  21.298 175.549  1.00 38.41          \nATOM    471  OG  SER A  62      14.955  21.719 176.747  1.00 38.84          \nATOM    472  N   TYR A  63      15.673  19.103 173.363  1.00 32.46          \nATOM    473  CA  TYR A  63      16.374  18.365 172.313  1.00 30.27          \nATOM    474  C   TYR A  63      15.496  18.225 171.080  1.00 32.18          \nATOM    475  O   TYR A  63      15.981  18.314 169.938  1.00 31.15          \nATOM    476  CB  TYR A  63      16.766  16.997 172.873  1.00 31.64          \nATOM    477  CG  TYR A  63      17.332  15.977 171.910  1.00 30.54          \nATOM    478  CD1 TYR A  63      18.210  16.331 170.901  1.00 34.82          \nATOM    479  CD2 TYR A  63      17.018  14.634 172.068  1.00 36.53          \nATOM    480  CE1 TYR A  63      18.733  15.369 170.042  1.00 37.95          \nATOM    481  CE2 TYR A  63      17.534  13.676 171.232  1.00 36.53          \nATOM    482  CZ  TYR A  63      18.387  14.045 170.215  1.00 37.14          \nATOM    483  OH  TYR A  63      18.894  13.069 169.393  1.00 45.00          \nATOM    484  N   GLU A  64      14.202  18.018 171.293  1.00 26.80          \nATOM    485  CA  GLU A  64      13.228  17.967 170.220  1.00 27.06          \nATOM    486  C   GLU A  64      13.165  19.294 169.469  1.00 34.84          \nATOM    487  O   GLU A  64      13.149  19.332 168.230  1.00 30.22          \nATOM    488  CB  GLU A  64      11.850  17.609 170.761  1.00 28.27          \nATOM    489  CG  GLU A  64      11.660  16.131 171.007  1.00 28.90          \nATOM    490  CD  GLU A  64      10.258  15.797 171.464  1.00 35.17          \nATOM    491  OE1 GLU A  64       9.296  16.227 170.785  1.00 40.53          \nATOM    492  OE2 GLU A  64      10.113  15.123 172.497  1.00 41.27          \nATOM    493  N   LEU A  65      13.145  20.387 170.223  1.00 26.67          \nATOM    494  CA  LEU A  65      13.089  21.713 169.621  1.00 26.74          \nATOM    495  C   LEU A  65      14.349  21.983 168.806  1.00 26.94          \nATOM    496  O   LEU A  65      14.278  22.579 167.744  1.00 28.47          \nATOM    497  CB  LEU A  65      12.903  22.786 170.697  1.00 31.16          \nATOM    498  CG  LEU A  65      12.872  24.240 170.224  1.00 27.03          \nATOM    499  CD1 LEU A  65      11.664  24.502 169.340  1.00 33.15          \nATOM    500  CD2 LEU A  65      12.886  25.200 171.391  1.00 29.31          \nATOM    501  N   ALA A  66      15.501  21.544 169.311  1.00 31.03          \nATOM    502  CA  ALA A  66      16.753  21.704 168.588  1.00 28.84          \nATOM    503  C   ALA A  66      16.664  20.968 167.249  1.00 28.19          \nATOM    504  O   ALA A  66      17.027  21.507 166.206  1.00 31.01          \nATOM    505  CB  ALA A  66      17.914  21.176 169.394  1.00 33.18          \nATOM    506  N   GLN A  67      16.165  19.738 167.308  1.00 31.41          \nATOM    507  CA  GLN A  67      15.998  18.916 166.112  1.00 34.64          \nATOM    508  C   GLN A  67      15.022  19.547 165.132  1.00 37.10          \nATOM    509  O   GLN A  67      15.259  19.569 163.905  1.00 33.38          \nATOM    510  CB  GLN A  67      15.495  17.530 166.504  1.00 31.54          \nATOM    511  CG  GLN A  67      16.539  16.671 167.171  1.00 30.65          \nATOM    512  CD  GLN A  67      15.966  15.384 167.717  1.00 36.23          \nATOM    513  NE2 GLN A  67      15.636  15.380 169.010  1.00 34.65          \nATOM    514  OE1 GLN A  67      15.822  14.402 166.993  1.00 38.10          \nATOM    515  N   GLU A  68      13.918  20.059 165.649  1.00 29.56          \nATOM    516  CA  GLU A  68      12.900  20.652 164.812  1.00 28.70          \nATOM    517  C   GLU A  68      13.452  21.892 164.115  1.00 31.96          \nATOM    518  O   GLU A  68      13.167  22.136 162.937  1.00 28.49          \nATOM    519  CB  GLU A  68      11.662  21.015 165.615  1.00 31.63          \nATOM    520  CG  GLU A  68      10.456  21.358 164.767  1.00 31.37          \nATOM    521  CD  GLU A  68       9.967  20.180 163.954  1.00 34.78          \nATOM    522  OE1 GLU A  68      10.050  19.031 164.441  1.00 35.46          \nATOM    523  OE2 GLU A  68       9.500  20.408 162.823  1.00 36.63          \nATOM    524  N   LYS A  69      14.242  22.678 164.848  1.00 28.19          \nATOM    525  CA  LYS A  69      14.846  23.871 164.242  1.00 29.60          \nATOM    526  C   LYS A  69      15.843  23.497 163.141  1.00 30.67          \nATOM    527  O   LYS A  69      15.951  24.195 162.129  1.00 28.59          \nATOM    528  CB  LYS A  69      15.528  24.754 165.301  1.00 34.48          \nATOM    529  CG  LYS A  69      14.549  25.609 166.121  1.00 38.13          \nATOM    530  CD  LYS A  69      15.253  26.359 167.248  1.00 40.70          \nATOM    531  CE  LYS A  69      14.331  27.395 167.884  1.00 42.07          \nATOM    532  NZ  LYS A  69      14.943  28.080 169.043  1.00 44.13          \nATOM    533  N   ALA A  70      16.571  22.402 163.348  1.00 30.71          \nATOM    534  CA  ALA A  70      17.481  21.902 162.314  1.00 33.09          \nATOM    535  C   ALA A  70      16.687  21.463 161.089  1.00 35.28          \nATOM    536  O   ALA A  70      17.112  21.681 159.955  1.00 35.77          \nATOM    537  CB  ALA A  70      18.301  20.745 162.847  1.00 38.25          \nATOM    538  N   LYS A  71      15.531  20.851 161.329  1.00 30.76          \nATOM    539  CA  LYS A  71      14.668  20.401 160.260  1.00 31.00          \nATOM    540  C   LYS A  71      14.206  21.577 159.403  1.00 37.70          \nATOM    541  O   LYS A  71      14.212  21.511 158.171  1.00 30.82          \nATOM    542  CB  LYS A  71      13.462  19.657 160.814  1.00 30.92          \nATOM    543  CG  LYS A  71      12.493  19.207 159.754  1.00 39.45          \nATOM    544  CD  LYS A  71      11.332  18.426 160.338  1.00 46.07          \nATOM    545  CE  LYS A  71      11.740  17.034 160.768  1.00 49.47          \nATOM    546  NZ  LYS A  71      10.569  16.133 160.824  1.00 50.87          \nATOM    547  N   THR A  72      13.807  22.656 160.069  1.00 31.07          \nATOM    548  CA  THR A  72      13.388  23.869 159.371  1.00 30.70          \nATOM    549  C   THR A  72      14.509  24.425 158.501  1.00 32.59          \nATOM    550  O   THR A  72      14.283  24.790 157.345  1.00 31.53          \nATOM    551  CB  THR A  72      12.936  24.948 160.374  1.00 39.60          \nATOM    552  CG2 THR A  72      12.228  26.096 159.671  1.00 42.79          \nATOM    553  OG1 THR A  72      12.040  24.361 161.328  1.00 42.39          \nATOM    554  N   ARG A  73      15.714  24.492 159.064  1.00 34.56          \nATOM    555  CA  ARG A  73      16.874  24.954 158.301  1.00 36.15          \nATOM    556  C   ARG A  73      17.137  24.042 157.107  1.00 32.52          \nATOM    557  O   ARG A  73      17.419  24.514 156.006  1.00 35.28          \nATOM    558  CB  ARG A  73      18.113  25.020 159.201  1.00 40.74          \nATOM    559  CG  ARG A  73      18.008  26.072 160.297  1.00 54.39          \nATOM    560  CD  ARG A  73      19.265  26.208 161.143  1.00 60.62          \nATOM    561  NE  ARG A  73      18.942  26.679 162.496  1.00 69.38          \nATOM    562  CZ  ARG A  73      18.751  27.960 162.805  1.00 72.01          \nATOM    563  NH1 ARG A  73      18.887  28.911 161.881  1.00 75.17          \nATOM    564  NH2 ARG A  73      18.474  28.285 164.061  1.00 70.86          \nATOM    565  N   ASP A  74      17.036  22.735 157.330  1.00 33.01          \nATOM    566  CA  ASP A  74      17.274  21.766 156.271  1.00 34.01          \nATOM    567  C   ASP A  74      16.236  21.877 155.157  1.00 34.26          \nATOM    568  O   ASP A  74      16.576  21.787 153.974  1.00 32.73          \nATOM    569  CB  ASP A  74      17.293  20.348 156.838  1.00 34.83          \nATOM    570  CG  ASP A  74      18.487  20.095 157.756  1.00 35.65          \nATOM    571  OD1 ASP A  74      19.398  20.946 157.820  1.00 38.36          \nATOM    572  OD2 ASP A  74      18.521  19.029 158.382  1.00 29.73          \nATOM    573  N   TYR A  75      14.975  22.077 155.532  1.00 32.02          \nATOM    574  CA  TYR A  75      13.918  22.217 154.529  1.00 32.33          \nATOM    575  C   TYR A  75      14.212  23.412 153.630  1.00 40.36          \nATOM    576  O   TYR A  75      14.191  23.302 152.403  1.00 39.10          \nATOM    577  CB  TYR A  75      12.556  22.394 155.201  1.00 33.35          \nATOM    578  CG  TYR A  75      11.385  22.142 154.277  1.00 37.11          \nATOM    579  CD1 TYR A  75      10.752  20.908 154.251  1.00 42.08          \nATOM    580  CD2 TYR A  75      10.919  23.133 153.421  1.00 47.87          \nATOM    581  CE1 TYR A  75       9.680  20.666 153.407  1.00 48.06          \nATOM    582  CE2 TYR A  75       9.850  22.900 152.562  1.00 43.70          \nATOM    583  CZ  TYR A  75       9.234  21.665 152.572  1.00 50.13          \nATOM    584  OH  TYR A  75       8.172  21.424 151.728  1.00 57.51          \nATOM    585  N   ALA A  76      14.496  24.546 154.259  1.00 40.27          \nATOM    586  CA  ALA A  76      14.769  25.791 153.560  1.00 40.44          \nATOM    587  C   ALA A  76      15.997  25.673 152.668  1.00 36.71          \nATOM    588  O   ALA A  76      15.971  26.102 151.507  1.00 43.84          \nATOM    589  CB  ALA A  76      14.956  26.924 154.547  1.00 45.99          \nATOM    590  N   ALA A  77      17.072  25.099 153.200  1.00 36.10          \nATOM    591  CA  ALA A  77      18.304  24.945 152.427  1.00 36.13          \nATOM    592  C   ALA A  77      18.069  24.071 151.199  1.00 37.36          \nATOM    593  O   ALA A  77      18.644  24.311 150.144  1.00 38.52          \nATOM    594  CB  ALA A  77      19.393  24.354 153.289  1.00 33.88          \nATOM    595  N   SER A  78      17.218  23.061 151.347  1.00 34.11          \nATOM    596  CA  SER A  78      16.960  22.117 150.269  1.00 33.23          \nATOM    597  C   SER A  78      16.141  22.777 149.180  1.00 37.40          \nATOM    598  O   SER A  78      16.488  22.704 147.993  1.00 36.28          \nATOM    599  CB  SER A  78      16.222  20.891 150.799  1.00 39.79          \nATOM    600  OG  SER A  78      15.933  19.985 149.750  1.00 36.32          \nATOM    601  N   MET A  79      15.057  23.434 149.563  1.00 35.46          \nATOM    602  CA  MET A  79      14.197  24.088 148.597  1.00 39.41          \nATOM    603  C   MET A  79      14.946  25.232 147.920  1.00 47.27          \nATOM    604  O   MET A  79      14.742  25.464 146.725  1.00 48.40          \nATOM    605  CB  MET A  79      12.901  24.573 149.253  1.00 42.27          \nATOM    606  CG  MET A  79      12.003  23.438 149.779  1.00 50.39          \nATOM    607  SD  MET A  79      11.680  22.133 148.563  1.00 51.36          \nATOM    608  CE  MET A  79      11.165  20.775 149.602  1.00 66.29          \nATOM    609  N   GLU A  80      15.831  25.916 148.637  1.00 45.90          \nATOM    610  CA  GLU A  80      16.687  26.932 148.017  1.00 47.78          \nATOM    611  C   GLU A  80      17.436  26.320 146.827  1.00 46.49          \nATOM    612  O   GLU A  80      17.470  26.899 145.739  1.00 45.21          \nATOM    613  CB  GLU A  80      17.670  27.533 149.038  1.00 46.05          \nATOM    614  CG  GLU A  80      18.664  28.593 148.502  1.00 52.65          \nATOM    615  CD  GLU A  80      18.014  29.746 147.731  1.00 71.24          \nATOM    616  OE1 GLU A  80      17.305  29.498 146.727  1.00 74.87          \nATOM    617  OE2 GLU A  80      18.241  30.916 148.118  1.00 78.00          \nATOM    618  N   GLN A  81      17.998  25.131 147.036  1.00 37.40          \nATOM    619  CA  GLN A  81      18.717  24.431 145.972  1.00 36.72          \nATOM    620  C   GLN A  81      17.820  24.087 144.770  1.00 38.22          \nATOM    621  O   GLN A  81      18.258  24.161 143.619  1.00 34.51          \nATOM    622  CB  GLN A  81      19.379  23.162 146.520  1.00 38.04          \nATOM    623  CG  GLN A  81      20.790  23.376 147.063  1.00 38.18          \nATOM    624  CD  GLN A  81      21.780  23.797 145.990  1.00 40.78          \nATOM    625  NE2 GLN A  81      22.415  24.947 146.185  1.00 40.24          \nATOM    626  OE1 GLN A  81      21.969  23.095 145.004  1.00 37.40          \nATOM    627  N   ARG A  82      16.571  23.714 145.033  1.00 34.44          \nATOM    628  CA  ARG A  82      15.636  23.423 143.949  1.00 36.82          \nATOM    629  C   ARG A  82      15.340  24.706 143.170  1.00 33.39          \nATOM    630  O   ARG A  82      15.268  24.687 141.939  1.00 34.47          \nATOM    631  CB  ARG A  82      14.329  22.827 144.496  1.00 39.95          \nATOM    632  CG  ARG A  82      14.488  21.662 145.463  1.00 42.05          \nATOM    633  CD  ARG A  82      14.817  20.354 144.771  1.00 46.47          \nATOM    634  NE  ARG A  82      16.197  20.301 144.312  1.00 52.05          \nATOM    635  CZ  ARG A  82      17.252  20.197 145.103  1.00 48.36          \nATOM    636  NH1 ARG A  82      17.098  20.145 146.421  1.00 44.99          \nATOM    637  NH2 ARG A  82      18.468  20.155 144.583  1.00 45.78          \nATOM    638  N   ILE A  83      15.197  25.821 143.885  1.00 33.21          \nATOM    639  CA  ILE A  83      14.917  27.105 143.238  1.00 36.50          \nATOM    640  C   ILE A  83      16.074  27.493 142.336  1.00 32.65          \nATOM    641  O   ILE A  83      15.859  27.980 141.232  1.00 32.96          \nATOM    642  CB  ILE A  83      14.646  28.255 144.262  1.00 46.65          \nATOM    643  CG1 ILE A  83      13.406  27.947 145.117  1.00 54.93          \nATOM    644  CG2 ILE A  83      14.509  29.630 143.563  1.00 46.77          \nATOM    645  CD1 ILE A  83      12.225  27.330 144.357  1.00 52.25          \nATOM    646  N   ARG A  84      17.295  27.271 142.797  1.00 36.69          \nATOM    647  CA  ARG A  84      18.479  27.536 141.995  1.00 37.53          \nATOM    648  C   ARG A  84      18.527  26.677 140.740  1.00 32.61          \nATOM    649  O   ARG A  84      19.005  27.135 139.699  1.00 32.03          \nATOM    650  CB  ARG A  84      19.739  27.308 142.833  1.00 37.00          \nATOM    651  CG  ARG A  84      19.857  28.242 144.031  1.00 48.07          \nATOM    652  CD  ARG A  84      20.039  29.660 143.587  1.00 62.10          \nATOM    653  NE  ARG A  84      21.153  29.783 142.649  1.00 77.82          \nATOM    654  CZ  ARG A  84      22.408  30.049 143.003  1.00 73.33          \nATOM    655  NH1 ARG A  84      23.353  30.132 142.080  1.00 62.24          \nATOM    656  NH2 ARG A  84      22.721  30.235 144.281  1.00 61.03          \nATOM    657  N   MET A  85      18.046  25.440 140.816  1.00 31.83          \nATOM    658  CA  MET A  85      18.050  24.577 139.644  1.00 31.34          \nATOM    659  C   MET A  85      17.012  25.059 138.645  1.00 30.81          \nATOM    660  O   MET A  85      17.261  25.044 137.452  1.00 32.29          \nATOM    661  CB  MET A  85      17.765  23.119 139.996  1.00 38.82          \nATOM    662  CG  MET A  85      17.932  22.177 138.790  1.00 54.53          \nATOM    663  SD  MET A  85      19.649  22.124 138.203  1.00 55.68          \nATOM    664  CE  MET A  85      19.458  22.083 136.426  1.00 66.38          \nATOM    665  N   LEU A  86      15.851  25.472 139.147  1.00 30.29          \nATOM    666  CA  LEU A  86      14.818  26.035 138.292  1.00 30.64          \nATOM    667  C   LEU A  86      15.372  27.240 137.576  1.00 32.41          \nATOM    668  O   LEU A  86      15.194  27.392 136.364  1.00 35.63          \nATOM    669  CB  LEU A  86      13.592  26.477 139.069  1.00 35.88          \nATOM    670  CG  LEU A  86      12.713  25.384 139.654  1.00 41.73          \nATOM    671  CD1 LEU A  86      11.578  26.028 140.430  1.00 44.36          \nATOM    672  CD2 LEU A  86      12.185  24.485 138.555  1.00 36.51          \nATOM    673  N   GLN A  87      16.034  28.109 138.321  1.00 29.67          \nATOM    674  CA  GLN A  87      16.689  29.251 137.710  1.00 28.18          \nATOM    675  C   GLN A  87      17.649  28.740 136.655  1.00 27.88          \nATOM    676  O   GLN A  87      17.499  29.079 135.500  1.00 39.16          \nATOM    677  CB  GLN A  87      17.408  30.137 138.735  1.00 32.95          \nATOM    678  CG  GLN A  87      16.467  30.846 139.716  1.00 47.04          \nATOM    679  CD  GLN A  87      17.196  31.658 140.770  1.00 49.37          \nATOM    680  NE2 GLN A  87      16.680  32.849 141.062  1.00 52.67          \nATOM    681  OE1 GLN A  87      18.210  31.222 141.324  1.00 49.30          \nATOM    682  N   GLN A  88      18.587  27.881 137.037  1.00 32.54          \nATOM    683  CA  GLN A  88      19.577  27.346 136.087  1.00 33.58          \nATOM    684  C   GLN A  88      18.964  26.722 134.816  1.00 33.41          \nATOM    685  O   GLN A  88      19.548  26.799 133.719  1.00 31.05          \nATOM    686  CB  GLN A  88      20.538  26.376 136.800  1.00 41.28          \nATOM    687  CG  GLN A  88      21.624  27.152 137.537  1.00 53.65          \nATOM    688  CD  GLN A  88      22.712  26.279 138.158  1.00 61.97          \nATOM    689  NE2 GLN A  88      23.315  26.765 139.239  1.00 55.99          \nATOM    690  OE1 GLN A  88      22.994  25.183 137.683  1.00 64.84          \nATOM    691  N   THR A  89      17.773  26.150 134.928  1.00 35.92          \nATOM    692  CA  THR A  89      17.112  25.589 133.754  1.00 33.75          \nATOM    693  C   THR A  89      16.612  26.701 132.823  1.00 35.04          \nATOM    694  O   THR A  89      16.657  26.571 131.585  1.00 31.96          \nATOM    695  CB  THR A  89      15.988  24.644 134.183  1.00 32.82          \nATOM    696  CG2 THR A  89      15.156  24.168 132.997  1.00 41.13          \nATOM    697  OG1 THR A  89      16.576  23.504 134.807  1.00 32.03          \nATOM    698  N   ILE A  90      16.159  27.804 133.411  1.00 31.33          \nATOM    699  CA  ILE A  90      15.788  28.980 132.636  1.00 32.40          \nATOM    700  C   ILE A  90      16.956  29.552 131.808  1.00 37.70          \nATOM    701  O   ILE A  90      16.791  29.741 130.600  1.00 33.29          \nATOM    702  CB  ILE A  90      15.138  30.102 133.493  1.00 39.74          \nATOM    703  CG1 ILE A  90      13.752  29.675 133.988  1.00 45.63          \nATOM    704  CG2 ILE A  90      14.981  31.391 132.690  1.00 45.49          \nATOM    705  CD1 ILE A  90      13.235  30.518 135.134  1.00 54.98          \nATOM    706  N   GLU A  91      18.117  29.825 132.405  1.00 35.37          \nATOM    707  CA  GLU A  91      19.221  30.394 131.624  1.00 38.92          \nATOM    708  C   GLU A  91      19.675  29.397 130.563  1.00 30.99          \nATOM    709  O   GLU A  91      20.153  29.807 129.514  1.00 34.35          \nATOM    710  CB  GLU A  91      20.452  30.833 132.441  1.00 49.16          \nATOM    711  CG  GLU A  91      20.214  31.523 133.759  1.00 64.07          \nATOM    712  CD  GLU A  91      19.864  30.524 134.790  1.00 82.89          \nATOM    713  OE1 GLU A  91      19.435  29.463 134.311  1.00 97.45          \nATOM    714  OE2 GLU A  91      20.104  30.733 136.012  1.00 81.01          \nATOM    715  N   GLN A  92      19.523  28.100 130.835  1.00 33.64          \nATOM    716  CA  GLN A  92      19.855  27.082 129.834  1.00 36.42          \nATOM    717  C   GLN A  92      18.932  27.187 128.630  1.00 36.34          \nATOM    718  O   GLN A  92      19.390  27.118 127.498  1.00 34.47          \nATOM    719  CB  GLN A  92      19.790  25.657 130.397  1.00 36.19          \nATOM    720  CG  GLN A  92      21.094  25.145 130.981  1.00 50.97          \nATOM    721  CD  GLN A  92      22.249  25.205 129.990  1.00 56.00          \nATOM    722  NE2 GLN A  92      23.376  25.759 130.425  1.00 51.40          \nATOM    723  OE1 GLN A  92      22.121  24.771 128.843  1.00 65.41          \nATOM    724  N   ALA A  93      17.637  27.344 128.886  1.00 37.46          \nATOM    725  CA  ALA A  93      16.649  27.493 127.823  1.00 39.23          \nATOM    726  C   ALA A  93      16.997  28.694 126.954  1.00 36.97          \nATOM    727  O   ALA A  93      16.903  28.636 125.734  1.00 36.99          \nATOM    728  CB  ALA A  93      15.251  27.652 128.432  1.00 33.61          \nATOM    729  N   LEU A  94      17.427  29.774 127.594  1.00 33.30          \nATOM    730  CA  LEU A  94      17.770  31.002 126.887  1.00 36.03          \nATOM    731  C   LEU A  94      19.096  30.878 126.141  1.00 36.54          \nATOM    732  O   LEU A  94      19.242  31.419 125.060  1.00 36.74          \nATOM    733  CB  LEU A  94      17.824  32.174 127.869  1.00 41.13          \nATOM    734  CG  LEU A  94      16.501  32.484 128.574  1.00 44.13          \nATOM    735  CD1 LEU A  94      16.691  33.496 129.697  1.00 46.40          \nATOM    736  CD2 LEU A  94      15.475  32.980 127.563  1.00 45.16          \nATOM    737  N   LEU A  95      20.058  30.170 126.722  1.00 34.92          \nATOM    738  CA  LEU A  95      21.341  29.955 126.059  1.00 39.40          \nATOM    739  C   LEU A  95      21.172  29.065 124.838  1.00 33.79          \nATOM    740  O   LEU A  95      21.744  29.331 123.788  1.00 31.82          \nATOM    741  CB  LEU A  95      22.346  29.309 127.011  1.00 41.38          \nATOM    742  CG  LEU A  95      22.987  30.220 128.057  1.00 48.57          \nATOM    743  CD1 LEU A  95      23.718  29.390 129.102  1.00 46.71          \nATOM    744  CD2 LEU A  95      23.937  31.200 127.387  1.00 51.25          \nATOM    745  N   GLU A  96      20.397  27.997 125.005  1.00 31.31          \nATOM    746  CA  GLU A  96      20.127  27.052 123.932  1.00 30.89          \nATOM    747  C   GLU A  96      19.361  27.708 122.791  1.00 34.34          \nATOM    748  O   GLU A  96      19.618  27.456 121.605  1.00 32.92          \nATOM    749  CB  GLU A  96      19.314  25.878 124.466  1.00 35.20          \nATOM    750  CG  GLU A  96      20.169  24.770 125.040  1.00 38.87          \nATOM    751  CD  GLU A  96      20.954  24.061 123.947  1.00 36.69          \nATOM    752  OE1 GLU A  96      20.357  23.209 123.266  1.00 39.34          \nATOM    753  OE2 GLU A  96      22.151  24.363 123.772  1.00 36.98          \nATOM    754  N   GLN A  97      18.396  28.538 123.161  1.00 32.08          \nATOM    755  CA  GLN A  97      17.599  29.266 122.192  1.00 34.40          \nATOM    756  C   GLN A  97      18.483  30.181 121.352  1.00 36.04          \nATOM    757  O   GLN A  97      18.355  30.241 120.115  1.00 38.64          \nATOM    758  CB  GLN A  97      16.526  30.078 122.906  1.00 39.62          \nATOM    759  CG  GLN A  97      15.844  31.118 122.042  1.00 51.42          \nATOM    760  CD  GLN A  97      14.652  31.734 122.730  1.00 57.96          \nATOM    761  NE2 GLN A  97      13.522  31.760 122.038  1.00 51.57          \nATOM    762  OE1 GLN A  97      14.739  32.169 123.892  1.00 62.84          \nATOM    763  N   GLY A  98      19.389  30.888 122.009  1.00 38.12          \nATOM    764  CA  GLY A  98      20.325  31.757 121.328  1.00 35.72          \nATOM    765  C   GLY A  98      21.241  30.971 120.412  1.00 38.29          \nATOM    766  O   GLY A  98      21.441  31.346 119.250  1.00 40.23          \nATOM    767  N   ARG A  99      21.788  29.872 120.915  1.00 38.76          \nATOM    768  CA  ARG A  99      22.693  29.033 120.139  1.00 39.39          \nATOM    769  C   ARG A  99      22.037  28.551 118.849  1.00 36.82          \nATOM    770  O   ARG A  99      22.633  28.633 117.779  1.00 38.93          \nATOM    771  CB  ARG A  99      23.147  27.824 120.957  1.00 33.58          \nATOM    772  CG  ARG A  99      24.163  26.947 120.236  1.00 38.07          \nATOM    773  CD  ARG A  99      24.495  25.690 121.018  1.00 36.25          \nATOM    774  NE  ARG A  99      23.307  24.891 121.285  1.00 29.46          \nATOM    775  CZ  ARG A  99      22.756  24.046 120.423  1.00 32.09          \nATOM    776  NH1 ARG A  99      23.273  23.893 119.211  1.00 33.14          \nATOM    777  NH2 ARG A  99      21.672  23.368 120.767  1.00 32.99          \nATOM    778  N   ILE A 100      20.807  28.058 118.957  1.00 36.63          \nATOM    779  CA  ILE A 100      20.106  27.497 117.803  1.00 37.63          \nATOM    780  C   ILE A 100      19.622  28.574 116.833  1.00 34.32          \nATOM    781  O   ILE A 100      19.891  28.499 115.631  1.00 43.65          \nATOM    782  CB  ILE A 100      18.912  26.620 118.253  1.00 39.08          \nATOM    783  CG1 ILE A 100      19.427  25.389 119.003  1.00 34.51          \nATOM    784  CG2 ILE A 100      18.064  26.193 117.050  1.00 32.66          \nATOM    785  CD1 ILE A 100      18.346  24.524 119.613  1.00 37.49          \nATOM    786  N   THR A 101      18.907  29.572 117.341  1.00 35.99          \nATOM    787  CA  THR A 101      18.285  30.573 116.473  1.00 46.00          \nATOM    788  C   THR A 101      19.300  31.484 115.781  1.00 49.82          \nATOM    789  O   THR A 101      19.014  32.035 114.715  1.00 48.80          \nATOM    790  CB  THR A 101      17.279  31.467 117.234  1.00 45.94          \nATOM    791  CG2 THR A 101      16.131  30.644 117.816  1.00 47.31          \nATOM    792  OG1 THR A 101      17.952  32.165 118.283  1.00 43.57          \nATOM    793  N   GLU A 102      20.484  31.637 116.370  1.00 43.32          \nATOM    794  CA  GLU A 102      21.486  32.528 115.791  1.00 51.63          \nATOM    795  C   GLU A 102      22.253  31.869 114.646  1.00 52.01          \nATOM    796  O   GLU A 102      23.068  32.516 114.004  1.00 54.64          \nATOM    797  CB  GLU A 102      22.449  33.040 116.867  1.00 55.98          \nATOM    798  CG  GLU A 102      23.665  32.155 117.123  1.00 62.58          \nATOM    799  CD  GLU A 102      24.396  32.510 118.421  1.00 70.96          \nATOM    800  OE1 GLU A 102      24.063  33.549 119.044  1.00 65.98          \nATOM    801  OE2 GLU A 102      25.301  31.744 118.830  1.00 75.32          \nATOM    802  N   LYS A 103      22.001  30.584 114.416  1.00 44.79          \nATOM    803  CA  LYS A 103      22.573  29.905 113.247  1.00 47.82          \nATOM    804  C   LYS A 103      21.968  30.481 111.984  1.00 44.12          \nATOM    805  O   LYS A 103      20.751  30.638 111.880  1.00 44.30          \nATOM    806  CB  LYS A 103      22.294  28.400 113.270  1.00 47.96          \nATOM    807  CG  LYS A 103      23.030  27.607 114.336  1.00 50.00          \nATOM    808  CD  LYS A 103      22.607  26.150 114.246  1.00 55.52          \nATOM    809  CE  LYS A 103      23.288  25.279 115.279  1.00 53.09          \nATOM    810  NZ  LYS A 103      22.750  23.896 115.198  1.00 49.68          \nATOM    811  N   THR A 104      22.820  30.794 111.009  1.00 45.44          \nATOM    812  CA  THR A 104      22.358  31.317 109.734  1.00 44.23          \nATOM    813  C   THR A 104      22.396  30.193 108.710  1.00 42.48          \nATOM    814  O   THR A 104      23.364  29.436 108.650  1.00 45.29          \nATOM    815  CB  THR A 104      23.253  32.455 109.246  1.00 50.93          \nATOM    816  CG2 THR A 104      23.360  33.542 110.301  1.00 44.17          \nATOM    817  OG1 THR A 104      24.557  31.938 108.964  1.00 64.91          \nATOM    818  N   ASN A 105      21.336  30.072 107.928  1.00 37.74          \nATOM    819  CA  ASN A 105      21.305  29.079 106.868  1.00 35.47          \nATOM    820  C   ASN A 105      22.366  29.399 105.823  1.00 38.71          \nATOM    821  O   ASN A 105      22.473  30.535 105.367  1.00 44.22          \nATOM    822  CB  ASN A 105      19.926  29.028 106.220  1.00 33.74          \nATOM    823  CG  ASN A 105      18.844  28.627 107.186  1.00 34.85          \nATOM    824  ND2 ASN A 105      17.601  28.956 106.861  1.00 39.16          \nATOM    825  OD1 ASN A 105      19.124  28.028 108.226  1.00 40.94          \nATOM    826  N   GLN A 106      23.165  28.396 105.478  1.00 39.36          \nATOM    827  CA  GLN A 106      24.219  28.547 104.483  1.00 42.22          \nATOM    828  C   GLN A 106      23.669  28.380 103.071  1.00 36.47          \nATOM    829  O   GLN A 106      22.581  27.842 102.881  1.00 36.40          \nATOM    830  CB  GLN A 106      25.303  27.490 104.699  1.00 44.10          \nATOM    831  CG  GLN A 106      26.082  27.622 105.993  1.00 54.46          \nATOM    832  CD  GLN A 106      27.109  26.518 106.153  1.00 61.05          \nATOM    833  NE2 GLN A 106      28.208  26.617 105.410  1.00 63.05          \nATOM    834  OE1 GLN A 106      26.915  25.581 106.930  1.00 62.83          \nATOM    835  N   ASN A 107      24.431  28.853 102.089  1.00 39.13          \nATOM    836  CA  ASN A 107      24.180  28.533 100.685  1.00 39.83          \nATOM    837  C   ASN A 107      25.425  27.913 100.078  1.00 38.57          \nATOM    838  O   ASN A 107      26.479  27.862 100.710  1.00 38.59          \nATOM    839  CB  ASN A 107      23.807  29.775  99.866  1.00 44.24          \nATOM    840  CG  ASN A 107      22.443  30.340 100.218  1.00 61.52          \nATOM    841  ND2 ASN A 107      21.506  29.469 100.594  1.00 65.70          \nATOM    842  OD1 ASN A 107      22.230  31.551 100.136  1.00 70.99          \nATOM    843  N   PHE A 108      25.300  27.456  98.838  1.00 38.75          \nATOM    844  CA  PHE A 108      26.423  26.863  98.126  1.00 40.96          \nATOM    845  C   PHE A 108      27.258  27.947  97.465  1.00 39.69          \nATOM    846  O   PHE A 108      28.483  27.911  97.522  1.00 47.11          \nATOM    847  CB  PHE A 108      25.922  25.857  97.097  1.00 38.50          \nATOM    848  CG  PHE A 108      25.144  24.725  97.703  1.00 35.65          \nATOM    849  CD1 PHE A 108      25.754  23.846  98.581  1.00 36.93          \nATOM    850  CD2 PHE A 108      23.807  24.546  97.403  1.00 31.91          \nATOM    851  CE1 PHE A 108      25.045  22.807  99.145  1.00 35.14          \nATOM    852  CE2 PHE A 108      23.095  23.510  97.961  1.00 31.95          \nATOM    853  CZ  PHE A 108      23.716  22.639  98.839  1.00 33.79          \nATOM    854  N   GLU A 109      26.586  28.910  96.845  1.00 38.90          \nATOM    855  CA  GLU A 109      27.249  30.088  96.303  1.00 49.26          \nATOM    856  C   GLU A 109      26.280  31.261  96.312  1.00 56.03          \nATOM    857  O   GLU A 109      25.065  31.068  96.346  1.00 52.53          \nATOM    858  CB  GLU A 109      27.781  29.826  94.887  1.00 50.14          \nATOM    859  CG  GLU A 109      26.774  29.228  93.928  1.00 48.98          \nATOM    860  CD  GLU A 109      27.320  29.135  92.499  1.00 54.22          \nATOM    861  OE1 GLU A 109      27.817  28.057  92.111  1.00 51.80          \nATOM    862  OE2 GLU A 109      27.256  30.149  91.773  1.00 55.71          \nATOM    863  OXT GLU A 109      26.688  32.423  96.279  1.00 59.86          \nATOM    864  N   SER A 202      24.323  -0.244 173.488  1.00 70.38          \nATOM    865  CA  SER A 202      24.836   0.999 174.046  1.00 68.41          \nATOM    866  C   SER A 202      23.816   1.605 175.014  1.00 71.36          \nATOM    867  O   SER A 202      22.931   0.897 175.502  1.00 79.75          \nATOM    868  CB  SER A 202      25.183   1.993 172.933  1.00 69.45          \nATOM    869  OG  SER A 202      24.020   2.440 172.251  1.00 73.91          \nATOM    870  N   ALA A 203      23.973   2.899 175.298  1.00 64.59          \nATOM    871  CA  ALA A 203      23.093   3.657 176.208  1.00 62.86          \nATOM    872  C   ALA A 203      23.355   3.346 177.673  1.00 68.33          \nATOM    873  O   ALA A 203      22.867   2.344 178.203  1.00 71.47          \nATOM    874  CB  ALA A 203      21.611   3.448 175.850  1.00 62.20          \nATOM    875  N   GLN A 204      24.138   4.212 178.314  1.00 65.61          \nATOM    876  CA  GLN A 204      24.436   4.109 179.738  1.00 69.42          \nATOM    877  C   GLN A 204      23.930   5.369 180.441  1.00 67.03          \nATOM    878  O   GLN A 204      23.598   6.356 179.781  1.00 63.97          \nATOM    879  CB  GLN A 204      25.942   3.951 179.946  1.00 73.59          \nATOM    880  CG  GLN A 204      26.546   2.785 179.181  1.00 79.33          \nATOM    881  CD  GLN A 204      25.954   1.453 179.595  1.00 82.46          \nATOM    882  NE2 GLN A 204      26.003   0.480 178.695  1.00 88.06          \nATOM    883  OE1 GLN A 204      25.451   1.303 180.709  1.00 78.95          \nATOM    884  N   PRO A 205      23.893   5.356 181.785  1.00 66.80          \nATOM    885  CA  PRO A 205      23.444   6.561 182.485  1.00 63.29          \nATOM    886  C   PRO A 205      24.501   7.659 182.466  1.00 55.91          \nATOM    887  O   PRO A 205      25.690   7.401 182.680  1.00 57.41          \nATOM    888  CB  PRO A 205      23.195   6.059 183.915  1.00 72.70          \nATOM    889  CG  PRO A 205      23.155   4.526 183.798  1.00 73.97          \nATOM    890  CD  PRO A 205      24.164   4.268 182.734  1.00 70.17          \nATOM    891  N   VAL A 206      24.052   8.879 182.195  1.00 47.58          \nATOM    892  CA  VAL A 206      24.903  10.059 182.248  1.00 47.58          \nATOM    893  C   VAL A 206      24.405  10.969 183.354  1.00 42.52          \nATOM    894  O   VAL A 206      23.207  11.235 183.459  1.00 44.16          \nATOM    895  CB  VAL A 206      24.895  10.812 180.881  1.00 37.69          \nATOM    896  CG1 VAL A 206      25.678  12.121 180.965  1.00 37.03          \nATOM    897  CG2 VAL A 206      25.466   9.918 179.795  1.00 45.85          \nATOM    898  N   ASP A 207      25.328  11.434 184.187  1.00 38.76          \nATOM    899  CA  ASP A 207      24.979  12.320 185.292  1.00 44.74          \nATOM    900  C   ASP A 207      24.897  13.746 184.774  1.00 37.36          \nATOM    901  O   ASP A 207      25.894  14.318 184.356  1.00 40.87          \nATOM    902  CB  ASP A 207      26.010  12.201 186.412  1.00 54.13          \nATOM    903  CG  ASP A 207      25.900  10.893 187.146  1.00 56.56          \nATOM    904  OD1 ASP A 207      26.885  10.127 187.154  1.00 65.05          \nATOM    905  OD2 ASP A 207      24.824  10.640 187.725  1.00 51.51          \nATOM    906  N   ILE A 208      23.691  14.301 184.820  1.00 40.06          \nATOM    907  CA  ILE A 208      23.427  15.644 184.317  1.00 39.35          \nATOM    908  C   ILE A 208      23.046  16.548 185.480  1.00 41.97          \nATOM    909  O   ILE A 208      22.294  16.154 186.372  1.00 46.99          \nATOM    910  CB  ILE A 208      22.270  15.639 183.297  1.00 38.91          \nATOM    911  CG1 ILE A 208      22.635  14.781 182.092  1.00 42.50          \nATOM    912  CG2 ILE A 208      21.910  17.065 182.872  1.00 40.88          \nATOM    913  CD1 ILE A 208      23.768  15.344 181.229  1.00 43.59          \nATOM    914  N   GLN A 209      23.573  17.764 185.450  1.00 39.85          \nATOM    915  CA  GLN A 209      23.250  18.752 186.462  1.00 42.77          \nATOM    916  C   GLN A 209      22.362  19.812 185.822  1.00 41.75          \nATOM    917  O   GLN A 209      22.817  20.566 184.955  1.00 40.73          \nATOM    918  CB  GLN A 209      24.532  19.384 187.014  1.00 42.62          \nATOM    919  CG  GLN A 209      24.284  20.446 188.059  1.00 58.38          \nATOM    920  CD  GLN A 209      23.889  19.873 189.371  1.00 61.76          \nATOM    921  NE2 GLN A 209      24.735  19.026 189.933  1.00 55.90          \nATOM    922  OE1 GLN A 209      22.825  20.187 189.887  1.00 75.26          \nATOM    923  N   ILE A 210      21.094  19.851 186.230  1.00 36.19          \nATOM    924  CA  ILE A 210      20.177  20.901 185.794  1.00 34.58          \nATOM    925  C   ILE A 210      19.759  21.749 186.982  1.00 39.66          \nATOM    926  O   ILE A 210      19.035  21.288 187.865  1.00 42.34          \nATOM    927  CB  ILE A 210      18.897  20.344 185.119  1.00 51.87          \nATOM    928  CG1 ILE A 210      19.246  19.396 183.976  1.00 47.29          \nATOM    929  CG2 ILE A 210      18.006  21.492 184.616  1.00 51.93          \nATOM    930  CD1 ILE A 210      19.896  20.066 182.770  1.00 45.30          \nATOM    931  N   PHE A 211      20.239  22.985 187.008  1.00 40.09          \nATOM    932  CA  PHE A 211      19.742  23.997 187.921  1.00 44.60          \nATOM    933  C   PHE A 211      19.783  23.550 189.384  1.00 51.84          \nATOM    934  O   PHE A 211      18.780  23.603 190.096  1.00 54.19          \nATOM    935  CB  PHE A 211      18.320  24.405 187.522  1.00 45.71          \nATOM    936  CG  PHE A 211      18.053  25.868 187.692  1.00 47.91          \nATOM    937  CD1 PHE A 211      18.794  26.793 186.970  1.00 47.75          \nATOM    938  CD2 PHE A 211      17.069  26.324 188.543  1.00 52.93          \nATOM    939  CE1 PHE A 211      18.567  28.139 187.120  1.00 48.96          \nATOM    940  CE2 PHE A 211      16.835  27.676 188.685  1.00 55.83          \nATOM    941  CZ  PHE A 211      17.587  28.583 187.967  1.00 51.37          \nATOM    942  N   GLY A 212      20.954  23.100 189.816  1.00 49.39          \nATOM    943  CA  GLY A 212      21.156  22.731 191.194  1.00 53.90          \nATOM    944  C   GLY A 212      20.639  21.336 191.489  1.00 49.06          \nATOM    945  O   GLY A 212      20.679  20.891 192.634  1.00 54.99          \nATOM    946  N   ARG A 213      20.178  20.641 190.451  1.00 45.64          \nATOM    947  CA  ARG A 213      19.710  19.265 190.590  1.00 43.66          \nATOM    948  C   ARG A 213      20.512  18.285 189.753  1.00 47.64          \nATOM    949  O   ARG A 213      20.748  18.508 188.562  1.00 42.76          \nATOM    950  CB  ARG A 213      18.232  19.153 190.224  1.00 47.58          \nATOM    951  CG  ARG A 213      17.704  17.735 190.357  1.00 55.12          \nATOM    952  CD  ARG A 213      16.195  17.679 190.310  1.00 62.54          \nATOM    953  NE  ARG A 213      15.672  16.354 190.652  1.00 68.25          \nATOM    954  CZ  ARG A 213      14.819  16.107 191.637  1.00 64.84          \nATOM    955  NH1 ARG A 213      14.386  17.082 192.425  1.00 66.77          \nATOM    956  NH2 ARG A 213      14.394  14.870 191.853  1.00 64.78          \nATOM    957  N   SER A 214      20.894  17.179 190.383  1.00 44.34          \nATOM    958  CA  SER A 214      21.611  16.112 189.709  1.00 52.97          \nATOM    959  C   SER A 214      20.593  15.047 189.348  1.00 54.50          \nATOM    960  O   SER A 214      19.745  14.693 190.145  1.00 56.97          \nATOM    961  CB  SER A 214      22.693  15.526 190.632  1.00 53.52          \nATOM    962  OG  SER A 214      23.577  16.527 191.098  1.00 62.35          \nATOM    963  N   LEU A 215      20.646  14.570 188.106  1.00 50.26          \nATOM    964  CA  LEU A 215      19.765  13.493 187.678  1.00 51.43          \nATOM    965  C   LEU A 215      20.491  12.617 186.670  1.00 45.60          \nATOM    966  O   LEU A 215      21.476  13.038 186.070  1.00 48.82          \nATOM    967  CB  LEU A 215      18.458  14.052 187.116  1.00 55.73          \nATOM    968  CG  LEU A 215      18.559  15.051 185.962  1.00 55.07          \nATOM    969  CD1 LEU A 215      18.334  14.337 184.641  1.00 60.61          \nATOM    970  CD2 LEU A 215      17.545  16.165 186.160  1.00 54.96          \nATOM    971  N   ARG A 216      20.022  11.384 186.524  1.00 50.44          \nATOM    972  CA  ARG A 216      20.661  10.429 185.631  1.00 51.22          \nATOM    973  C   ARG A 216      19.819  10.289 184.396  1.00 48.19          \nATOM    974  O   ARG A 216      18.602  10.128 184.473  1.00 49.04          \nATOM    975  CB  ARG A 216      20.790   9.086 186.337  1.00 60.14          \nATOM    976  CG  ARG A 216      21.885   9.060 187.366  1.00 63.42          \nATOM    977  CD  ARG A 216      21.859   7.759 188.143  1.00 71.57          \nATOM    978  NE  ARG A 216      23.092   6.999 187.984  1.00 75.48          \nATOM    979  CZ  ARG A 216      24.270   7.367 188.476  1.00 78.33          \nATOM    980  NH1 ARG A 216      25.336   6.608 188.266  1.00 81.07          \nATOM    981  NH2 ARG A 216      24.387   8.495 189.168  1.00 72.20          \nATOM    982  N   VAL A 217      20.468  10.378 183.233  1.00 46.98          \nATOM    983  CA  VAL A 217      19.791  10.197 181.961  1.00 45.99          \nATOM    984  C   VAL A 217      20.503   9.091 181.211  1.00 47.98          \nATOM    985  O   VAL A 217      21.718   9.132 181.033  1.00 52.68          \nATOM    986  CB  VAL A 217      19.809  11.478 181.111  1.00 47.36          \nATOM    987  CG1 VAL A 217      18.911  11.313 179.889  1.00 47.75          \nATOM    988  CG2 VAL A 217      19.367  12.675 181.939  1.00 50.47          \nATOM    989  N   ASN A 218      19.747   8.085 180.795  1.00 50.29          \nATOM    990  CA  ASN A 218      20.294   7.037 179.953  1.00 59.71          \nATOM    991  C   ASN A 218      20.458   7.607 178.554  1.00 55.81          \nATOM    992  O   ASN A 218      19.535   8.227 178.029  1.00 58.50          \nATOM    993  CB  ASN A 218      19.373   5.820 179.958  1.00 66.54          \nATOM    994  CG  ASN A 218      19.245   5.202 181.337  1.00 70.58          \nATOM    995  ND2 ASN A 218      18.018   4.899 181.742  1.00 72.46          \nATOM    996  OD1 ASN A 218      20.240   5.018 182.048  1.00 69.01          \nATOM    997  N   CYS A 219      21.637   7.426 177.966  1.00 53.01          \nATOM    998  CA  CYS A 219      21.967   8.098 176.716  1.00 51.09          \nATOM    999  C   CYS A 219      23.136   7.428 175.983  1.00 51.51          \nATOM   1000  O   CYS A 219      24.224   7.306 176.552  1.00 49.59          \nATOM   1001  CB  CYS A 219      22.318   9.561 176.996  1.00 46.05          \nATOM   1002  SG  CYS A 219      22.568  10.588 175.528  1.00 51.07          \nATOM   1003  N   PRO A 220      22.924   7.001 174.725  1.00 58.92          \nATOM   1004  CA  PRO A 220      24.051   6.432 173.984  1.00 63.03          \nATOM   1005  C   PRO A 220      25.082   7.497 173.608  1.00 63.21          \nATOM   1006  O   PRO A 220      24.722   8.668 173.507  1.00 61.19          \nATOM   1007  CB  PRO A 220      23.386   5.861 172.728  1.00 65.00          \nATOM   1008  CG  PRO A 220      22.127   6.627 172.569  1.00 60.06          \nATOM   1009  CD  PRO A 220      21.667   6.929 173.959  1.00 59.26          \nATOM   1010  N   PRO A 221      26.348   7.097 173.396  1.00 66.78          \nATOM   1011  CA  PRO A 221      27.417   8.037 173.036  1.00 66.01          \nATOM   1012  C   PRO A 221      27.090   8.955 171.851  1.00 59.60          \nATOM   1013  O   PRO A 221      27.482  10.121 171.878  1.00 54.82          \nATOM   1014  CB  PRO A 221      28.579   7.112 172.661  1.00 70.05          \nATOM   1015  CG  PRO A 221      28.362   5.909 173.495  1.00 73.53          \nATOM   1016  CD  PRO A 221      26.872   5.735 173.608  1.00 72.65          \nATOM   1017  N   ASP A 222      26.385   8.449 170.843  1.00 57.21          \nATOM   1018  CA  ASP A 222      26.125   9.242 169.643  1.00 58.23          \nATOM   1019  C   ASP A 222      25.044  10.300 169.867  1.00 49.79          \nATOM   1020  O   ASP A 222      24.725  11.062 168.959  1.00 50.17          \nATOM   1021  CB  ASP A 222      25.776   8.340 168.450  1.00 67.34          \nATOM   1022  CG  ASP A 222      24.440   7.639 168.605  1.00 70.23          \nATOM   1023  OD1 ASP A 222      23.863   7.662 169.709  1.00 64.72          \nATOM   1024  OD2 ASP A 222      23.970   7.051 167.609  1.00 78.69          \nATOM   1025  N   GLN A 223      24.491  10.342 171.078  1.00 44.87          \nATOM   1026  CA  GLN A 223      23.540  11.383 171.472  1.00 45.21          \nATOM   1027  C   GLN A 223      24.078  12.237 172.624  1.00 43.67          \nATOM   1028  O   GLN A 223      23.435  13.203 173.030  1.00 38.47          \nATOM   1029  CB  GLN A 223      22.205  10.760 171.877  1.00 43.92          \nATOM   1030  CG  GLN A 223      21.344  10.287 170.728  1.00 56.06          \nATOM   1031  CD  GLN A 223      19.967   9.840 171.175  1.00 61.76          \nATOM   1032  NE2 GLN A 223      18.942  10.570 170.768  1.00 66.54          \nATOM   1033  OE1 GLN A 223      19.828   8.852 171.894  1.00 64.65          \nATOM   1034  N   ARG A 224      25.259  11.887 173.128  1.00 41.83          \nATOM   1035  CA  ARG A 224      25.845  12.578 174.265  1.00 40.09          \nATOM   1036  C   ARG A 224      25.991  14.078 174.045  1.00 36.55          \nATOM   1037  O   ARG A 224      25.701  14.870 174.944  1.00 34.91          \nATOM   1038  CB  ARG A 224      27.216  11.991 174.612  1.00 49.22          \nATOM   1039  CG  ARG A 224      27.892  12.658 175.816  1.00 47.00          \nATOM   1040  CD  ARG A 224      26.974  12.677 177.036  1.00 38.30          \nATOM   1041  NE  ARG A 224      27.573  13.359 178.171  1.00 44.81          \nATOM   1042  CZ  ARG A 224      28.419  12.792 179.027  1.00 48.85          \nATOM   1043  NH1 ARG A 224      28.787  11.525 178.870  1.00 47.66          \nATOM   1044  NH2 ARG A 224      28.903  13.499 180.039  1.00 43.62          \nATOM   1045  N   ASP A 225      26.450  14.465 172.859  1.00 32.94          \nATOM   1046  CA  ASP A 225      26.648  15.873 172.549  1.00 34.93          \nATOM   1047  C   ASP A 225      25.316  16.622 172.535  1.00 34.21          \nATOM   1048  O   ASP A 225      25.223  17.746 173.025  1.00 32.91          \nATOM   1049  CB  ASP A 225      27.372  16.024 171.213  1.00 39.25          \nATOM   1050  CG  ASP A 225      28.821  15.578 171.292  1.00 44.34          \nATOM   1051  OD1 ASP A 225      29.210  14.672 170.513  1.00 44.32          \nATOM   1052  OD2 ASP A 225      29.576  16.142 172.103  1.00 39.38          \nATOM   1053  N   ALA A 226      24.286  15.993 171.975  1.00 41.12          \nATOM   1054  CA  ALA A 226      22.938  16.555 172.005  1.00 35.07          \nATOM   1055  C   ALA A 226      22.446  16.696 173.443  1.00 30.68          \nATOM   1056  O   ALA A 226      21.760  17.659 173.788  1.00 33.94          \nATOM   1057  CB  ALA A 226      21.988  15.680 171.219  1.00 36.61          \nATOM   1058  N   LEU A 227      22.791  15.726 174.292  1.00 32.77          \nATOM   1059  CA  LEU A 227      22.390  15.753 175.695  1.00 34.66          \nATOM   1060  C   LEU A 227      23.083  16.899 176.429  1.00 36.09          \nATOM   1061  O   LEU A 227      22.442  17.623 177.194  1.00 36.63          \nATOM   1062  CB  LEU A 227      22.682  14.408 176.365  1.00 38.64          \nATOM   1063  CG  LEU A 227      22.449  14.283 177.881  1.00 37.37          \nATOM   1064  CD1 LEU A 227      21.035  14.684 178.275  1.00 33.82          \nATOM   1065  CD2 LEU A 227      22.739  12.865 178.352  1.00 39.05          \nATOM   1066  N   ASN A 228      24.382  17.076 176.197  1.00 34.43          \nATOM   1067  CA  ASN A 228      25.093  18.208 176.783  1.00 29.52          \nATOM   1068  C   ASN A 228      24.477  19.525 176.340  1.00 32.43          \nATOM   1069  O   ASN A 228      24.329  20.444 177.127  1.00 27.95          \nATOM   1070  CB  ASN A 228      26.579  18.201 176.409  1.00 29.66          \nATOM   1071  CG  ASN A 228      27.346  17.046 177.040  1.00 33.04          \nATOM   1072  ND2 ASN A 228      28.530  16.772 176.493  1.00 31.19          \nATOM   1073  OD1 ASN A 228      26.896  16.422 177.991  1.00 34.44          \nATOM   1074  N   GLN A 229      24.125  19.630 175.050  1.00 27.47          \nATOM   1075  CA  GLN A 229      23.574  20.884 174.545  1.00 28.02          \nATOM   1076  C   GLN A 229      22.187  21.150 175.125  1.00 26.33          \nATOM   1077  O   GLN A 229      21.838  22.292 175.427  1.00 31.96          \nATOM   1078  CB  GLN A 229      23.512  20.895 173.020  1.00 31.66          \nATOM   1079  CG  GLN A 229      23.108  22.247 172.447  1.00 44.76          \nATOM   1080  CD  GLN A 229      24.074  23.349 172.849  1.00 53.73          \nATOM   1081  NE2 GLN A 229      23.561  24.376 173.522  1.00 53.83          \nATOM   1082  OE1 GLN A 229      25.271  23.272 172.572  1.00 55.27          \nATOM   1083  N   ALA A 230      21.407  20.089 175.295  1.00 28.69          \nATOM   1084  CA  ALA A 230      20.066  20.207 175.854  1.00 28.16          \nATOM   1085  C   ALA A 230      20.110  20.652 177.324  1.00 31.92          \nATOM   1086  O   ALA A 230      19.289  21.461 177.749  1.00 31.82          \nATOM   1087  CB  ALA A 230      19.335  18.898 175.733  1.00 31.11          \nATOM   1088  N   ALA A 231      21.058  20.116 178.077  1.00 32.19          \nATOM   1089  CA  ALA A 231      21.213  20.518 179.474  1.00 32.80          \nATOM   1090  C   ALA A 231      21.667  21.971 179.554  1.00 35.44          \nATOM   1091  O   ALA A 231      21.212  22.726 180.420  1.00 36.71          \nATOM   1092  CB  ALA A 231      22.194  19.599 180.189  1.00 30.78          \nATOM   1093  N   ASP A 232      22.554  22.366 178.647  1.00 32.26          \nATOM   1094  CA  ASP A 232      23.013  23.749 178.586  1.00 31.86          \nATOM   1095  C   ASP A 232      21.878  24.684 178.194  1.00 35.32          \nATOM   1096  O   ASP A 232      21.698  25.749 178.802  1.00 36.34          \nATOM   1097  CB  ASP A 232      24.163  23.879 177.590  1.00 40.47          \nATOM   1098  CG  ASP A 232      25.366  23.029 177.967  1.00 52.24          \nATOM   1099  OD1 ASP A 232      25.478  22.606 179.148  1.00 44.75          \nATOM   1100  OD2 ASP A 232      26.210  22.783 177.082  1.00 62.23          \nATOM   1101  N   ASP A 233      21.110  24.325 177.182  1.00 35.68          \nATOM   1102  CA  ASP A 233      19.961  25.089 176.762  1.00 37.37          \nATOM   1103  C   ASP A 233      18.968  25.234 177.932  1.00 33.76          \nATOM   1104  O   ASP A 233      18.533  26.338 178.250  1.00 30.66          \nATOM   1105  CB  ASP A 233      19.269  24.454 175.551  1.00 35.29          \nATOM   1106  CG  ASP A 233      20.108  24.530 174.274  1.00 39.27          \nATOM   1107  OD1 ASP A 233      21.099  25.293 174.229  1.00 34.74          \nATOM   1108  OD2 ASP A 233      19.760  23.829 173.299  1.00 40.96          \nATOM   1109  N   LEU A 234      18.623  24.110 178.553  1.00 33.32          \nATOM   1110  CA  LEU A 234      17.661  24.123 179.651  1.00 35.10          \nATOM   1111  C   LEU A 234      18.134  24.957 180.848  1.00 37.70          \nATOM   1112  O   LEU A 234      17.354  25.715 181.426  1.00 37.87          \nATOM   1113  CB  LEU A 234      17.355  22.691 180.093  1.00 32.15          \nATOM   1114  CG  LEU A 234      16.252  22.509 181.134  1.00 29.16          \nATOM   1115  CD1 LEU A 234      14.972  23.223 180.727  1.00 29.84          \nATOM   1116  CD2 LEU A 234      15.980  21.034 181.354  1.00 30.16          \nATOM   1117  N   ASN A 235      19.405  24.813 181.201  1.00 37.52          \nATOM   1118  CA  ASN A 235      19.993  25.597 182.286  1.00 34.75          \nATOM   1119  C   ASN A 235      19.895  27.100 182.038  1.00 38.92          \nATOM   1120  O   ASN A 235      19.540  27.870 182.933  1.00 33.47          \nATOM   1121  CB  ASN A 235      21.459  25.217 182.478  1.00 38.23          \nATOM   1122  CG  ASN A 235      21.642  24.085 183.463  1.00 45.10          \nATOM   1123  ND2 ASN A 235      22.448  23.101 183.086  1.00 38.19          \nATOM   1124  OD1 ASN A 235      21.067  24.094 184.555  1.00 47.74          \nATOM   1125  N   GLN A 236      20.218  27.513 180.819  1.00 34.40          \nATOM   1126  CA  GLN A 236      20.158  28.920 180.446  1.00 40.84          \nATOM   1127  C   GLN A 236      18.710  29.398 180.470  1.00 39.01          \nATOM   1128  O   GLN A 236      18.416  30.514 180.891  1.00 38.26          \nATOM   1129  CB  GLN A 236      20.751  29.121 179.043  1.00 45.56          \nATOM   1130  CG  GLN A 236      20.836  30.578 178.599  1.00 50.63          \nATOM   1131  CD  GLN A 236      21.721  31.417 179.501  1.00 58.99          \nATOM   1132  NE2 GLN A 236      22.927  30.930 179.765  1.00 63.73          \nATOM   1133  OE1 GLN A 236      21.324  32.492 179.958  1.00 64.22          \nATOM   1134  N   ARG A 237      17.810  28.536 180.013  1.00 37.57          \nATOM   1135  CA  ARG A 237      16.392  28.852 179.957  1.00 34.49          \nATOM   1136  C   ARG A 237      15.832  29.063 181.358  1.00 36.11          \nATOM   1137  O   ARG A 237      15.071  29.996 181.603  1.00 33.29          \nATOM   1138  CB  ARG A 237      15.646  27.707 179.283  1.00 38.56          \nATOM   1139  CG  ARG A 237      14.256  28.045 178.821  1.00 42.58          \nATOM   1140  CD  ARG A 237      13.602  26.850 178.129  1.00 48.57          \nATOM   1141  NE  ARG A 237      13.999  26.734 176.732  1.00 47.01          \nATOM   1142  CZ  ARG A 237      13.375  27.335 175.724  1.00 42.39          \nATOM   1143  NH1 ARG A 237      12.318  28.108 175.939  1.00 37.92          \nATOM   1144  NH2 ARG A 237      13.809  27.162 174.484  1.00 45.29          \nATOM   1145  N   LEU A 238      16.213  28.181 182.271  1.00 30.84          \nATOM   1146  CA  LEU A 238      15.705  28.230 183.644  1.00 36.93          \nATOM   1147  C   LEU A 238      16.243  29.446 184.366  1.00 41.28          \nATOM   1148  O   LEU A 238      15.544  30.046 185.182  1.00 45.16          \nATOM   1149  CB  LEU A 238      16.084  26.951 184.377  1.00 29.64          \nATOM   1150  CG  LEU A 238      15.287  25.730 183.909  1.00 32.07          \nATOM   1151  CD1 LEU A 238      15.877  24.440 184.472  1.00 37.82          \nATOM   1152  CD2 LEU A 238      13.828  25.861 184.304  1.00 30.95          \nATOM   1153  N   GLN A 239      17.475  29.823 184.052  1.00 43.58          \nATOM   1154  CA  GLN A 239      18.097  30.986 184.659  1.00 44.13          \nATOM   1155  C   GLN A 239      17.436  32.275 184.178  1.00 45.13          \nATOM   1156  O   GLN A 239      17.115  33.147 184.979  1.00 46.49          \nATOM   1157  CB  GLN A 239      19.598  31.017 184.362  1.00 49.86          \nATOM   1158  CG  GLN A 239      20.300  32.246 184.913  1.00 57.75          \nATOM   1159  CD  GLN A 239      20.026  32.467 186.386  1.00 70.39          \nATOM   1160  NE2 GLN A 239      20.178  31.418 187.192  1.00 66.70          \nATOM   1161  OE1 GLN A 239      19.681  33.574 186.805  1.00 77.05          \nATOM   1162  N   ASP A 240      17.238  32.393 182.867  1.00 43.01          \nATOM   1163  CA  ASP A 240      16.592  33.571 182.304  1.00 51.25          \nATOM   1164  C   ASP A 240      15.140  33.666 182.747  1.00 51.26          \nATOM   1165  O   ASP A 240      14.619  34.760 182.953  1.00 53.13          \nATOM   1166  CB  ASP A 240      16.658  33.537 180.776  1.00 57.51          \nATOM   1167  CG  ASP A 240      18.077  33.631 180.252  1.00 60.91          \nATOM   1168  OD1 ASP A 240      19.001  33.819 181.063  1.00 63.50          \nATOM   1169  OD2 ASP A 240      18.265  33.524 179.014  1.00 60.51          \nATOM   1170  N   LEU A 241      14.491  32.516 182.898  1.00 47.24          \nATOM   1171  CA  LEU A 241      13.115  32.480 183.371  1.00 42.87          \nATOM   1172  C   LEU A 241      13.058  32.914 184.838  1.00 47.67          \nATOM   1173  O   LEU A 241      12.178  33.673 185.236  1.00 46.62          \nATOM   1174  CB  LEU A 241      12.520  31.077 183.198  1.00 37.69          \nATOM   1175  CG  LEU A 241      11.014  30.913 183.434  1.00 38.00          \nATOM   1176  CD1 LEU A 241      10.200  31.785 182.485  1.00 39.84          \nATOM   1177  CD2 LEU A 241      10.608  29.456 183.287  1.00 37.33          \nATOM   1178  N   LYS A 242      14.012  32.443 185.635  1.00 50.89          \nATOM   1179  CA  LYS A 242      14.081  32.765 187.066  1.00 60.09          \nATOM   1180  C   LYS A 242      14.149  34.268 187.357  1.00 64.84          \nATOM   1181  O   LYS A 242      13.474  34.756 188.272  1.00 67.71          \nATOM   1182  CB  LYS A 242      15.287  32.063 187.690  1.00 57.81          \nATOM   1183  CG  LYS A 242      15.555  32.406 189.150  1.00 67.62          \nATOM   1184  CD  LYS A 242      16.565  31.426 189.734  1.00 70.57          \nATOM   1185  CE  LYS A 242      17.047  31.828 191.119  1.00 75.29          \nATOM   1186  NZ  LYS A 242      18.429  31.318 191.370  1.00 75.74          \nATOM   1187  N   GLU A 243      14.948  34.996 186.581  1.00 65.33          \nATOM   1188  CA  GLU A 243      15.105  36.441 186.772  1.00 74.79          \nATOM   1189  C   GLU A 243      13.900  37.230 186.259  1.00 79.18          \nATOM   1190  O   GLU A 243      13.903  38.459 186.306  1.00 82.33          \nATOM   1191  CB  GLU A 243      16.338  36.937 186.005  1.00 78.54          \nATOM   1192  CG  GLU A 243      17.678  36.427 186.513  1.00 82.07          \nATOM   1193  CD  GLU A 243      18.792  36.648 185.520  1.00 82.08          \nATOM   1194  OE1 GLU A 243      18.574  37.381 184.525  1.00 85.94          \nATOM   1195  OE2 GLU A 243      19.885  36.082 185.710  1.00 77.95          \nATOM   1196  N   ARG A 244      12.875  36.525 185.790  1.00 74.41          \nATOM   1197  CA  ARG A 244      11.784  37.141 185.047  1.00 70.97          \nATOM   1198  C   ARG A 244      10.467  36.907 185.773  1.00 72.15          \nATOM   1199  O   ARG A 244       9.404  37.234 185.253  1.00 74.03          \nATOM   1200  CB  ARG A 244      11.703  36.489 183.663  1.00 73.18          \nATOM   1201  CG  ARG A 244      11.562  37.434 182.478  1.00 73.61          \nATOM   1202  CD  ARG A 244      12.022  36.746 181.189  1.00 67.75          \nATOM   1203  NE  ARG A 244      11.266  35.529 180.912  1.00 64.19          \nATOM   1204  CZ  ARG A 244      11.698  34.544 180.122  1.00 60.26          \nATOM   1205  NH1 ARG A 244      10.939  33.478 179.922  1.00 60.81          \nATOM   1206  NH2 ARG A 244      12.888  34.616 179.538  1.00 57.24          \nATOM   1207  N   THR A 245      10.547  36.389 187.004  1.00 82.69          \nATOM   1208  CA  THR A 245       9.458  35.591 187.554  1.00 84.14          \nATOM   1209  C   THR A 245       9.651  35.299 189.043  1.00 77.96          \nATOM   1210  O   THR A 245      10.776  35.174 189.536  1.00 71.70          \nATOM   1211  CB  THR A 245       9.350  34.260 186.758  1.00 65.84          \nATOM   1212  CG2 THR A 245       8.783  33.094 187.586  1.00 65.65          \nATOM   1213  OG1 THR A 245       8.535  34.462 185.604  1.00 77.51          \nATOM   1214  N   VAL A 247       9.488  33.078 194.067  1.00 74.46          \nATOM   1215  CA  VAL A 247       8.520  32.012 194.292  1.00 71.76          \nATOM   1216  C   VAL A 247       8.959  30.864 193.398  1.00 74.64          \nATOM   1217  O   VAL A 247       8.161  30.034 192.967  1.00 77.49          \nATOM   1218  CB  VAL A 247       7.089  32.507 193.969  1.00 71.79          \nATOM   1219  CG1 VAL A 247       6.012  31.417 194.203  1.00 77.60          \nATOM   1220  CG2 VAL A 247       6.783  33.751 194.815  1.00 67.73          \nATOM   1221  N   THR A 248      10.268  30.804 193.181  1.00 85.07          \nATOM   1222  CA  THR A 248      10.837  29.893 192.210  1.00 93.21          \nATOM   1223  C   THR A 248      11.130  28.529 192.842  1.00 97.44          \nATOM   1224  O   THR A 248      12.292  28.165 193.031  1.00102.55          \nATOM   1225  CB  THR A 248      12.123  30.493 191.576  1.00100.60          \nATOM   1226  CG2 THR A 248      11.826  31.819 190.857  1.00100.28          \nATOM   1227  OG1 THR A 248      13.108  30.728 192.579  1.00 99.67          \nATOM   1228  N   ASN A 249      10.070  27.803 193.205  1.00 93.54          \nATOM   1229  CA  ASN A 249      10.177  26.361 193.396  1.00 92.77          \nATOM   1230  C   ASN A 249      10.777  25.887 192.082  1.00 82.37          \nATOM   1231  O   ASN A 249      10.279  26.237 191.020  1.00 71.29          \nATOM   1232  CB  ASN A 249       8.792  25.728 193.621  1.00 99.79          \nATOM   1233  CG  ASN A 249       8.873  24.227 193.944  1.00106.02          \nATOM   1234  ND2 ASN A 249       7.714  23.564 193.957  1.00109.01          \nATOM   1235  OD1 ASN A 249       9.951  23.688 194.168  1.00106.63          \nATOM   1236  N   THR A 250      11.874  25.139 192.151  1.00 65.67          \nATOM   1237  CA  THR A 250      12.587  24.778 190.944  1.00 60.70          \nATOM   1238  C   THR A 250      11.692  23.903 190.093  1.00 55.45          \nATOM   1239  O   THR A 250      11.729  23.952 188.867  1.00 49.18          \nATOM   1240  CB  THR A 250      13.873  24.009 191.234  1.00 60.21          \nATOM   1241  CG2 THR A 250      14.618  23.699 189.960  1.00 57.71          \nATOM   1242  OG1 THR A 250      14.711  24.802 192.084  1.00 62.47          \nATOM   1243  N   GLU A 251      10.882  23.094 190.762  1.00 49.31          \nATOM   1244  CA  GLU A 251      10.003  22.179 190.062  1.00 56.51          \nATOM   1245  C   GLU A 251       8.976  22.912 189.219  1.00 55.31          \nATOM   1246  O   GLU A 251       8.710  22.535 188.078  1.00 44.69          \nATOM   1247  CB  GLU A 251       9.269  21.272 191.041  1.00 53.84          \nATOM   1248  CG  GLU A 251       8.923  19.949 190.432  1.00 61.48          \nATOM   1249  CD  GLU A 251       7.640  19.346 190.937  1.00 64.85          \nATOM   1250  OE1 GLU A 251       7.314  18.233 190.491  1.00 67.35          \nATOM   1251  OE2 GLU A 251       6.937  19.989 191.735  1.00 68.82          \nATOM   1252  N   GLN A 252       8.371  23.934 189.806  1.00 54.73          \nATOM   1253  CA  GLN A 252       7.378  24.720 189.099  1.00 52.72          \nATOM   1254  C   GLN A 252       8.053  25.508 187.986  1.00 45.38          \nATOM   1255  O   GLN A 252       7.474  25.714 186.928  1.00 41.09          \nATOM   1256  CB  GLN A 252       6.645  25.658 190.058  1.00 55.49          \nATOM   1257  CG  GLN A 252       5.755  24.929 191.065  1.00 60.33          \nATOM   1258  CD  GLN A 252       4.307  25.406 191.063  1.00 64.29          \nATOM   1259  NE2 GLN A 252       3.434  24.634 191.703  1.00 64.19          \nATOM   1260  OE1 GLN A 252       3.977  26.449 190.498  1.00 71.50          \nATOM   1261  N   LEU A 253       9.283  25.941 188.238  1.00 37.23          \nATOM   1262  CA  LEU A 253      10.056  26.667 187.242  1.00 39.82          \nATOM   1263  C   LEU A 253      10.316  25.790 186.015  1.00 38.63          \nATOM   1264  O   LEU A 253      10.233  26.259 184.878  1.00 38.46          \nATOM   1265  CB  LEU A 253      11.377  27.131 187.845  1.00 37.69          \nATOM   1266  CG  LEU A 253      12.180  28.153 187.043  1.00 45.58          \nATOM   1267  CD1 LEU A 253      11.458  29.490 186.992  1.00 47.84          \nATOM   1268  CD2 LEU A 253      13.562  28.319 187.654  1.00 57.63          \nATOM   1269  N   VAL A 254      10.626  24.518 186.251  1.00 38.66          \nATOM   1270  CA  VAL A 254      10.857  23.576 185.158  1.00 36.57          \nATOM   1271  C   VAL A 254       9.554  23.313 184.410  1.00 38.07          \nATOM   1272  O   VAL A 254       9.557  23.135 183.186  1.00 31.47          \nATOM   1273  CB  VAL A 254      11.472  22.245 185.672  1.00 39.13          \nATOM   1274  CG1 VAL A 254      11.570  21.222 184.543  1.00 40.88          \nATOM   1275  CG2 VAL A 254      12.853  22.491 186.251  1.00 41.52          \nATOM   1276  N   PHE A 255       8.437  23.302 185.133  1.00 36.16          \nATOM   1277  CA  PHE A 255       7.138  23.103 184.494  1.00 37.48          \nATOM   1278  C   PHE A 255       6.840  24.236 183.521  1.00 33.49          \nATOM   1279  O   PHE A 255       6.369  24.007 182.405  1.00 33.60          \nATOM   1280  CB  PHE A 255       6.023  23.015 185.537  1.00 42.29          \nATOM   1281  CG  PHE A 255       5.640  21.610 185.897  1.00 41.90          \nATOM   1282  CD1 PHE A 255       4.917  20.830 185.024  1.00 39.80          \nATOM   1283  CD2 PHE A 255       5.997  21.071 187.123  1.00 47.27          \nATOM   1284  CE1 PHE A 255       4.559  19.534 185.345  1.00 47.11          \nATOM   1285  CE2 PHE A 255       5.644  19.775 187.464  1.00 44.01          \nATOM   1286  CZ  PHE A 255       4.924  19.008 186.569  1.00 43.17          \nATOM   1287  N   ILE A 256       7.114  25.460 183.955  1.00 35.35          \nATOM   1288  CA  ILE A 256       6.875  26.640 183.134  1.00 34.41          \nATOM   1289  C   ILE A 256       7.827  26.668 181.939  1.00 36.40          \nATOM   1290  O   ILE A 256       7.421  27.022 180.835  1.00 34.73          \nATOM   1291  CB  ILE A 256       7.016  27.931 183.967  1.00 37.43          \nATOM   1292  CG1 ILE A 256       5.944  27.956 185.059  1.00 41.64          \nATOM   1293  CG2 ILE A 256       6.873  29.170 183.091  1.00 33.49          \nATOM   1294  CD1 ILE A 256       6.187  28.980 186.150  1.00 46.95          \nATOM   1295  N   ALA A 257       9.088  26.300 182.158  1.00 30.33          \nATOM   1296  CA  ALA A 257      10.043  26.211 181.059  1.00 27.54          \nATOM   1297  C   ALA A 257       9.545  25.208 180.027  1.00 27.16          \nATOM   1298  O   ALA A 257       9.600  25.463 178.823  1.00 27.84          \nATOM   1299  CB  ALA A 257      11.410  25.801 181.576  1.00 32.06          \nATOM   1300  N   ALA A 258       9.052  24.071 180.509  1.00 29.03          \nATOM   1301  CA  ALA A 258       8.588  22.996 179.635  1.00 34.22          \nATOM   1302  C   ALA A 258       7.356  23.411 178.835  1.00 34.60          \nATOM   1303  O   ALA A 258       7.194  23.013 177.675  1.00 30.16          \nATOM   1304  CB  ALA A 258       8.304  21.747 180.445  1.00 35.97          \nATOM   1305  N   LEU A 259       6.492  24.210 179.450  1.00 32.22          \nATOM   1306  CA  LEU A 259       5.348  24.784 178.750  1.00 31.59          \nATOM   1307  C   LEU A 259       5.807  25.700 177.623  1.00 30.58          \nATOM   1308  O   LEU A 259       5.315  25.606 176.501  1.00 30.04          \nATOM   1309  CB  LEU A 259       4.463  25.573 179.728  1.00 34.18          \nATOM   1310  CG  LEU A 259       3.518  24.755 180.596  1.00 38.04          \nATOM   1311  CD1 LEU A 259       2.934  25.615 181.718  1.00 44.33          \nATOM   1312  CD2 LEU A 259       2.424  24.152 179.747  1.00 33.63          \nATOM   1313  N   ASN A 260       6.757  26.581 177.921  1.00 31.39          \nATOM   1314  CA  ASN A 260       7.307  27.473 176.906  1.00 27.90          \nATOM   1315  C   ASN A 260       7.937  26.706 175.754  1.00 30.85          \nATOM   1316  O   ASN A 260       7.757  27.071 174.595  1.00 31.07          \nATOM   1317  CB  ASN A 260       8.355  28.410 177.509  1.00 35.96          \nATOM   1318  CG  ASN A 260       7.750  29.665 178.114  1.00 42.02          \nATOM   1319  ND2 ASN A 260       8.494  30.305 179.006  1.00 43.09          \nATOM   1320  OD1 ASN A 260       6.646  30.072 177.763  1.00 42.75          \nATOM   1321  N   ILE A 261       8.694  25.663 176.071  1.00 27.74          \nATOM   1322  CA  ILE A 261       9.339  24.868 175.037  1.00 30.51          \nATOM   1323  C   ILE A 261       8.290  24.152 174.190  1.00 30.55          \nATOM   1324  O   ILE A 261       8.410  24.101 172.965  1.00 27.82          \nATOM   1325  CB  ILE A 261      10.330  23.847 175.622  1.00 32.62          \nATOM   1326  CG1 ILE A 261      11.453  24.554 176.375  1.00 32.38          \nATOM   1327  CG2 ILE A 261      10.958  23.014 174.502  1.00 32.38          \nATOM   1328  CD1 ILE A 261      12.234  23.648 177.314  1.00 33.63          \nATOM   1329  N   SER A 262       7.259  23.604 174.833  1.00 30.00          \nATOM   1330  CA  SER A 262       6.164  22.943 174.103  1.00 29.56          \nATOM   1331  C   SER A 262       5.522  23.867 173.071  1.00 27.46          \nATOM   1332  O   SER A 262       5.251  23.477 171.925  1.00 33.58          \nATOM   1333  CB  SER A 262       5.098  22.460 175.100  1.00 35.21          \nATOM   1334  OG  SER A 262       3.950  21.967 174.417  1.00 35.92          \nATOM   1335  N   TYR A 263       5.281  25.101 173.496  1.00 28.54          \nATOM   1336  CA  TYR A 263       4.702  26.134 172.631  1.00 28.74          \nATOM   1337  C   TYR A 263       5.656  26.491 171.494  1.00 29.74          \nATOM   1338  O   TYR A 263       5.251  26.608 170.325  1.00 28.57          \nATOM   1339  CB  TYR A 263       4.420  27.354 173.512  1.00 31.04          \nATOM   1340  CG  TYR A 263       3.817  28.562 172.830  1.00 31.68          \nATOM   1341  CD1 TYR A 263       3.003  28.447 171.710  1.00 29.87          \nATOM   1342  CD2 TYR A 263       4.056  29.832 173.344  1.00 35.15          \nATOM   1343  CE1 TYR A 263       2.449  29.568 171.121  1.00 32.67          \nATOM   1344  CE2 TYR A 263       3.510  30.949 172.753  1.00 33.15          \nATOM   1345  CZ  TYR A 263       2.714  30.816 171.660  1.00 32.96          \nATOM   1346  OH  TYR A 263       2.182  31.947 171.090  1.00 39.52          \nATOM   1347  N   GLU A 264       6.932  26.647 171.832  1.00 27.54          \nATOM   1348  CA  GLU A 264       7.938  26.961 170.809  1.00 26.74          \nATOM   1349  C   GLU A 264       8.087  25.832 169.804  1.00 31.07          \nATOM   1350  O   GLU A 264       8.291  26.074 168.594  1.00 26.97          \nATOM   1351  CB  GLU A 264       9.288  27.247 171.468  1.00 29.73          \nATOM   1352  CG  GLU A 264       9.336  28.555 172.222  1.00 30.42          \nATOM   1353  CD  GLU A 264      10.653  28.755 172.927  1.00 37.34          \nATOM   1354  OE1 GLU A 264      10.640  29.135 174.128  1.00 34.19          \nATOM   1355  OE2 GLU A 264      11.702  28.529 172.286  1.00 37.47          \nATOM   1356  N   LEU A 265       7.989  24.598 170.277  1.00 27.25          \nATOM   1357  CA  LEU A 265       8.066  23.440 169.397  1.00 30.29          \nATOM   1358  C   LEU A 265       6.870  23.417 168.442  1.00 26.97          \nATOM   1359  O   LEU A 265       7.025  23.190 167.237  1.00 29.92          \nATOM   1360  CB  LEU A 265       8.138  22.149 170.223  1.00 28.10          \nATOM   1361  CG  LEU A 265       8.217  20.845 169.426  1.00 33.29          \nATOM   1362  CD1 LEU A 265       9.476  20.790 168.557  1.00 31.74          \nATOM   1363  CD2 LEU A 265       8.153  19.659 170.364  1.00 34.53          \nATOM   1364  N   ALA A 266       5.684  23.673 168.983  1.00 28.61          \nATOM   1365  CA  ALA A 266       4.469  23.728 168.196  1.00 31.92          \nATOM   1366  C   ALA A 266       4.594  24.788 167.093  1.00 33.26          \nATOM   1367  O   ALA A 266       4.190  24.567 165.960  1.00 29.33          \nATOM   1368  CB  ALA A 266       3.272  24.019 169.082  1.00 35.55          \nATOM   1369  N   GLN A 267       5.167  25.935 167.443  1.00 31.46          \nATOM   1370  CA  GLN A 267       5.365  27.015 166.483  1.00 33.41          \nATOM   1371  C   GLN A 267       6.395  26.646 165.427  1.00 33.34          \nATOM   1372  O   GLN A 267       6.210  26.920 164.252  1.00 31.33          \nATOM   1373  CB  GLN A 267       5.796  28.288 167.202  1.00 32.48          \nATOM   1374  CG  GLN A 267       4.694  28.930 168.015  1.00 31.75          \nATOM   1375  CD  GLN A 267       5.211  30.024 168.915  1.00 33.27          \nATOM   1376  NE2 GLN A 267       5.692  29.642 170.096  1.00 35.40          \nATOM   1377  OE1 GLN A 267       5.186  31.201 168.559  1.00 35.62          \nATOM   1378  N   GLU A 268       7.483  26.022 165.857  1.00 31.22          \nATOM   1379  CA  GLU A 268       8.540  25.623 164.941  1.00 29.77          \nATOM   1380  C   GLU A 268       8.015  24.607 163.934  1.00 34.39          \nATOM   1381  O   GLU A 268       8.366  24.647 162.753  1.00 31.92          \nATOM   1382  CB  GLU A 268       9.711  25.034 165.723  1.00 30.78          \nATOM   1383  CG  GLU A 268      11.003  24.936 164.956  1.00 32.42          \nATOM   1384  CD  GLU A 268      11.532  26.287 164.516  1.00 38.74          \nATOM   1385  OE1 GLU A 268      12.274  26.326 163.503  1.00 32.64          \nATOM   1386  OE2 GLU A 268      11.214  27.303 165.163  1.00 39.25          \nATOM   1387  N   LYS A 269       7.169  23.699 164.408  1.00 33.94          \nATOM   1388  CA  LYS A 269       6.581  22.701 163.521  1.00 34.27          \nATOM   1389  C   LYS A 269       5.638  23.358 162.521  1.00 37.16          \nATOM   1390  O   LYS A 269       5.540  22.927 161.367  1.00 38.41          \nATOM   1391  CB  LYS A 269       5.842  21.646 164.333  1.00 30.86          \nATOM   1392  CG  LYS A 269       6.767  20.692 165.059  1.00 32.69          \nATOM   1393  CD  LYS A 269       5.998  19.674 165.878  1.00 31.79          \nATOM   1394  CE  LYS A 269       6.925  18.589 166.404  1.00 32.90          \nATOM   1395  NZ  LYS A 269       6.288  17.783 167.480  1.00 34.42          \nATOM   1396  N   ALA A 270       4.945  24.402 162.963  1.00 32.61          \nATOM   1397  CA  ALA A 270       4.047  25.132 162.082  1.00 34.67          \nATOM   1398  C   ALA A 270       4.820  25.810 160.951  1.00 39.75          \nATOM   1399  O   ALA A 270       4.284  25.988 159.857  1.00 35.81          \nATOM   1400  CB  ALA A 270       3.235  26.154 162.866  1.00 34.47          \nATOM   1401  N   LYS A 271       6.075  26.178 161.205  1.00 40.23          \nATOM   1402  CA  LYS A 271       6.900  26.806 160.174  1.00 35.22          \nATOM   1403  C   LYS A 271       7.134  25.883 158.983  1.00 39.71          \nATOM   1404  O   LYS A 271       6.993  26.309 157.841  1.00 40.78          \nATOM   1405  CB  LYS A 271       8.257  27.245 160.723  1.00 41.05          \nATOM   1406  CG  LYS A 271       8.235  28.480 161.607  1.00 45.09          \nATOM   1407  CD  LYS A 271       9.659  28.899 161.966  1.00 45.65          \nATOM   1408  CE  LYS A 271       9.718  29.651 163.287  1.00 50.44          \nATOM   1409  NZ  LYS A 271      11.124  29.811 163.765  1.00 53.44          \nATOM   1410  N   THR A 272       7.514  24.633 159.242  1.00 36.35          \nATOM   1411  CA  THR A 272       7.748  23.687 158.160  1.00 45.41          \nATOM   1412  C   THR A 272       6.438  23.290 157.483  1.00 38.46          \nATOM   1413  O   THR A 272       6.398  23.050 156.288  1.00 37.85          \nATOM   1414  CB  THR A 272       8.515  22.428 158.620  1.00 52.53          \nATOM   1415  CG2 THR A 272       7.877  21.824 159.827  1.00 54.36          \nATOM   1416  OG1 THR A 272       8.520  21.456 157.559  1.00 62.88          \nATOM   1417  N   ARG A 273       5.370  23.228 158.267  1.00 37.00          \nATOM   1418  CA  ARG A 273       4.036  23.006 157.727  1.00 35.50          \nATOM   1419  C   ARG A 273       3.679  24.145 156.763  1.00 36.42          \nATOM   1420  O   ARG A 273       3.122  23.916 155.683  1.00 36.48          \nATOM   1421  CB  ARG A 273       3.035  22.947 158.884  1.00 36.76          \nATOM   1422  CG  ARG A 273       1.621  22.558 158.500  1.00 46.09          \nATOM   1423  CD  ARG A 273       0.639  23.018 159.571  1.00 52.95          \nATOM   1424  NE  ARG A 273       0.584  24.479 159.660  1.00 53.96          \nATOM   1425  CZ  ARG A 273       0.295  25.171 160.760  1.00 58.52          \nATOM   1426  NH1 ARG A 273       0.031  24.548 161.894  1.00 53.77          \nATOM   1427  NH2 ARG A 273       0.277  26.498 160.716  1.00 59.44          \nATOM   1428  N   ASP A 274       4.014  25.369 157.168  1.00 35.35          \nATOM   1429  CA  ASP A 274       3.762  26.553 156.352  1.00 35.43          \nATOM   1430  C   ASP A 274       4.652  26.593 155.098  1.00 37.20          \nATOM   1431  O   ASP A 274       4.188  26.971 154.019  1.00 35.79          \nATOM   1432  CB  ASP A 274       3.955  27.823 157.188  1.00 35.13          \nATOM   1433  CG  ASP A 274       2.764  28.124 158.087  1.00 34.51          \nATOM   1434  OD1 ASP A 274       2.817  29.133 158.822  1.00 37.12          \nATOM   1435  OD2 ASP A 274       1.768  27.373 158.061  1.00 35.57          \nATOM   1436  N   TYR A 275       5.922  26.214 155.237  1.00 34.36          \nATOM   1437  CA  TYR A 275       6.799  26.065 154.070  1.00 40.43          \nATOM   1438  C   TYR A 275       6.165  25.115 153.077  1.00 39.08          \nATOM   1439  O   TYR A 275       6.035  25.417 151.890  1.00 35.33          \nATOM   1440  CB  TYR A 275       8.138  25.436 154.453  1.00 38.74          \nATOM   1441  CG  TYR A 275       9.203  26.347 155.007  1.00 42.94          \nATOM   1442  CD1 TYR A 275       9.427  27.615 154.487  1.00 47.51          \nATOM   1443  CD2 TYR A 275      10.018  25.912 156.048  1.00 44.87          \nATOM   1444  CE1 TYR A 275      10.428  28.431 155.007  1.00 49.25          \nATOM   1445  CE2 TYR A 275      11.006  26.706 156.555  1.00 49.27          \nATOM   1446  CZ  TYR A 275      11.213  27.964 156.047  1.00 52.19          \nATOM   1447  OH  TYR A 275      12.217  28.739 156.591  1.00 47.17          \nATOM   1448  N   ALA A 276       5.801  23.942 153.587  1.00 37.55          \nATOM   1449  CA  ALA A 276       5.262  22.857 152.775  1.00 36.39          \nATOM   1450  C   ALA A 276       3.989  23.276 152.060  1.00 35.11          \nATOM   1451  O   ALA A 276       3.775  22.920 150.889  1.00 33.17          \nATOM   1452  CB  ALA A 276       4.993  21.640 153.654  1.00 35.79          \nATOM   1453  N   ALA A 277       3.144  24.032 152.752  1.00 32.32          \nATOM   1454  CA  ALA A 277       1.893  24.496 152.163  1.00 32.90          \nATOM   1455  C   ALA A 277       2.168  25.466 151.019  1.00 33.18          \nATOM   1456  O   ALA A 277       1.504  25.422 149.996  1.00 35.10          \nATOM   1457  CB  ALA A 277       1.022  25.156 153.228  1.00 33.73          \nATOM   1458  N   SER A 278       3.149  26.341 151.206  1.00 36.45          \nATOM   1459  CA  SER A 278       3.520  27.287 150.168  1.00 38.47          \nATOM   1460  C   SER A 278       4.091  26.540 148.970  1.00 35.58          \nATOM   1461  O   SER A 278       3.739  26.811 147.824  1.00 34.40          \nATOM   1462  CB  SER A 278       4.559  28.275 150.682  1.00 45.05          \nATOM   1463  OG  SER A 278       4.579  29.453 149.898  1.00 40.99          \nATOM   1464  N   MET A 279       4.976  25.592 149.255  1.00 32.10          \nATOM   1465  CA  MET A 279       5.673  24.852 148.207  1.00 35.61          \nATOM   1466  C   MET A 279       4.702  24.023 147.379  1.00 39.49          \nATOM   1467  O   MET A 279       4.922  23.784 146.189  1.00 39.42          \nATOM   1468  CB  MET A 279       6.731  23.939 148.830  1.00 41.16          \nATOM   1469  CG  MET A 279       7.829  23.527 147.867  1.00 56.95          \nATOM   1470  SD  MET A 279       8.694  24.954 147.172  1.00 60.02          \nATOM   1471  CE  MET A 279       9.717  24.148 145.944  1.00 59.09          \nATOM   1472  N   GLU A 280       3.628  23.582 148.022  1.00 36.26          \nATOM   1473  CA  GLU A 280       2.587  22.815 147.358  1.00 34.30          \nATOM   1474  C   GLU A 280       1.961  23.651 146.244  1.00 36.15          \nATOM   1475  O   GLU A 280       1.703  23.154 145.140  1.00 38.75          \nATOM   1476  CB  GLU A 280       1.544  22.401 148.398  1.00 37.24          \nATOM   1477  CG  GLU A 280       0.569  21.339 147.943  1.00 49.78          \nATOM   1478  CD  GLU A 280      -0.241  20.753 149.093  1.00 54.36          \nATOM   1479  OE1 GLU A 280       0.292  20.651 150.218  1.00 55.50          \nATOM   1480  OE2 GLU A 280      -1.417  20.392 148.884  1.00 54.82          \nATOM   1481  N   GLN A 281       1.743  24.932 146.513  1.00 33.51          \nATOM   1482  CA  GLN A 281       1.213  25.850 145.520  1.00 35.73          \nATOM   1483  C   GLN A 281       2.220  26.103 144.408  1.00 39.11          \nATOM   1484  O   GLN A 281       1.855  26.202 143.231  1.00 36.07          \nATOM   1485  CB  GLN A 281       0.819  27.174 146.162  1.00 39.17          \nATOM   1486  CG  GLN A 281      -0.625  27.225 146.617  1.00 27.06          \nATOM   1487  CD  GLN A 281      -1.578  27.469 145.471  1.00 31.68          \nATOM   1488  NE2 GLN A 281      -2.365  26.458 145.130  1.00 30.23          \nATOM   1489  OE1 GLN A 281      -1.604  28.558 144.893  1.00 37.69          \nATOM   1490  N   ARG A 282       3.489  26.217 144.776  1.00 36.90          \nATOM   1491  CA  ARG A 282       4.534  26.480 143.800  1.00 41.28          \nATOM   1492  C   ARG A 282       4.672  25.305 142.825  1.00 36.04          \nATOM   1493  O   ARG A 282       4.778  25.495 141.610  1.00 34.73          \nATOM   1494  CB  ARG A 282       5.856  26.762 144.515  1.00 42.50          \nATOM   1495  CG  ARG A 282       6.535  28.082 144.149  1.00 44.92          \nATOM   1496  CD  ARG A 282       5.596  29.298 144.182  1.00 42.82          \nATOM   1497  NE  ARG A 282       4.991  29.504 145.500  1.00 48.90          \nATOM   1498  CZ  ARG A 282       3.760  29.965 145.697  1.00 44.86          \nATOM   1499  NH1 ARG A 282       2.963  30.276 144.677  1.00 39.63          \nATOM   1500  NH2 ARG A 282       3.317  30.109 146.937  1.00 46.05          \nATOM   1501  N   ILE A 283       4.638  24.091 143.365  1.00 32.32          \nATOM   1502  CA  ILE A 283       4.725  22.885 142.551  1.00 31.99          \nATOM   1503  C   ILE A 283       3.539  22.791 141.596  1.00 36.49          \nATOM   1504  O   ILE A 283       3.709  22.447 140.410  1.00 31.25          \nATOM   1505  CB  ILE A 283       4.824  21.632 143.441  1.00 36.08          \nATOM   1506  CG1 ILE A 283       6.223  21.569 144.067  1.00 40.84          \nATOM   1507  CG2 ILE A 283       4.536  20.363 142.634  1.00 39.43          \nATOM   1508  CD1 ILE A 283       6.412  20.465 145.100  1.00 52.92          \nATOM   1509  N   ARG A 284       2.349  23.135 142.084  1.00 32.65          \nATOM   1510  CA  ARG A 284       1.154  23.163 141.229  1.00 35.72          \nATOM   1511  C   ARG A 284       1.307  24.072 140.024  1.00 33.91          \nATOM   1512  O   ARG A 284       1.011  23.683 138.879  1.00 33.05          \nATOM   1513  CB  ARG A 284      -0.060  23.621 142.038  1.00 36.19          \nATOM   1514  CG  ARG A 284      -0.783  22.489 142.710  1.00 49.02          \nATOM   1515  CD  ARG A 284      -2.295  22.704 142.778  1.00 56.71          \nATOM   1516  NE  ARG A 284      -2.988  21.437 142.997  1.00 54.28          \nATOM   1517  CZ  ARG A 284      -3.790  20.841 142.128  1.00 53.86          \nATOM   1518  NH1 ARG A 284      -4.357  19.689 142.443  1.00 58.98          \nATOM   1519  NH2 ARG A 284      -4.047  21.381 140.940  1.00 51.40          \nATOM   1520  N   MET A 285       1.754  25.294 140.265  1.00 36.73          \nATOM   1521  CA  MET A 285       1.959  26.256 139.200  1.00 36.84          \nATOM   1522  C   MET A 285       3.024  25.786 138.212  1.00 34.57          \nATOM   1523  O   MET A 285       2.856  25.916 136.995  1.00 32.52          \nATOM   1524  CB  MET A 285       2.346  27.608 139.782  1.00 40.61          \nATOM   1525  CG  MET A 285       1.160  28.407 140.297  1.00 47.13          \nATOM   1526  SD  MET A 285       1.629  29.596 141.563  1.00 73.69          \nATOM   1527  CE  MET A 285       0.199  30.673 141.561  1.00 75.18          \nATOM   1528  N   LEU A 286       4.118  25.232 138.713  1.00 33.73          \nATOM   1529  CA  LEU A 286       5.173  24.717 137.856  1.00 30.51          \nATOM   1530  C   LEU A 286       4.654  23.584 136.971  1.00 35.63          \nATOM   1531  O   LEU A 286       4.949  23.524 135.771  1.00 33.97          \nATOM   1532  CB  LEU A 286       6.344  24.200 138.683  1.00 35.91          \nATOM   1533  CG  LEU A 286       7.151  25.227 139.482  1.00 36.97          \nATOM   1534  CD1 LEU A 286       8.173  24.514 140.355  1.00 39.44          \nATOM   1535  CD2 LEU A 286       7.827  26.224 138.561  1.00 42.30          \nATOM   1536  N   GLN A 287       3.866  22.697 137.580  1.00 34.66          \nATOM   1537  CA  GLN A 287       3.413  21.488 136.890  1.00 32.12          \nATOM   1538  C   GLN A 287       2.387  21.827 135.800  1.00 36.83          \nATOM   1539  O   GLN A 287       2.322  21.137 134.772  1.00 38.47          \nATOM   1540  CB  GLN A 287       2.874  20.472 137.910  1.00 43.11          \nATOM   1541  CG  GLN A 287       2.543  19.104 137.348  1.00 55.60          \nATOM   1542  CD  GLN A 287       3.659  18.503 136.490  1.00 62.10          \nATOM   1543  NE2 GLN A 287       4.618  17.835 137.123  1.00 62.65          \nATOM   1544  OE1 GLN A 287       3.631  18.601 135.267  1.00 60.21          \nATOM   1545  N   GLN A 288       1.623  22.906 135.977  1.00 37.08          \nATOM   1546  CA  GLN A 288       0.700  23.353 134.933  1.00 42.78          \nATOM   1547  C   GLN A 288       1.488  23.972 133.786  1.00 33.86          \nATOM   1548  O   GLN A 288       1.110  23.841 132.636  1.00 32.82          \nATOM   1549  CB  GLN A 288      -0.350  24.354 135.452  1.00 49.79          \nATOM   1550  CG  GLN A 288       0.140  25.776 135.652  1.00 68.33          \nATOM   1551  CD  GLN A 288      -0.968  26.799 135.680  1.00 76.39          \nATOM   1552  NE2 GLN A 288      -0.613  28.043 136.015  1.00 73.53          \nATOM   1553  OE1 GLN A 288      -2.133  26.496 135.376  1.00 78.29          \nATOM   1554  N   THR A 289       2.571  24.670 134.121  1.00 33.36          \nATOM   1555  CA  THR A 289       3.400  25.319 133.110  1.00 41.30          \nATOM   1556  C   THR A 289       4.022  24.246 132.252  1.00 40.32          \nATOM   1557  O   THR A 289       4.093  24.372 131.017  1.00 41.61          \nATOM   1558  CB  THR A 289       4.502  26.194 133.746  1.00 43.64          \nATOM   1559  CG2 THR A 289       5.514  26.661 132.701  1.00 45.71          \nATOM   1560  OG1 THR A 289       3.903  27.347 134.343  1.00 42.61          \nATOM   1561  N   ILE A 290       4.453  23.176 132.898  1.00 36.95          \nATOM   1562  CA  ILE A 290       4.973  22.006 132.211  1.00 36.82          \nATOM   1563  C   ILE A 290       3.937  21.386 131.271  1.00 37.92          \nATOM   1564  O   ILE A 290       4.254  21.125 130.111  1.00 34.80          \nATOM   1565  CB  ILE A 290       5.476  20.952 133.224  1.00 37.43          \nATOM   1566  CG1 ILE A 290       6.762  21.439 133.885  1.00 40.93          \nATOM   1567  CG2 ILE A 290       5.728  19.613 132.536  1.00 37.69          \nATOM   1568  CD1 ILE A 290       7.143  20.630 135.111  1.00 45.07          \nATOM   1569  N   GLU A 291       2.708  21.154 131.744  1.00 33.41          \nATOM   1570  CA  GLU A 291       1.728  20.542 130.848  1.00 37.34          \nATOM   1571  C   GLU A 291       1.370  21.482 129.706  1.00 36.03          \nATOM   1572  O   GLU A 291       1.088  21.031 128.605  1.00 38.51          \nATOM   1573  CB  GLU A 291       0.456  20.060 131.550  1.00 54.22          \nATOM   1574  CG  GLU A 291      -0.393  21.125 132.219  1.00 66.54          \nATOM   1575  CD  GLU A 291      -1.816  20.645 132.560  1.00 72.71          \nATOM   1576  OE1 GLU A 291      -2.296  19.668 131.936  1.00 75.36          \nATOM   1577  OE2 GLU A 291      -2.454  21.250 133.445  1.00 65.97          \nATOM   1578  N   GLN A 292       1.393  22.783 129.963  1.00 35.97          \nATOM   1579  CA  GLN A 292       1.073  23.729 128.907  1.00 37.42          \nATOM   1580  C   GLN A 292       2.183  23.741 127.861  1.00 37.97          \nATOM   1581  O   GLN A 292       1.918  23.856 126.662  1.00 37.50          \nATOM   1582  CB  GLN A 292       0.843  25.135 129.455  1.00 39.49          \nATOM   1583  CG  GLN A 292       0.246  26.074 128.410  1.00 44.76          \nATOM   1584  CD  GLN A 292      -1.105  25.585 127.907  1.00 54.48          \nATOM   1585  NE2 GLN A 292      -1.327  25.679 126.599  1.00 46.33          \nATOM   1586  OE1 GLN A 292      -1.933  25.110 128.689  1.00 59.23          \nATOM   1587  N   ALA A 293       3.427  23.616 128.320  1.00 35.42          \nATOM   1588  CA  ALA A 293       4.565  23.550 127.397  1.00 37.16          \nATOM   1589  C   ALA A 293       4.462  22.311 126.511  1.00 36.85          \nATOM   1590  O   ALA A 293       4.717  22.371 125.308  1.00 39.37          \nATOM   1591  CB  ALA A 293       5.866  23.531 128.180  1.00 39.04          \nATOM   1592  N   LEU A 294       4.084  21.189 127.124  1.00 37.12          \nATOM   1593  CA  LEU A 294       3.899  19.949 126.376  1.00 42.39          \nATOM   1594  C   LEU A 294       2.782  20.094 125.341  1.00 44.52          \nATOM   1595  O   LEU A 294       2.933  19.687 124.186  1.00 42.52          \nATOM   1596  CB  LEU A 294       3.592  18.788 127.320  1.00 42.04          \nATOM   1597  CG  LEU A 294       4.737  18.355 128.240  1.00 48.32          \nATOM   1598  CD1 LEU A 294       4.206  17.498 129.370  1.00 52.32          \nATOM   1599  CD2 LEU A 294       5.807  17.607 127.456  1.00 53.26          \nATOM   1600  N   LEU A 295       1.664  20.675 125.772  1.00 40.26          \nATOM   1601  CA  LEU A 295       0.534  20.901 124.876  1.00 41.99          \nATOM   1602  C   LEU A 295       0.945  21.785 123.698  1.00 39.88          \nATOM   1603  O   LEU A 295       0.653  21.481 122.548  1.00 37.39          \nATOM   1604  CB  LEU A 295      -0.629  21.552 125.623  1.00 45.52          \nATOM   1605  CG  LEU A 295      -1.378  20.673 126.629  1.00 44.88          \nATOM   1606  CD1 LEU A 295      -2.473  21.468 127.336  1.00 42.07          \nATOM   1607  CD2 LEU A 295      -1.955  19.436 125.962  1.00 49.21          \nATOM   1608  N   GLU A 296       1.630  22.878 124.007  1.00 36.91          \nATOM   1609  CA  GLU A 296       2.078  23.812 122.983  1.00 37.33          \nATOM   1610  C   GLU A 296       3.077  23.186 122.010  1.00 42.44          \nATOM   1611  O   GLU A 296       3.004  23.423 120.808  1.00 37.20          \nATOM   1612  CB  GLU A 296       2.681  25.054 123.641  1.00 38.45          \nATOM   1613  CG  GLU A 296       1.635  26.054 124.087  1.00 34.96          \nATOM   1614  CD  GLU A 296       0.965  26.739 122.909  1.00 37.38          \nATOM   1615  OE1 GLU A 296      -0.116  26.279 122.488  1.00 34.63          \nATOM   1616  OE2 GLU A 296       1.535  27.730 122.402  1.00 36.00          \nATOM   1617  N   GLN A 297       4.005  22.391 122.535  1.00 42.44          \nATOM   1618  CA  GLN A 297       5.000  21.732 121.697  1.00 46.42          \nATOM   1619  C   GLN A 297       4.310  20.832 120.683  1.00 47.94          \nATOM   1620  O   GLN A 297       4.655  20.834 119.505  1.00 44.99          \nATOM   1621  CB  GLN A 297       5.969  20.903 122.542  1.00 49.93          \nATOM   1622  CG  GLN A 297       7.057  20.201 121.721  1.00 59.21          \nATOM   1623  CD  GLN A 297       8.456  20.740 121.982  1.00 64.58          \nATOM   1624  NE2 GLN A 297       9.463  19.905 121.727  1.00 63.71          \nATOM   1625  OE1 GLN A 297       8.633  21.887 122.410  1.00 64.99          \nATOM   1626  N   GLY A 298       3.336  20.061 121.153  1.00 49.20          \nATOM   1627  CA  GLY A 298       2.567  19.200 120.288  1.00 52.30          \nATOM   1628  C   GLY A 298       1.819  19.994 119.225  1.00 48.30          \nATOM   1629  O   GLY A 298       1.827  19.636 118.045  1.00 43.78          \nATOM   1630  N   ARG A 299       1.182  21.081 119.649  1.00 44.77          \nATOM   1631  CA  ARG A 299       0.344  21.870 118.753  1.00 44.07          \nATOM   1632  C   ARG A 299       1.156  22.450 117.599  1.00 46.40          \nATOM   1633  O   ARG A 299       0.697  22.453 116.458  1.00 49.02          \nATOM   1634  CB  ARG A 299      -0.372  22.993 119.510  1.00 41.07          \nATOM   1635  CG  ARG A 299      -1.338  23.791 118.637  1.00 41.78          \nATOM   1636  CD  ARG A 299      -1.908  25.006 119.358  1.00 40.89          \nATOM   1637  NE  ARG A 299      -0.862  25.904 119.840  1.00 39.97          \nATOM   1638  CZ  ARG A 299      -0.191  26.753 119.062  1.00 41.77          \nATOM   1639  NH1 ARG A 299      -0.442  26.821 117.768  1.00 41.20          \nATOM   1640  NH2 ARG A 299       0.746  27.525 119.593  1.00 39.96          \nATOM   1641  N   ILE A 300       2.364  22.926 117.896  1.00 42.90          \nATOM   1642  CA  ILE A 300       3.194  23.557 116.861  1.00 42.92          \nATOM   1643  C   ILE A 300       3.880  22.527 115.958  1.00 43.94          \nATOM   1644  O   ILE A 300       3.964  22.726 114.756  1.00 42.33          \nATOM   1645  CB  ILE A 300       4.245  24.508 117.482  1.00 46.40          \nATOM   1646  CG1 ILE A 300       3.545  25.694 118.155  1.00 49.83          \nATOM   1647  CG2 ILE A 300       5.202  25.033 116.428  1.00 47.60          \nATOM   1648  CD1 ILE A 300       4.435  26.501 119.090  1.00 48.34          \nATOM   1649  N   THR A 301       4.358  21.429 116.538  1.00 47.04          \nATOM   1650  CA  THR A 301       5.040  20.395 115.764  1.00 49.16          \nATOM   1651  C   THR A 301       4.094  19.719 114.772  1.00 47.93          \nATOM   1652  O   THR A 301       4.534  19.179 113.756  1.00 55.45          \nATOM   1653  CB  THR A 301       5.689  19.327 116.676  1.00 52.38          \nATOM   1654  CG2 THR A 301       6.460  18.293 115.845  1.00 55.85          \nATOM   1655  OG1 THR A 301       6.594  19.964 117.577  1.00 52.09          \nATOM   1656  N   GLU A 302       2.797  19.765 115.050  1.00 45.94          \nATOM   1657  CA  GLU A 302       1.797  19.142 114.187  1.00 50.69          \nATOM   1658  C   GLU A 302       1.585  19.892 112.884  1.00 50.84          \nATOM   1659  O   GLU A 302       1.031  19.342 111.936  1.00 52.72          \nATOM   1660  CB  GLU A 302       0.459  19.056 114.913  1.00 56.89          \nATOM   1661  CG  GLU A 302       0.279  17.817 115.761  1.00 67.77          \nATOM   1662  CD  GLU A 302      -0.956  17.895 116.646  1.00 78.43          \nATOM   1663  OE1 GLU A 302      -1.687  18.908 116.569  1.00 78.42          \nATOM   1664  OE2 GLU A 302      -1.222  16.924 117.396  1.00 85.67          \nATOM   1665  N   LYS A 303       2.019  21.145 112.825  1.00 52.68          \nATOM   1666  CA  LYS A 303       1.789  21.978 111.650  1.00 50.30          \nATOM   1667  C   LYS A 303       2.489  21.450 110.424  1.00 46.21          \nATOM   1668  O   LYS A 303       3.623  20.975 110.485  1.00 47.57          \nATOM   1669  CB  LYS A 303       2.249  23.399 111.921  1.00 42.50          \nATOM   1670  CG  LYS A 303       1.462  24.063 113.009  1.00 47.02          \nATOM   1671  CD  LYS A 303       1.972  25.471 113.246  1.00 49.32          \nATOM   1672  CE  LYS A 303       0.875  26.414 113.721  1.00 48.11          \nATOM   1673  NZ  LYS A 303       1.374  27.794 113.803  1.00 44.14          \nATOM   1674  N   THR A 304       1.786  21.545 109.291  1.00 51.75          \nATOM   1675  CA  THR A 304       2.274  21.088 108.004  1.00 46.69          \nATOM   1676  C   THR A 304       2.373  22.272 107.044  1.00 43.09          \nATOM   1677  O   THR A 304       1.453  23.086 106.949  1.00 44.63          \nATOM   1678  CB  THR A 304       1.319  20.039 107.396  1.00 57.61          \nATOM   1679  CG2 THR A 304       1.434  18.718 108.130  1.00 56.22          \nATOM   1680  OG1 THR A 304      -0.032  20.511 107.484  1.00 64.65          \nATOM   1681  N   ASN A 305       3.497  22.374 106.340  1.00 36.29          \nATOM   1682  CA  ASN A 305       3.678  23.427 105.342  1.00 35.66          \nATOM   1683  C   ASN A 305       2.805  23.165 104.122  1.00 42.36          \nATOM   1684  O   ASN A 305       2.643  22.020 103.708  1.00 45.49          \nATOM   1685  CB  ASN A 305       5.141  23.520 104.916  1.00 37.97          \nATOM   1686  CG  ASN A 305       6.064  23.913 106.038  1.00 40.59          \nATOM   1687  ND2 ASN A 305       7.341  23.584 105.895  1.00 37.59          \nATOM   1688  OD1 ASN A 305       5.638  24.510 107.036  1.00 42.33          \nATOM   1689  N   GLN A 306       2.241  24.233 103.569  1.00 45.85          \nATOM   1690  CA  GLN A 306       1.408  24.147 102.377  1.00 43.60          \nATOM   1691  C   GLN A 306       2.204  24.627 101.174  1.00 41.08          \nATOM   1692  O   GLN A 306       3.248  25.256 101.332  1.00 37.40          \nATOM   1693  CB  GLN A 306       0.167  25.028 102.522  1.00 49.30          \nATOM   1694  CG  GLN A 306      -0.529  24.963 103.870  1.00 54.71          \nATOM   1695  CD  GLN A 306      -1.543  26.080 104.038  1.00 59.75          \nATOM   1696  NE2 GLN A 306      -2.413  26.243 103.047  1.00 59.05          \nATOM   1697  OE1 GLN A 306      -1.540  26.793 105.042  1.00 66.53          \nATOM   1698  N   ASN A 307       1.708  24.327  99.979  1.00 45.23          \nATOM   1699  CA  ASN A 307       2.293  24.873  98.761  1.00 39.84          \nATOM   1700  C   ASN A 307       1.224  25.564  97.926  1.00 42.66          \nATOM   1701  O   ASN A 307       0.045  25.546  98.279  1.00 42.35          \nATOM   1702  CB  ASN A 307       3.019  23.786  97.968  1.00 40.84          \nATOM   1703  CG  ASN A 307       2.117  22.624  97.588  1.00 53.18          \nATOM   1704  ND2 ASN A 307       2.724  21.471  97.322  1.00 57.16          \nATOM   1705  OD1 ASN A 307       0.895  22.757  97.524  1.00 55.13          \nATOM   1706  N   PHE A 308       1.644  26.181  96.836  1.00 38.68          \nATOM   1707  CA  PHE A 308       0.725  26.894  95.954  1.00 38.40          \nATOM   1708  C   PHE A 308       0.118  25.936  94.947  1.00 48.08          \nATOM   1709  O   PHE A 308      -1.095  25.921  94.735  1.00 45.80          \nATOM   1710  CB  PHE A 308       1.460  27.996  95.201  1.00 35.81          \nATOM   1711  CG  PHE A 308       2.011  29.070  96.081  1.00 33.31          \nATOM   1712  CD1 PHE A 308       1.172  29.831  96.880  1.00 36.11          \nATOM   1713  CD2 PHE A 308       3.368  29.333  96.107  1.00 33.41          \nATOM   1714  CE1 PHE A 308       1.680  30.827  97.679  1.00 37.40          \nATOM   1715  CE2 PHE A 308       3.877  30.328  96.913  1.00 27.99          \nATOM   1716  CZ  PHE A 308       3.034  31.073  97.697  1.00 32.39          \nATOM   1717  N   GLU A 309       0.986  25.138  94.333  1.00 49.82          \nATOM   1718  CA  GLU A 309       0.604  24.280  93.225  1.00 55.26          \nATOM   1719  C   GLU A 309       1.322  22.945  93.344  1.00 58.13          \nATOM   1720  O   GLU A 309       0.816  21.902  92.919  1.00 57.47          \nATOM   1721  CB  GLU A 309       0.986  24.962  91.920  1.00 59.57          \nATOM   1722  CG  GLU A 309      -0.070  24.896  90.839  1.00 63.95          \nATOM   1723  CD  GLU A 309       0.350  25.619  89.575  1.00 64.05          \nATOM   1724  OE1 GLU A 309       1.415  26.272  89.583  1.00 55.60          \nATOM   1725  OE2 GLU A 309      -0.384  25.533  88.580  1.00 77.00          \nATOM   1726  OXT GLU A 309       2.439  22.888  93.847  1.00 56.36          \nATOM   1727  N   GLN A 404      -6.824  29.637  91.870  1.00 69.49          \nATOM   1728  CA  GLN A 404      -7.337  30.148  90.612  1.00 66.99          \nATOM   1729  C   GLN A 404      -6.134  30.737  89.863  1.00 64.13          \nATOM   1730  O   GLN A 404      -5.070  30.910  90.456  1.00 49.84          \nATOM   1731  CB  GLN A 404      -8.445  31.196  90.825  1.00 59.68          \nATOM   1732  CG  GLN A 404      -9.385  31.054  92.079  1.00 71.02          \nATOM   1733  CD  GLN A 404      -9.419  29.686  92.766  1.00 73.45          \nATOM   1734  NE2 GLN A 404      -9.891  29.679  94.023  1.00 68.48          \nATOM   1735  OE1 GLN A 404      -9.035  28.659  92.197  1.00 75.11          \nATOM   1736  N   PRO A 405      -6.288  31.057  88.564  1.00 69.92          \nATOM   1737  CA  PRO A 405      -5.062  31.419  87.844  1.00 70.85          \nATOM   1738  C   PRO A 405      -4.549  32.807  88.220  1.00 65.33          \nATOM   1739  O   PRO A 405      -5.326  33.757  88.290  1.00 67.94          \nATOM   1740  CB  PRO A 405      -5.509  31.382  86.381  1.00 74.80          \nATOM   1741  CG  PRO A 405      -6.928  31.843  86.447  1.00 78.33          \nATOM   1742  CD  PRO A 405      -7.488  31.288  87.744  1.00 75.05          \nATOM   1743  N   VAL A 406      -3.245  32.901  88.471  1.00 52.99          \nATOM   1744  CA  VAL A 406      -2.597  34.169  88.774  1.00 45.00          \nATOM   1745  C   VAL A 406      -1.325  34.302  87.957  1.00 38.14          \nATOM   1746  O   VAL A 406      -0.573  33.343  87.821  1.00 38.57          \nATOM   1747  CB  VAL A 406      -2.216  34.267  90.270  1.00 44.67          \nATOM   1748  CG1 VAL A 406      -1.574  35.618  90.582  1.00 38.92          \nATOM   1749  CG2 VAL A 406      -3.436  34.039  91.138  1.00 49.65          \nATOM   1750  N   ASP A 407      -1.087  35.495  87.428  1.00 45.39          \nATOM   1751  CA  ASP A 407       0.130  35.763  86.666  1.00 47.33          \nATOM   1752  C   ASP A 407       1.118  36.511  87.564  1.00 38.92          \nATOM   1753  O   ASP A 407       0.812  37.570  88.094  1.00 40.36          \nATOM   1754  CB  ASP A 407      -0.178  36.544  85.381  1.00 51.53          \nATOM   1755  CG  ASP A 407      -0.986  35.724  84.388  1.00 54.43          \nATOM   1756  OD1 ASP A 407      -2.181  36.030  84.184  1.00 57.74          \nATOM   1757  OD2 ASP A 407      -0.426  34.768  83.815  1.00 51.10          \nATOM   1758  N   ILE A 408       2.306  35.936  87.704  1.00 44.77          \nATOM   1759  CA  ILE A 408       3.319  36.405  88.626  1.00 46.42          \nATOM   1760  C   ILE A 408       4.570  36.810  87.861  1.00 47.93          \nATOM   1761  O   ILE A 408       5.015  36.090  86.975  1.00 49.18          \nATOM   1762  CB  ILE A 408       3.681  35.277  89.617  1.00 47.51          \nATOM   1763  CG1 ILE A 408       2.478  34.934  90.502  1.00 55.09          \nATOM   1764  CG2 ILE A 408       4.899  35.641  90.467  1.00 50.49          \nATOM   1765  CD1 ILE A 408       2.091  36.020  91.501  1.00 54.85          \nATOM   1766  N   GLN A 409       5.139  37.955  88.226  1.00 43.04          \nATOM   1767  CA  GLN A 409       6.312  38.486  87.546  1.00 43.75          \nATOM   1768  C   GLN A 409       7.554  38.368  88.428  1.00 47.31          \nATOM   1769  O   GLN A 409       7.592  38.893  89.530  1.00 45.07          \nATOM   1770  CB  GLN A 409       6.071  39.941  87.163  1.00 47.23          \nATOM   1771  CG  GLN A 409       4.991  40.101  86.100  1.00 57.10          \nATOM   1772  CD  GLN A 409       3.579  40.174  86.675  1.00 67.84          \nATOM   1773  NE2 GLN A 409       2.586  39.934  85.828  1.00 68.23          \nATOM   1774  OE1 GLN A 409       3.385  40.450  87.850  1.00 71.53          \nATOM   1775  N   ILE A 410       8.565  37.671  87.915  1.00 47.90          \nATOM   1776  CA  ILE A 410       9.805  37.442  88.647  1.00 44.35          \nATOM   1777  C   ILE A 410      11.008  37.598  87.727  1.00 41.40          \nATOM   1778  O   ILE A 410      11.166  36.843  86.775  1.00 40.16          \nATOM   1779  CB  ILE A 410       9.839  36.031  89.264  1.00 46.61          \nATOM   1780  CG1 ILE A 410       8.659  35.850  90.223  1.00 50.30          \nATOM   1781  CG2 ILE A 410      11.160  35.790  90.003  1.00 47.93          \nATOM   1782  CD1 ILE A 410       8.443  34.437  90.662  1.00 50.69          \nATOM   1783  N   PHE A 411      11.847  38.584  88.018  1.00 43.84          \nATOM   1784  CA  PHE A 411      13.138  38.739  87.358  1.00 47.11          \nATOM   1785  C   PHE A 411      13.004  38.818  85.841  1.00 46.99          \nATOM   1786  O   PHE A 411      13.739  38.155  85.114  1.00 48.77          \nATOM   1787  CB  PHE A 411      14.060  37.577  87.749  1.00 52.74          \nATOM   1788  CG  PHE A 411      15.514  37.954  87.833  1.00 51.07          \nATOM   1789  CD1 PHE A 411      15.933  38.937  88.713  1.00 53.90          \nATOM   1790  CD2 PHE A 411      16.461  37.308  87.057  1.00 48.37          \nATOM   1791  CE1 PHE A 411      17.262  39.284  88.811  1.00 52.94          \nATOM   1792  CE2 PHE A 411      17.796  37.650  87.155  1.00 51.28          \nATOM   1793  CZ  PHE A 411      18.196  38.640  88.021  1.00 52.16          \nATOM   1794  N   GLY A 412      12.053  39.621  85.373  1.00 47.24          \nATOM   1795  CA  GLY A 412      11.858  39.822  83.949  1.00 55.07          \nATOM   1796  C   GLY A 412      11.062  38.715  83.296  1.00 54.36          \nATOM   1797  O   GLY A 412      10.781  38.786  82.094  1.00 60.03          \nATOM   1798  N   ARG A 413      10.692  37.700  84.071  1.00 46.92          \nATOM   1799  CA  ARG A 413       9.910  36.584  83.538  1.00 49.34          \nATOM   1800  C   ARG A 413       8.466  36.612  84.021  1.00 50.68          \nATOM   1801  O   ARG A 413       8.156  37.176  85.073  1.00 46.41          \nATOM   1802  CB  ARG A 413      10.579  35.253  83.900  1.00 53.19          \nATOM   1803  CG  ARG A 413      11.932  35.071  83.236  1.00 58.60          \nATOM   1804  CD  ARG A 413      11.813  34.980  81.727  1.00 62.01          \nATOM   1805  NE  ARG A 413      13.116  35.039  81.061  1.00 69.96          \nATOM   1806  CZ  ARG A 413      13.769  33.980  80.612  1.00 75.54          \nATOM   1807  NH1 ARG A 413      14.939  34.150  80.031  1.00 75.31          \nATOM   1808  NH2 ARG A 413      13.245  32.769  80.716  1.00 80.04          \nATOM   1809  N   SER A 414       7.592  35.998  83.230  1.00 48.04          \nATOM   1810  CA  SER A 414       6.161  36.012  83.492  1.00 52.83          \nATOM   1811  C   SER A 414       5.685  34.598  83.779  1.00 53.02          \nATOM   1812  O   SER A 414       5.673  33.754  82.883  1.00 53.16          \nATOM   1813  CB  SER A 414       5.421  36.553  82.268  1.00 65.41          \nATOM   1814  OG  SER A 414       5.568  35.666  81.166  1.00 75.18          \nATOM   1815  N   LEU A 415       5.291  34.341  85.017  1.00 48.75          \nATOM   1816  CA  LEU A 415       4.847  33.013  85.433  1.00 48.00          \nATOM   1817  C   LEU A 415       3.338  32.978  85.593  1.00 43.90          \nATOM   1818  O   LEU A 415       2.719  34.001  85.895  1.00 50.44          \nATOM   1819  CB  LEU A 415       5.482  32.619  86.773  1.00 47.69          \nATOM   1820  CG  LEU A 415       7.000  32.434  86.864  1.00 55.23          \nATOM   1821  CD1 LEU A 415       7.507  31.578  85.706  1.00 55.36          \nATOM   1822  CD2 LEU A 415       7.723  33.771  86.893  1.00 62.91          \nATOM   1823  N   ARG A 416       2.752  31.802  85.400  1.00 44.65          \nATOM   1824  CA  ARG A 416       1.359  31.574  85.760  1.00 46.85          \nATOM   1825  C   ARG A 416       1.291  30.480  86.808  1.00 47.66          \nATOM   1826  O   ARG A 416       1.812  29.381  86.605  1.00 52.19          \nATOM   1827  CB  ARG A 416       0.502  31.195  84.551  1.00 54.26          \nATOM   1828  CG  ARG A 416      -0.875  30.677  84.950  1.00 61.37          \nATOM   1829  CD  ARG A 416      -1.887  30.763  83.840  1.00 70.46          \nATOM   1830  NE  ARG A 416      -2.218  32.145  83.503  1.00 73.67          \nATOM   1831  CZ  ARG A 416      -3.319  32.516  82.859  1.00 67.08          \nATOM   1832  NH1 ARG A 416      -4.216  31.614  82.477  1.00 63.50          \nATOM   1833  NH2 ARG A 416      -3.529  33.795  82.595  1.00 67.93          \nATOM   1834  N   VAL A 417       0.645  30.805  87.913  1.00 46.67          \nATOM   1835  CA  VAL A 417       0.572  29.927  89.069  1.00 41.62          \nATOM   1836  C   VAL A 417      -0.885  29.851  89.506  1.00 47.66          \nATOM   1837  O   VAL A 417      -1.552  30.879  89.615  1.00 55.02          \nATOM   1838  CB  VAL A 417       1.441  30.487  90.213  1.00 44.24          \nATOM   1839  CG1 VAL A 417       1.430  29.550  91.422  1.00 45.03          \nATOM   1840  CG2 VAL A 417       2.875  30.732  89.736  1.00 46.17          \nATOM   1841  N   ASN A 418      -1.388  28.642  89.746  1.00 44.56          \nATOM   1842  CA  ASN A 418      -2.746  28.486  90.263  1.00 50.39          \nATOM   1843  C   ASN A 418      -2.702  28.641  91.771  1.00 46.86          \nATOM   1844  O   ASN A 418      -1.921  27.972  92.439  1.00 54.71          \nATOM   1845  CB  ASN A 418      -3.337  27.127  89.883  1.00 60.04          \nATOM   1846  CG  ASN A 418      -3.552  26.977  88.377  1.00 59.14          \nATOM   1847  ND2 ASN A 418      -4.368  27.852  87.804  1.00 50.01          \nATOM   1848  OD1 ASN A 418      -3.004  26.069  87.763  1.00 66.06          \nATOM   1849  N   CYS A 419      -3.526  29.539  92.293  1.00 49.21          \nATOM   1850  CA  CYS A 419      -3.414  29.937  93.699  1.00 48.67          \nATOM   1851  C   CYS A 419      -4.761  30.416  94.243  1.00 53.27          \nATOM   1852  O   CYS A 419      -5.376  31.315  93.667  1.00 58.90          \nATOM   1853  CB  CYS A 419      -2.383  31.060  93.826  1.00 40.01          \nATOM   1854  SG  CYS A 419      -2.066  31.608  95.515  1.00 45.49          \nATOM   1855  N   PRO A 420      -5.231  29.809  95.341  1.00 48.04          \nATOM   1856  CA  PRO A 420      -6.455  30.290  95.993  1.00 50.30          \nATOM   1857  C   PRO A 420      -6.269  31.711  96.524  1.00 50.54          \nATOM   1858  O   PRO A 420      -5.132  32.115  96.764  1.00 51.02          \nATOM   1859  CB  PRO A 420      -6.639  29.316  97.172  1.00 55.96          \nATOM   1860  CG  PRO A 420      -5.831  28.122  96.824  1.00 56.96          \nATOM   1861  CD  PRO A 420      -4.678  28.630  96.026  1.00 51.24          \nATOM   1862  N   PRO A 421      -7.366  32.466  96.691  1.00 53.55          \nATOM   1863  CA  PRO A 421      -7.228  33.831  97.203  1.00 50.45          \nATOM   1864  C   PRO A 421      -6.576  33.912  98.583  1.00 48.79          \nATOM   1865  O   PRO A 421      -5.799  34.837  98.813  1.00 47.24          \nATOM   1866  CB  PRO A 421      -8.674  34.327  97.246  1.00 57.19          \nATOM   1867  CG  PRO A 421      -9.349  33.572  96.158  1.00 60.14          \nATOM   1868  CD  PRO A 421      -8.729  32.204  96.199  1.00 57.86          \nATOM   1869  N   ASP A 422      -6.867  32.965  99.471  1.00 47.24          \nATOM   1870  CA  ASP A 422      -6.307  33.030 100.820  1.00 48.10          \nATOM   1871  C   ASP A 422      -4.812  32.690 100.838  1.00 40.56          \nATOM   1872  O   ASP A 422      -4.205  32.652 101.905  1.00 41.68          \nATOM   1873  CB  ASP A 422      -7.100  32.157 101.807  1.00 57.19          \nATOM   1874  CG  ASP A 422      -7.053  30.675 101.471  1.00 62.74          \nATOM   1875  OD1 ASP A 422      -6.348  30.281 100.519  1.00 57.76          \nATOM   1876  OD2 ASP A 422      -7.725  29.897 102.173  1.00 64.73          \nATOM   1877  N   GLN A 423      -4.224  32.450  99.671  1.00 35.02          \nATOM   1878  CA  GLN A 423      -2.773  32.305  99.542  1.00 37.56          \nATOM   1879  C   GLN A 423      -2.141  33.364  98.640  1.00 39.42          \nATOM   1880  O   GLN A 423      -0.929  33.340  98.418  1.00 39.78          \nATOM   1881  CB  GLN A 423      -2.397  30.904  99.048  1.00 44.64          \nATOM   1882  CG  GLN A 423      -2.666  29.782 100.042  1.00 48.88          \nATOM   1883  CD  GLN A 423      -2.318  28.407  99.500  1.00 49.97          \nATOM   1884  NE2 GLN A 423      -1.396  27.722 100.149  1.00 47.71          \nATOM   1885  OE1 GLN A 423      -2.866  27.972  98.492  1.00 55.35          \nATOM   1886  N   ARG A 424      -2.944  34.288  98.108  1.00 41.86          \nATOM   1887  CA  ARG A 424      -2.416  35.327  97.213  1.00 37.75          \nATOM   1888  C   ARG A 424      -1.299  36.114  97.883  1.00 34.58          \nATOM   1889  O   ARG A 424      -0.272  36.372  97.262  1.00 35.13          \nATOM   1890  CB  ARG A 424      -3.507  36.316  96.770  1.00 47.28          \nATOM   1891  CG  ARG A 424      -4.347  35.900  95.566  1.00 55.32          \nATOM   1892  CD  ARG A 424      -3.544  35.617  94.298  1.00 59.35          \nATOM   1893  NE  ARG A 424      -3.127  36.815  93.571  1.00 57.68          \nATOM   1894  CZ  ARG A 424      -3.904  37.480  92.713  1.00 55.41          \nATOM   1895  NH1 ARG A 424      -5.155  37.091  92.515  1.00 59.51          \nATOM   1896  NH2 ARG A 424      -3.434  38.548  92.087  1.00 49.73          \nATOM   1897  N   ASP A 425      -1.502  36.501  99.129  1.00 33.92          \nATOM   1898  CA  ASP A 425      -0.511  37.309  99.827  1.00 34.12          \nATOM   1899  C   ASP A 425       0.793  36.536  99.995  1.00 31.51          \nATOM   1900  O   ASP A 425       1.875  37.083  99.797  1.00 31.38          \nATOM   1901  CB  ASP A 425      -1.070  37.796 101.154  1.00 37.27          \nATOM   1902  CG  ASP A 425      -2.266  38.708 100.979  1.00 39.21          \nATOM   1903  OD1 ASP A 425      -2.139  39.705 100.235  1.00 43.46          \nATOM   1904  OD2 ASP A 425      -3.338  38.411 101.540  1.00 39.13          \nATOM   1905  N   ALA A 426       0.686  35.255 100.315  1.00 31.91          \nATOM   1906  CA  ALA A 426       1.867  34.408 100.434  1.00 35.69          \nATOM   1907  C   ALA A 426       2.611  34.335  99.116  1.00 33.51          \nATOM   1908  O   ALA A 426       3.845  34.372  99.068  1.00 31.76          \nATOM   1909  CB  ALA A 426       1.469  33.016 100.899  1.00 36.11          \nATOM   1910  N   LEU A 427       1.849  34.248  98.026  1.00 32.55          \nATOM   1911  CA  LEU A 427       2.428  34.180  96.694  1.00 31.57          \nATOM   1912  C   LEU A 427       3.199  35.450  96.374  1.00 29.55          \nATOM   1913  O   LEU A 427       4.329  35.388  95.896  1.00 33.76          \nATOM   1914  CB  LEU A 427       1.333  33.941  95.658  1.00 35.27          \nATOM   1915  CG  LEU A 427       1.787  33.732  94.219  1.00 37.35          \nATOM   1916  CD1 LEU A 427       2.908  32.700  94.104  1.00 30.69          \nATOM   1917  CD2 LEU A 427       0.602  33.326  93.360  1.00 44.94          \nATOM   1918  N   ASN A 428       2.595  36.602  96.646  1.00 29.60          \nATOM   1919  CA  ASN A 428       3.263  37.872  96.407  1.00 29.90          \nATOM   1920  C   ASN A 428       4.553  38.017  97.216  1.00 37.03          \nATOM   1921  O   ASN A 428       5.542  38.546  96.709  1.00 31.78          \nATOM   1922  CB  ASN A 428       2.318  39.044  96.673  1.00 34.15          \nATOM   1923  CG  ASN A 428       1.170  39.110  95.692  1.00 36.48          \nATOM   1924  ND2 ASN A 428       0.045  39.669  96.114  1.00 34.23          \nATOM   1925  OD1 ASN A 428       1.296  38.659  94.541  1.00 34.99          \nATOM   1926  N   GLN A 429       4.551  37.534  98.450  1.00 29.91          \nATOM   1927  CA  GLN A 429       5.762  37.575  99.275  1.00 34.42          \nATOM   1928  C   GLN A 429       6.829  36.651  98.706  1.00 31.22          \nATOM   1929  O   GLN A 429       8.005  36.999  98.676  1.00 36.00          \nATOM   1930  CB  GLN A 429       5.452  37.200 100.727  1.00 31.32          \nATOM   1931  CG  GLN A 429       4.635  38.241 101.463  1.00 52.36          \nATOM   1932  CD  GLN A 429       5.309  39.607 101.517  1.00 62.85          \nATOM   1933  NE2 GLN A 429       6.623  39.619 101.721  1.00 59.82          \nATOM   1934  OE1 GLN A 429       4.649  40.638 101.382  1.00 71.43          \nATOM   1935  N   ALA A 430       6.414  35.469  98.279  1.00 32.54          \nATOM   1936  CA  ALA A 430       7.350  34.498  97.735  1.00 27.07          \nATOM   1937  C   ALA A 430       7.952  35.036  96.434  1.00 30.98          \nATOM   1938  O   ALA A 430       9.138  34.844  96.170  1.00 29.96          \nATOM   1939  CB  ALA A 430       6.654  33.162  97.494  1.00 28.61          \nATOM   1940  N   ALA A 431       7.133  35.737  95.660  1.00 32.95          \nATOM   1941  CA  ALA A 431       7.595  36.357  94.424  1.00 36.17          \nATOM   1942  C   ALA A 431       8.625  37.435  94.725  1.00 40.13          \nATOM   1943  O   ALA A 431       9.633  37.551  94.040  1.00 39.63          \nATOM   1944  CB  ALA A 431       6.423  36.951  93.638  1.00 35.27          \nATOM   1945  N   ASP A 432       8.370  38.217  95.780  1.00 37.56          \nATOM   1946  CA  ASP A 432       9.296  39.263  96.181  1.00 37.30          \nATOM   1947  C   ASP A 432      10.574  38.641  96.722  1.00 35.87          \nATOM   1948  O   ASP A 432      11.673  39.098  96.428  1.00 41.45          \nATOM   1949  CB  ASP A 432       8.655  40.152  97.255  1.00 47.18          \nATOM   1950  CG  ASP A 432       9.623  41.168  97.818  1.00 56.39          \nATOM   1951  OD1 ASP A 432      10.232  41.925  97.038  1.00 60.96          \nATOM   1952  OD2 ASP A 432       9.780  41.203  99.063  1.00 59.03          \nATOM   1953  N   ASP A 433      10.420  37.602  97.543  1.00 37.16          \nATOM   1954  CA  ASP A 433      11.554  36.881  98.103  1.00 34.42          \nATOM   1955  C   ASP A 433      12.463  36.359  96.986  1.00 35.28          \nATOM   1956  O   ASP A 433      13.679  36.527  97.036  1.00 36.15          \nATOM   1957  CB  ASP A 433      11.055  35.705  98.936  1.00 34.27          \nATOM   1958  CG  ASP A 433      12.172  35.002  99.678  1.00 43.25          \nATOM   1959  OD1 ASP A 433      13.039  35.697 100.260  1.00 47.13          \nATOM   1960  OD2 ASP A 433      12.171  33.750  99.705  1.00 40.36          \nATOM   1961  N   LEU A 434      11.859  35.734  95.986  1.00 40.54          \nATOM   1962  CA  LEU A 434      12.616  35.094  94.924  1.00 40.24          \nATOM   1963  C   LEU A 434      13.264  36.133  94.011  1.00 39.99          \nATOM   1964  O   LEU A 434      14.420  35.983  93.592  1.00 37.87          \nATOM   1965  CB  LEU A 434      11.707  34.173  94.105  1.00 38.12          \nATOM   1966  CG  LEU A 434      12.381  33.360  92.997  1.00 33.70          \nATOM   1967  CD1 LEU A 434      13.632  32.652  93.507  1.00 30.63          \nATOM   1968  CD2 LEU A 434      11.400  32.359  92.428  1.00 36.17          \nATOM   1969  N   ASN A 435      12.508  37.183  93.694  1.00 35.01          \nATOM   1970  CA  ASN A 435      13.026  38.326  92.957  1.00 43.63          \nATOM   1971  C   ASN A 435      14.292  38.874  93.615  1.00 46.66          \nATOM   1972  O   ASN A 435      15.266  39.185  92.932  1.00 49.99          \nATOM   1973  CB  ASN A 435      11.976  39.441  92.912  1.00 49.72          \nATOM   1974  CG  ASN A 435      11.270  39.536  91.567  1.00 59.47          \nATOM   1975  ND2 ASN A 435       9.940  39.486  91.595  1.00 51.95          \nATOM   1976  OD1 ASN A 435      11.910  39.653  90.509  1.00 65.12          \nATOM   1977  N   GLN A 436      14.274  39.001  94.929  1.00 44.16          \nATOM   1978  CA  GLN A 436      15.427  39.538  95.646  1.00 40.10          \nATOM   1979  C   GLN A 436      16.569  38.525  95.692  1.00 39.42          \nATOM   1980  O   GLN A 436      17.738  38.895  95.586  1.00 43.35          \nATOM   1981  CB  GLN A 436      15.046  39.951  97.075  1.00 52.58          \nATOM   1982  CG  GLN A 436      16.107  40.789  97.775  1.00 58.90          \nATOM   1983  CD  GLN A 436      16.263  42.164  97.167  1.00 59.96          \nATOM   1984  NE2 GLN A 436      17.442  42.448  96.614  1.00 62.90          \nATOM   1985  OE1 GLN A 436      15.331  42.968  97.181  1.00 65.69          \nATOM   1986  N   ARG A 437      16.227  37.248  95.835  1.00 34.19          \nATOM   1987  CA  ARG A 437      17.225  36.185  95.833  1.00 33.73          \nATOM   1988  C   ARG A 437      18.016  36.154  94.533  1.00 37.37          \nATOM   1989  O   ARG A 437      19.237  35.991  94.538  1.00 39.04          \nATOM   1990  CB  ARG A 437      16.556  34.833  96.049  1.00 36.66          \nATOM   1991  CG  ARG A 437      16.228  34.554  97.493  1.00 40.62          \nATOM   1992  CD  ARG A 437      15.363  33.321  97.668  1.00 41.34          \nATOM   1993  NE  ARG A 437      15.249  32.988  99.075  1.00 46.86          \nATOM   1994  CZ  ARG A 437      16.167  32.316  99.759  1.00 40.36          \nATOM   1995  NH1 ARG A 437      15.970  32.074 101.040  1.00 40.68          \nATOM   1996  NH2 ARG A 437      17.282  31.899  99.167  1.00 33.96          \nATOM   1997  N   LEU A 438      17.307  36.305  93.421  1.00 41.31          \nATOM   1998  CA  LEU A 438      17.931  36.266  92.109  1.00 40.91          \nATOM   1999  C   LEU A 438      18.798  37.501  91.877  1.00 43.27          \nATOM   2000  O   LEU A 438      19.869  37.410  91.283  1.00 50.62          \nATOM   2001  CB  LEU A 438      16.860  36.147  91.036  1.00 42.34          \nATOM   2002  CG  LEU A 438      16.118  34.811  90.996  1.00 36.14          \nATOM   2003  CD1 LEU A 438      14.876  34.934  90.132  1.00 40.69          \nATOM   2004  CD2 LEU A 438      17.024  33.703  90.470  1.00 35.54          \nATOM   2005  N   GLN A 439      18.344  38.654  92.357  1.00 44.76          \nATOM   2006  CA  GLN A 439      19.123  39.878  92.228  1.00 51.92          \nATOM   2007  C   GLN A 439      20.374  39.839  93.103  1.00 52.34          \nATOM   2008  O   GLN A 439      21.432  40.321  92.704  1.00 57.73          \nATOM   2009  CB  GLN A 439      18.270  41.100  92.564  1.00 53.12          \nATOM   2010  CG  GLN A 439      17.197  41.387  91.521  1.00 58.53          \nATOM   2011  CD  GLN A 439      16.210  42.451  91.966  1.00 70.86          \nATOM   2012  NE2 GLN A 439      15.509  43.040  91.012  1.00 78.24          \nATOM   2013  OE1 GLN A 439      16.080  42.741  93.163  1.00 72.75          \nATOM   2014  N   ASP A 440      20.259  39.260  94.292  1.00 53.13          \nATOM   2015  CA  ASP A 440      21.410  39.134  95.173  1.00 50.42          \nATOM   2016  C   ASP A 440      22.403  38.107  94.658  1.00 51.96          \nATOM   2017  O   ASP A 440      23.612  38.336  94.688  1.00 52.21          \nATOM   2018  CB  ASP A 440      20.978  38.713  96.574  1.00 53.85          \nATOM   2019  CG  ASP A 440      20.281  39.824  97.333  1.00 56.15          \nATOM   2020  OD1 ASP A 440      20.214  40.961  96.827  1.00 54.54          \nATOM   2021  OD2 ASP A 440      19.811  39.557  98.458  1.00 56.84          \nATOM   2022  N   LEU A 441      21.884  36.962  94.225  1.00 48.84          \nATOM   2023  CA  LEU A 441      22.722  35.863  93.788  1.00 47.24          \nATOM   2024  C   LEU A 441      23.625  36.383  92.688  1.00 55.71          \nATOM   2025  O   LEU A 441      24.808  36.068  92.628  1.00 54.70          \nATOM   2026  CB  LEU A 441      21.861  34.717  93.241  1.00 49.90          \nATOM   2027  CG  LEU A 441      22.590  33.525  92.613  1.00 46.60          \nATOM   2028  CD1 LEU A 441      23.585  32.906  93.592  1.00 44.77          \nATOM   2029  CD2 LEU A 441      21.586  32.488  92.150  1.00 48.59          \nATOM   2030  N   LYS A 442      23.046  37.231  91.851  1.00 57.03          \nATOM   2031  CA  LYS A 442      23.700  37.732  90.655  1.00 60.74          \nATOM   2032  C   LYS A 442      24.860  38.677  90.930  1.00 64.74          \nATOM   2033  O   LYS A 442      25.934  38.551  90.341  1.00 62.52          \nATOM   2034  CB  LYS A 442      22.670  38.458  89.793  1.00 56.90          \nATOM   2035  CG  LYS A 442      23.219  38.966  88.496  1.00 65.21          \nATOM   2036  CD  LYS A 442      22.115  39.163  87.465  1.00 62.11          \nATOM   2037  CE  LYS A 442      21.659  40.595  87.371  1.00 65.41          \nATOM   2038  NZ  LYS A 442      21.622  40.962  85.943  1.00 72.38          \nATOM   2039  N   GLU A 443      24.640  39.632  91.831  1.00 66.06          \nATOM   2040  CA  GLU A 443      25.644  40.645  92.112  1.00 69.75          \nATOM   2041  C   GLU A 443      26.888  40.047  92.762  1.00 74.30          \nATOM   2042  O   GLU A 443      27.949  40.677  92.795  1.00 78.90          \nATOM   2043  CB  GLU A 443      25.030  41.746  92.984  1.00 70.59          \nATOM   2044  CG  GLU A 443      25.932  42.943  93.293  1.00 78.44          \nATOM   2045  CD  GLU A 443      26.753  43.450  92.106  1.00 85.18          \nATOM   2046  OE1 GLU A 443      26.310  43.320  90.951  1.00 89.00          \nATOM   2047  OE2 GLU A 443      27.854  43.992  92.345  1.00 87.33          \nATOM   2048  N   ARG A 444      26.762  38.817  93.257  1.00 71.11          \nATOM   2049  CA  ARG A 444      27.838  38.175  94.010  1.00 67.82          \nATOM   2050  C   ARG A 444      28.474  36.964  93.320  1.00 66.35          \nATOM   2051  O   ARG A 444      29.549  36.524  93.718  1.00 72.11          \nATOM   2052  CB  ARG A 444      27.343  37.777  95.420  1.00 66.36          \nATOM   2053  CG  ARG A 444      26.562  36.464  95.507  1.00 62.97          \nATOM   2054  CD  ARG A 444      26.311  36.079  96.954  1.00 61.18          \nATOM   2055  NE  ARG A 444      25.624  34.794  97.086  1.00 57.19          \nATOM   2056  CZ  ARG A 444      24.307  34.644  97.208  1.00 52.39          \nATOM   2057  NH1 ARG A 444      23.793  33.428  97.317  1.00 55.62          \nATOM   2058  NH2 ARG A 444      23.500  35.698  97.206  1.00 51.08          \nATOM   2059  N   THR A 445      27.823  36.426  92.281  1.00 62.53          \nATOM   2060  CA  THR A 445      28.343  35.240  91.589  1.00 66.37          \nATOM   2061  C   THR A 445      28.718  35.468  90.130  1.00 73.36          \nATOM   2062  O   THR A 445      29.094  34.518  89.460  1.00 77.54          \nATOM   2063  CB  THR A 445      27.338  34.074  91.604  1.00 69.43          \nATOM   2064  CG2 THR A 445      26.204  34.336  90.626  1.00 63.40          \nATOM   2065  OG1 THR A 445      28.003  32.871  91.194  1.00 79.61          \nATOM   2066  N   ARG A 446      28.573  36.697  89.651  1.00 74.46          \nATOM   2067  CA  ARG A 446      28.914  37.068  88.257  1.00 82.43          \nATOM   2068  C   ARG A 446      28.194  36.282  87.138  1.00 82.00          \nATOM   2069  O   ARG A 446      28.286  36.664  85.980  1.00 78.20          \nATOM   2070  CB  ARG A 446      30.444  37.095  88.038  1.00 87.21          \nATOM   2071  CG  ARG A 446      31.140  35.767  87.704  1.00 92.37          \nATOM   2072  CD  ARG A 446      32.445  35.625  88.504  1.00 97.99          \nATOM   2073  NE  ARG A 446      33.111  34.328  88.354  1.00101.22          \nATOM   2074  CZ  ARG A 446      32.726  33.208  88.972  1.00101.83          \nATOM   2075  NH1 ARG A 446      33.408  32.082  88.791  1.00103.26          \nATOM   2076  NH2 ARG A 446      31.658  33.207  89.749  1.00 98.41          \nATOM   2077  N   VAL A 447      27.495  35.198  87.487  1.00 79.57          \nATOM   2078  CA  VAL A 447      26.551  34.558  86.558  1.00 78.71          \nATOM   2079  C   VAL A 447      25.523  35.584  86.090  1.00 77.91          \nATOM   2080  O   VAL A 447      24.979  36.341  86.904  1.00 76.53          \nATOM   2081  CB  VAL A 447      25.817  33.366  87.230  1.00 65.67          \nATOM   2082  CG1 VAL A 447      24.665  32.827  86.360  1.00 63.80          \nATOM   2083  CG2 VAL A 447      26.812  32.264  87.600  1.00 66.34          \nATOM   2084  N   THR A 448      25.259  35.588  84.785  1.00 73.42          \nATOM   2085  CA  THR A 448      24.391  36.573  84.159  1.00 75.71          \nATOM   2086  C   THR A 448      23.151  35.936  83.510  1.00 73.38          \nATOM   2087  O   THR A 448      22.112  36.587  83.411  1.00 75.34          \nATOM   2088  CB  THR A 448      25.161  37.347  83.070  1.00 82.86          \nATOM   2089  CG2 THR A 448      26.258  38.191  83.702  1.00 86.10          \nATOM   2090  OG1 THR A 448      25.748  36.421  82.150  1.00 80.45          \nATOM   2091  N   ASN A 449      23.257  34.675  83.086  1.00 69.37          \nATOM   2092  CA  ASN A 449      22.111  33.965  82.515  1.00 66.77          \nATOM   2093  C   ASN A 449      21.051  33.791  83.590  1.00 65.04          \nATOM   2094  O   ASN A 449      21.358  33.431  84.731  1.00 59.95          \nATOM   2095  CB  ASN A 449      22.549  32.618  81.872  1.00 70.44          \nATOM   2096  CG  ASN A 449      21.379  31.629  81.637  1.00 78.34          \nATOM   2097  ND2 ASN A 449      21.435  30.892  80.540  1.00 84.08          \nATOM   2098  OD1 ASN A 449      20.474  31.508  82.454  1.00 88.97          \nATOM   2099  N   THR A 450      19.800  34.043  83.217  1.00 58.17          \nATOM   2100  CA  THR A 450      18.667  33.962  84.139  1.00 53.94          \nATOM   2101  C   THR A 450      18.312  32.522  84.486  1.00 48.93          \nATOM   2102  O   THR A 450      18.079  32.212  85.658  1.00 43.96          \nATOM   2103  CB  THR A 450      17.445  34.676  83.523  1.00 56.65          \nATOM   2104  CG2 THR A 450      16.142  34.342  84.246  1.00 56.00          \nATOM   2105  OG1 THR A 450      17.654  36.092  83.583  1.00 57.49          \nATOM   2106  N   GLU A 451      18.265  31.644  83.489  1.00 38.10          \nATOM   2107  CA  GLU A 451      17.947  30.245  83.759  1.00 44.58          \nATOM   2108  C   GLU A 451      19.003  29.620  84.660  1.00 49.13          \nATOM   2109  O   GLU A 451      18.681  28.860  85.558  1.00 41.79          \nATOM   2110  CB  GLU A 451      17.825  29.435  82.462  1.00 53.05          \nATOM   2111  CG  GLU A 451      17.509  27.961  82.705  1.00 56.80          \nATOM   2112  CD  GLU A 451      16.999  27.262  81.472  1.00 63.47          \nATOM   2113  OE1 GLU A 451      17.539  27.533  80.384  1.00 68.10          \nATOM   2114  OE2 GLU A 451      16.063  26.441  81.574  1.00 68.11          \nATOM   2115  N   GLN A 452      20.265  29.940  84.405  1.00 48.87          \nATOM   2116  CA  GLN A 452      21.330  29.449  85.267  1.00 45.15          \nATOM   2117  C   GLN A 452      21.094  29.931  86.692  1.00 37.59          \nATOM   2118  O   GLN A 452      21.112  29.134  87.631  1.00 36.85          \nATOM   2119  CB  GLN A 452      22.691  29.932  84.766  1.00 54.02          \nATOM   2120  CG  GLN A 452      23.846  29.083  85.275  1.00 59.72          \nATOM   2121  CD  GLN A 452      23.830  27.678  84.685  1.00 66.42          \nATOM   2122  NE2 GLN A 452      24.641  26.794  85.253  1.00 71.16          \nATOM   2123  OE1 GLN A 452      23.092  27.390  83.741  1.00 68.56          \nATOM   2124  N   LEU A 453      20.855  31.233  86.833  1.00 37.19          \nATOM   2125  CA  LEU A 453      20.610  31.824  88.156  1.00 37.60          \nATOM   2126  C   LEU A 453      19.479  31.129  88.897  1.00 38.25          \nATOM   2127  O   LEU A 453      19.597  30.882  90.104  1.00 38.62          \nATOM   2128  CB  LEU A 453      20.288  33.316  88.040  1.00 39.93          \nATOM   2129  CG  LEU A 453      21.438  34.291  87.758  1.00 48.14          \nATOM   2130  CD1 LEU A 453      20.873  35.680  87.493  1.00 52.12          \nATOM   2131  CD2 LEU A 453      22.454  34.329  88.900  1.00 46.72          \nATOM   2132  N   VAL A 454      18.385  30.814  88.209  1.00 35.90          \nATOM   2133  CA  VAL A 454      17.227  30.244  88.907  1.00 35.73          \nATOM   2134  C   VAL A 454      17.473  28.801  89.355  1.00 34.84          \nATOM   2135  O   VAL A 454      16.995  28.390  90.398  1.00 31.19          \nATOM   2136  CB  VAL A 454      15.915  30.370  88.077  1.00 39.38          \nATOM   2137  CG1 VAL A 454      15.896  29.425  86.911  1.00 36.20          \nATOM   2138  CG2 VAL A 454      14.708  30.131  88.980  1.00 41.37          \nATOM   2139  N   PHE A 455      18.239  28.038  88.579  1.00 35.17          \nATOM   2140  CA  PHE A 455      18.611  26.690  88.994  1.00 32.16          \nATOM   2141  C   PHE A 455      19.444  26.762  90.274  1.00 33.42          \nATOM   2142  O   PHE A 455      19.201  26.019  91.235  1.00 30.99          \nATOM   2143  CB  PHE A 455      19.400  25.973  87.897  1.00 37.54          \nATOM   2144  CG  PHE A 455      18.539  25.229  86.912  1.00 39.82          \nATOM   2145  CD1 PHE A 455      18.319  23.870  87.048  1.00 38.12          \nATOM   2146  CD2 PHE A 455      17.969  25.888  85.835  1.00 46.05          \nATOM   2147  CE1 PHE A 455      17.539  23.181  86.125  1.00 44.62          \nATOM   2148  CE2 PHE A 455      17.185  25.204  84.902  1.00 47.79          \nATOM   2149  CZ  PHE A 455      16.974  23.849  85.050  1.00 45.66          \nATOM   2150  N   ILE A 456      20.420  27.664  90.299  1.00 32.88          \nATOM   2151  CA  ILE A 456      21.280  27.840  91.464  1.00 33.37          \nATOM   2152  C   ILE A 456      20.463  28.313  92.661  1.00 32.06          \nATOM   2153  O   ILE A 456      20.636  27.811  93.766  1.00 33.98          \nATOM   2154  CB  ILE A 456      22.412  28.856  91.180  1.00 40.05          \nATOM   2155  CG1 ILE A 456      23.277  28.404  89.986  1.00 48.53          \nATOM   2156  CG2 ILE A 456      23.282  29.066  92.406  1.00 42.34          \nATOM   2157  CD1 ILE A 456      24.037  27.112  90.209  1.00 55.51          \nATOM   2158  N   ALA A 457      19.573  29.277  92.455  1.00 35.28          \nATOM   2159  CA  ALA A 457      18.740  29.794  93.543  1.00 32.57          \nATOM   2160  C   ALA A 457      17.816  28.715  94.097  1.00 37.45          \nATOM   2161  O   ALA A 457      17.621  28.634  95.314  1.00 33.94          \nATOM   2162  CB  ALA A 457      17.939  30.983  93.080  1.00 32.71          \nATOM   2163  N   ALA A 458      17.256  27.890  93.214  1.00 32.28          \nATOM   2164  CA  ALA A 458      16.378  26.795  93.626  1.00 33.30          \nATOM   2165  C   ALA A 458      17.141  25.761  94.451  1.00 32.41          \nATOM   2166  O   ALA A 458      16.610  25.167  95.393  1.00 31.55          \nATOM   2167  CB  ALA A 458      15.757  26.138  92.406  1.00 36.26          \nATOM   2168  N   LEU A 459      18.395  25.547  94.069  1.00 30.80          \nATOM   2169  CA  LEU A 459      19.247  24.597  94.770  1.00 31.07          \nATOM   2170  C   LEU A 459      19.593  25.152  96.154  1.00 33.93          \nATOM   2171  O   LEU A 459      19.428  24.473  97.174  1.00 34.51          \nATOM   2172  CB  LEU A 459      20.511  24.370  93.952  1.00 38.52          \nATOM   2173  CG  LEU A 459      21.136  22.985  93.790  1.00 47.11          \nATOM   2174  CD1 LEU A 459      20.126  21.846  93.666  1.00 47.05          \nATOM   2175  CD2 LEU A 459      22.010  23.054  92.537  1.00 47.73          \nATOM   2176  N   ASN A 460      20.059  26.397  96.189  1.00 34.11          \nATOM   2177  CA  ASN A 460      20.372  27.058  97.454  1.00 33.22          \nATOM   2178  C   ASN A 460      19.196  27.032  98.428  1.00 31.78          \nATOM   2179  O   ASN A 460      19.357  26.743  99.623  1.00 33.63          \nATOM   2180  CB  ASN A 460      20.757  28.519  97.223  1.00 34.71          \nATOM   2181  CG  ASN A 460      22.210  28.699  96.830  1.00 33.35          \nATOM   2182  ND2 ASN A 460      22.503  29.807  96.175  1.00 40.26          \nATOM   2183  OD1 ASN A 460      23.061  27.869  97.147  1.00 37.72          \nATOM   2184  N   ILE A 461      18.008  27.341  97.920  1.00 26.87          \nATOM   2185  CA  ILE A 461      16.846  27.490  98.781  1.00 26.71          \nATOM   2186  C   ILE A 461      16.299  26.135  99.253  1.00 32.68          \nATOM   2187  O   ILE A 461      15.742  26.035 100.363  1.00 32.85          \nATOM   2188  CB  ILE A 461      15.755  28.403  98.152  1.00 32.82          \nATOM   2189  CG1 ILE A 461      14.780  28.872  99.232  1.00 31.07          \nATOM   2190  CG2 ILE A 461      15.058  27.709  96.982  1.00 36.08          \nATOM   2191  CD1 ILE A 461      13.757  29.875  98.779  1.00 26.32          \nATOM   2192  N   SER A 462      16.494  25.083  98.471  1.00 27.09          \nATOM   2193  CA  SER A 462      16.176  23.736  98.925  1.00 27.29          \nATOM   2194  C   SER A 462      17.063  23.386 100.122  1.00 31.02          \nATOM   2195  O   SER A 462      16.602  22.810 101.108  1.00 29.00          \nATOM   2196  CB  SER A 462      16.401  22.700  97.825  1.00 38.41          \nATOM   2197  OG  SER A 462      15.718  23.041  96.635  1.00 38.84          \nATOM   2198  N   TYR A 463      18.343  23.727 100.019  1.00 32.46          \nATOM   2199  CA  TYR A 463      19.332  23.489 101.061  1.00 30.27          \nATOM   2200  C   TYR A 463      19.015  24.320 102.302  1.00 32.18          \nATOM   2201  O   TYR A 463      19.180  23.855 103.444  1.00 31.15          \nATOM   2202  CB  TYR A 463      20.713  23.834 100.501  1.00 31.64          \nATOM   2203  CG  TYR A 463      21.880  23.854 101.472  1.00 30.54          \nATOM   2204  CD1 TYR A 463      22.012  22.916 102.473  1.00 34.82          \nATOM   2205  CD2 TYR A 463      22.886  24.797 101.314  1.00 36.53          \nATOM   2206  CE1 TYR A 463      23.107  22.944 103.340  1.00 37.95          \nATOM   2207  CE2 TYR A 463      23.973  24.829 102.150  1.00 36.53          \nATOM   2208  CZ  TYR A 463      24.080  23.906 103.167  1.00 37.14          \nATOM   2209  OH  TYR A 463      25.179  23.955 103.981  1.00 45.00          \nATOM   2210  N   GLU A 464      18.547  25.544 102.081  1.00 26.80          \nATOM   2211  CA  GLU A 464      18.104  26.413 103.162  1.00 27.06          \nATOM   2212  C   GLU A 464      16.923  25.804 103.905  1.00 34.84          \nATOM   2213  O   GLU A 464      16.882  25.799 105.152  1.00 30.22          \nATOM   2214  CB  GLU A 464      17.725  27.785 102.613  1.00 28.27          \nATOM   2215  CG  GLU A 464      18.910  28.689 102.375  1.00 28.90          \nATOM   2216  CD  GLU A 464      18.498  30.070 101.918  1.00 35.17          \nATOM   2217  OE1 GLU A 464      17.645  30.688 102.589  1.00 40.53          \nATOM   2218  OE2 GLU A 464      19.010  30.532 100.877  1.00 41.27          \nATOM   2219  N   LEU A 465      15.967  25.275 103.159  1.00 26.67          \nATOM   2220  CA  LEU A 465      14.790  24.660 103.753  1.00 26.74          \nATOM   2221  C   LEU A 465      15.187  23.434 104.576  1.00 26.94          \nATOM   2222  O   LEU A 465      14.635  23.197 105.638  1.00 28.47          \nATOM   2223  CB  LEU A 465      13.768  24.285 102.677  1.00 31.16          \nATOM   2224  CG  LEU A 465      12.494  23.584 103.158  1.00 27.03          \nATOM   2225  CD1 LEU A 465      11.663  24.500 104.042  1.00 33.15          \nATOM   2226  CD2 LEU A 465      11.669  23.092 101.991  1.00 29.31          \nATOM   2227  N   ALA A 466      16.143  22.656 104.071  1.00 31.03          \nATOM   2228  CA  ALA A 466      16.630  21.491 104.794  1.00 28.84          \nATOM   2229  C   ALA A 466      17.223  21.937 106.125  1.00 28.19          \nATOM   2230  O   ALA A 466      16.938  21.353 107.176  1.00 31.01          \nATOM   2231  CB  ALA A 466      17.668  20.750 103.988  1.00 33.18          \nATOM   2232  N   GLN A 467      18.039  22.984 106.074  1.00 31.41          \nATOM   2233  CA  GLN A 467      18.667  23.539 107.270  1.00 34.64          \nATOM   2234  C   GLN A 467      17.633  24.069 108.250  1.00 37.10          \nATOM   2235  O   GLN A 467      17.732  23.853 109.469  1.00 33.38          \nATOM   2236  CB  GLN A 467      19.616  24.668 106.878  1.00 31.54          \nATOM   2237  CG  GLN A 467      20.882  24.193 106.211  1.00 30.65          \nATOM   2238  CD  GLN A 467      21.710  25.333 105.657  1.00 36.23          \nATOM   2239  NE2 GLN A 467      21.549  25.621 104.372  1.00 34.65          \nATOM   2240  OE1 GLN A 467      22.488  25.949 106.381  1.00 38.10          \nATOM   2241  N   GLU A 468      16.637  24.769 107.725  1.00 29.56          \nATOM   2242  CA  GLU A 468      15.615  25.354 108.570  1.00 28.70          \nATOM   2243  C   GLU A 468      14.817  24.256 109.267  1.00 31.96          \nATOM   2244  O   GLU A 468      14.463  24.381 110.437  1.00 28.49          \nATOM   2245  CB  GLU A 468      14.681  26.245 107.767  1.00 31.63          \nATOM   2246  CG  GLU A 468      13.781  27.118 108.615  1.00 31.37          \nATOM   2247  CD  GLU A 468      14.557  28.130 109.428  1.00 34.78          \nATOM   2248  OE1 GLU A 468      15.594  28.633 108.933  1.00 35.46          \nATOM   2249  OE2 GLU A 468      14.126  28.421 110.559  1.00 36.63          \nATOM   2250  N   LYS A 469      14.531  23.179 108.534  1.00 28.19          \nATOM   2251  CA  LYS A 469      13.800  22.059 109.140  1.00 29.60          \nATOM   2252  C   LYS A 469      14.623  21.383 110.233  1.00 30.67          \nATOM   2253  O   LYS A 469      14.072  20.941 111.245  1.00 28.59          \nATOM   2254  CB  LYS A 469      13.376  21.027 108.073  1.00 34.48          \nATOM   2255  CG  LYS A 469      12.146  21.448 107.253  1.00 38.13          \nATOM   2256  CD  LYS A 469      11.849  20.463 106.134  1.00 40.70          \nATOM   2257  CE  LYS A 469      10.491  20.743 105.498  1.00 42.07          \nATOM   2258  NZ  LYS A 469      10.204  19.871 104.339  1.00 44.13          \nATOM   2259  N   ALA A 470      15.935  21.300 110.034  1.00 30.71          \nATOM   2260  CA  ALA A 470      16.823  20.762 111.068  1.00 33.09          \nATOM   2261  C   ALA A 470      16.806  21.669 112.285  1.00 35.28          \nATOM   2262  O   ALA A 470      16.830  21.192 113.427  1.00 35.77          \nATOM   2263  CB  ALA A 470      18.235  20.630 110.535  1.00 38.25          \nATOM   2264  N   LYS A 471      16.758  22.976 112.045  1.00 30.76          \nATOM   2265  CA  LYS A 471      16.716  23.949 113.122  1.00 31.00          \nATOM   2266  C   LYS A 471      15.467  23.761 113.979  1.00 37.70          \nATOM   2267  O   LYS A 471      15.527  23.789 115.211  1.00 30.82          \nATOM   2268  CB  LYS A 471      16.758  25.365 112.568  1.00 30.92          \nATOM   2269  CG  LYS A 471      16.663  26.429 113.628  1.00 39.45          \nATOM   2270  CD  LYS A 471      16.759  27.825 113.044  1.00 46.07          \nATOM   2271  CE  LYS A 471      18.168  28.168 112.614  1.00 49.47          \nATOM   2272  NZ  LYS A 471      18.363  29.632 112.558  1.00 50.87          \nATOM   2273  N   THR A 472      14.333  23.567 113.305  1.00 31.07          \nATOM   2274  CA  THR A 472      13.073  23.323 114.011  1.00 30.70          \nATOM   2275  C   THR A 472      13.152  22.074 114.873  1.00 32.59          \nATOM   2276  O   THR A 472      12.723  22.088 116.029  1.00 31.53          \nATOM   2277  CB  THR A 472      11.912  23.175 113.008  1.00 39.60          \nATOM   2278  CG2 THR A 472      10.564  23.214 113.711  1.00 42.79          \nATOM   2279  OG1 THR A 472      11.973  24.245 112.054  1.00 42.39          \nATOM   2280  N   ARG A 473      13.696  20.997 114.318  1.00 34.56          \nATOM   2281  CA  ARG A 473      13.876  19.762 115.073  1.00 36.15          \nATOM   2282  C   ARG A 473      14.798  19.990 116.275  1.00 32.52          \nATOM   2283  O   ARG A 473      14.530  19.510 117.376  1.00 35.28          \nATOM   2284  CB  ARG A 473      14.439  18.656 114.173  1.00 40.74          \nATOM   2285  CG  ARG A 473      13.475  18.221 113.077  1.00 54.39          \nATOM   2286  CD  ARG A 473      13.986  17.064 112.239  1.00 60.62          \nATOM   2287  NE  ARG A 473      13.416  17.108 110.886  1.00 69.38          \nATOM   2288  CZ  ARG A 473      12.211  16.633 110.569  1.00 72.01          \nATOM   2289  NH1 ARG A 473      11.456  16.040 111.493  1.00 75.17          \nATOM   2290  NH2 ARG A 473      11.791  16.711 109.313  1.00 70.86          \nATOM   2291  N   ASP A 474      15.879  20.731 116.052  1.00 33.01          \nATOM   2292  CA  ASP A 474      16.837  21.009 117.111  1.00 34.01          \nATOM   2293  C   ASP A 474      16.222  21.853 118.217  1.00 34.26          \nATOM   2294  O   ASP A 474      16.470  21.603 119.408  1.00 32.73          \nATOM   2295  CB  ASP A 474      18.075  21.702 116.544  1.00 34.83          \nATOM   2296  CG  ASP A 474      18.891  20.794 115.626  1.00 35.65          \nATOM   2297  OD1 ASP A 474      18.609  19.580 115.562  1.00 38.36          \nATOM   2298  OD2 ASP A 474      19.831  21.298 115.000  1.00 29.73          \nATOM   2299  N   TYR A 475      15.418  22.845 117.850  1.00 32.02          \nATOM   2300  CA  TYR A 475      14.769  23.690 118.845  1.00 32.33          \nATOM   2301  C   TYR A 475      13.881  22.838 119.752  1.00 40.36          \nATOM   2302  O   TYR A 475      13.965  22.911 120.979  1.00 39.10          \nATOM   2303  CB  TYR A 475      13.934  24.781 118.173  1.00 33.35          \nATOM   2304  CG  TYR A 475      13.567  25.921 119.097  1.00 37.11          \nATOM   2305  CD1 TYR A 475      14.319  27.086 119.131  1.00 42.08          \nATOM   2306  CD2 TYR A 475      12.476  25.829 119.953  1.00 47.87          \nATOM   2307  CE1 TYR A 475      13.993  28.136 119.975  1.00 48.06          \nATOM   2308  CE2 TYR A 475      12.143  26.872 120.820  1.00 43.70          \nATOM   2309  CZ  TYR A 475      12.905  28.023 120.810  1.00 50.13          \nATOM   2310  OH  TYR A 475      12.582  29.063 121.654  1.00 57.51          \nATOM   2311  N   ALA A 476      13.041  22.025 119.123  1.00 40.27          \nATOM   2312  CA  ALA A 476      12.099  21.166 119.822  1.00 40.44          \nATOM   2313  C   ALA A 476      12.815  20.162 120.714  1.00 36.71          \nATOM   2314  O   ALA A 476      12.431  19.970 121.875  1.00 43.84          \nATOM   2315  CB  ALA A 476      11.211  20.438 118.835  1.00 45.99          \nATOM   2316  N   ALA A 477      13.850  19.518 120.182  1.00 36.10          \nATOM   2317  CA  ALA A 477      14.599  18.528 120.955  1.00 36.13          \nATOM   2318  C   ALA A 477      15.238  19.168 122.183  1.00 37.36          \nATOM   2319  O   ALA A 477      15.318  18.550 123.238  1.00 38.52          \nATOM   2320  CB  ALA A 477      15.655  17.880 120.085  1.00 33.88          \nATOM   2321  N   SER A 478      15.688  20.410 122.035  1.00 34.11          \nATOM   2322  CA  SER A 478      16.376  21.106 123.105  1.00 33.23          \nATOM   2323  C   SER A 478      15.395  21.485 124.202  1.00 37.40          \nATOM   2324  O   SER A 478      15.632  21.221 125.381  1.00 36.28          \nATOM   2325  CB  SER A 478      17.069  22.358 122.583  1.00 39.79          \nATOM   2326  OG  SER A 478      17.709  23.061 123.632  1.00 36.32          \nATOM   2327  N   MET A 479      14.284  22.095 123.819  1.00 35.46          \nATOM   2328  CA  MET A 479      13.288  22.513 124.777  1.00 39.41          \nATOM   2329  C   MET A 479      12.671  21.292 125.462  1.00 47.27          \nATOM   2330  O   MET A 479      12.369  21.353 126.649  1.00 48.40          \nATOM   2331  CB  MET A 479      12.220  23.393 124.121  1.00 42.27          \nATOM   2332  CG  MET A 479      12.754  24.738 123.603  1.00 50.39          \nATOM   2333  SD  MET A 479      13.722  25.670 124.819  1.00 51.36          \nATOM   2334  CE  MET A 479      14.641  26.795 123.780  1.00 66.29          \nATOM   2335  N   GLU A 480      12.522  20.184 124.737  1.00 45.90          \nATOM   2336  CA  GLU A 480      12.070  18.935 125.357  1.00 47.78          \nATOM   2337  C   GLU A 480      12.974  18.592 126.555  1.00 46.49          \nATOM   2338  O   GLU A 480      12.490  18.273 127.643  1.00 45.21          \nATOM   2339  CB  GLU A 480      12.041  17.783 124.344  1.00 46.05          \nATOM   2340  CG  GLU A 480      11.620  16.392 124.880  1.00 52.65          \nATOM   2341  CD  GLU A 480      10.296  16.378 125.651  1.00 71.24          \nATOM   2342  OE1 GLU A 480      10.156  17.116 126.655  1.00 74.87          \nATOM   2343  OE2 GLU A 480       9.396  15.597 125.264  1.00 78.00          \nATOM   2344  N   GLN A 481      14.285  18.700 126.346  1.00 37.40          \nATOM   2345  CA  GLN A 481      15.251  18.427 127.410  1.00 36.72          \nATOM   2346  C   GLN A 481      15.100  19.376 128.612  1.00 38.22          \nATOM   2347  O   GLN A 481      15.255  18.960 129.763  1.00 34.51          \nATOM   2348  CB  GLN A 481      16.681  18.488 126.862  1.00 38.04          \nATOM   2349  CG  GLN A 481      17.201  17.159 126.319  1.00 38.18          \nATOM   2350  CD  GLN A 481      17.331  16.091 127.392  1.00 40.78          \nATOM   2351  NE2 GLN A 481      16.653  14.967 127.189  1.00 40.24          \nATOM   2352  OE1 GLN A 481      18.034  16.279 128.378  1.00 37.40          \nATOM   2353  N   ARG A 482      14.799  20.644 128.341  1.00 34.44          \nATOM   2354  CA  ARG A 482      14.583  21.599 129.425  1.00 36.82          \nATOM   2355  C   ARG A 482      13.324  21.214 130.212  1.00 33.39          \nATOM   2356  O   ARG A 482      13.304  21.286 131.443  1.00 34.47          \nATOM   2357  CB  ARG A 482      14.446  23.029 128.886  1.00 39.95          \nATOM   2358  CG  ARG A 482      15.534  23.474 127.919  1.00 42.05          \nATOM   2359  CD  ARG A 482      16.831  23.843 128.611  1.00 46.47          \nATOM   2360  NE  ARG A 482      17.567  22.674 129.070  1.00 52.05          \nATOM   2361  CZ  ARG A 482      18.185  21.813 128.279  1.00 48.36          \nATOM   2362  NH1 ARG A 482      18.153  21.972 126.953  1.00 44.99          \nATOM   2363  NH2 ARG A 482      18.829  20.781 128.799  1.00 45.78          \nATOM   2364  N   ILE A 483      12.287  20.780 129.489  1.00 33.21          \nATOM   2365  CA  ILE A 483      11.035  20.381 130.144  1.00 36.50          \nATOM   2366  C   ILE A 483      11.277  19.185 131.046  1.00 32.65          \nATOM   2367  O   ILE A 483      10.748  19.128 132.150  1.00 32.96          \nATOM   2368  CB  ILE A 483       9.903  20.041 129.120  1.00 46.65          \nATOM   2369  CG1 ILE A 483       9.550  21.269 128.257  1.00 54.93          \nATOM   2370  CG2 ILE A 483       8.644  19.472 129.819  1.00 46.77          \nATOM   2371  CD1 ILE A 483       9.494  22.600 129.017  1.00 52.25          \nATOM   2372  N   ARG A 484      12.080  18.239 130.577  1.00 36.69          \nATOM   2373  CA  ARG A 484      12.443  17.081 131.387  1.00 37.53          \nATOM   2374  C   ARG A 484      13.211  17.469 132.642  1.00 32.61          \nATOM   2375  O   ARG A 484      13.053  16.826 133.683  1.00 32.03          \nATOM   2376  CB  ARG A 484      13.270  16.103 130.541  1.00 37.00          \nATOM   2377  CG  ARG A 484      12.520  15.534 129.351  1.00 48.07          \nATOM   2378  CD  ARG A 484      11.383  14.668 129.795  1.00 62.10          \nATOM   2379  NE  ARG A 484      11.834  13.641 130.725  1.00 77.82          \nATOM   2380  CZ  ARG A 484      12.231  12.422 130.379  1.00 73.33          \nATOM   2381  NH1 ARG A 484      12.631  11.562 131.302  1.00 62.24          \nATOM   2382  NH2 ARG A 484      12.226  12.058 129.093  1.00 61.03          \nATOM   2383  N   MET A 485      14.041  18.504 132.566  1.00 31.83          \nATOM   2384  CA  MET A 485      14.791  18.932 133.738  1.00 31.34          \nATOM   2385  C   MET A 485      13.854  19.590 134.729  1.00 30.81          \nATOM   2386  O   MET A 485      13.992  19.382 135.930  1.00 32.29          \nATOM   2387  CB  MET A 485      15.911  19.908 133.386  1.00 38.82          \nATOM   2388  CG  MET A 485      16.810  20.234 134.592  1.00 54.53          \nATOM   2389  SD  MET A 485      17.715  18.773 135.179  1.00 55.68          \nATOM   2390  CE  MET A 485      17.655  18.959 136.956  1.00 66.38          \nATOM   2391  N   LEU A 486      12.916  20.389 134.235  1.00 30.29          \nATOM   2392  CA  LEU A 486      11.912  21.002 135.090  1.00 30.64          \nATOM   2393  C   LEU A 486      11.145  19.919 135.806  1.00 32.41          \nATOM   2394  O   LEU A 486      10.925  19.998 137.018  1.00 35.63          \nATOM   2395  CB  LEU A 486      10.916  21.842 134.305  1.00 35.88          \nATOM   2396  CG  LEU A 486      11.423  23.150 133.728  1.00 41.73          \nATOM   2397  CD1 LEU A 486      10.298  23.811 132.952  1.00 44.36          \nATOM   2398  CD2 LEU A 486      11.938  24.057 134.827  1.00 36.51          \nATOM   2399  N   GLN A 487      10.724  18.912 135.053  1.00 29.67          \nATOM   2400  CA  GLN A 487      10.062  17.773 135.672  1.00 28.18          \nATOM   2401  C   GLN A 487      10.985  17.197 136.727  1.00 27.88          \nATOM   2402  O   GLN A 487      10.616  17.158 137.882  1.00 39.16          \nATOM   2403  CB  GLN A 487       9.655  16.708 134.647  1.00 32.95          \nATOM   2404  CG  GLN A 487       8.570  17.168 133.666  1.00 47.04          \nATOM   2405  CD  GLN A 487       8.231  16.131 132.612  1.00 49.37          \nATOM   2406  NE2 GLN A 487       6.942  15.982 132.320  1.00 52.67          \nATOM   2407  OE1 GLN A 487       9.116  15.471 132.058  1.00 49.30          \nATOM   2408  N   GLN A 488      12.198  16.815 136.337  1.00 32.54          \nATOM   2409  CA  GLN A 488      13.156  16.225 137.295  1.00 33.58          \nATOM   2410  C   GLN A 488      13.390  17.068 138.566  1.00 33.41          \nATOM   2411  O   GLN A 488      13.615  16.523 139.663  1.00 31.05          \nATOM   2412  CB  GLN A 488      14.477  15.878 136.582  1.00 41.28          \nATOM   2413  CG  GLN A 488      14.348  14.549 135.837  1.00 53.65          \nATOM   2414  CD  GLN A 488      15.648  14.043 135.224  1.00 61.97          \nATOM   2415  NE2 GLN A 488      15.528  13.278 134.143  1.00 55.99          \nATOM   2416  OE1 GLN A 488      16.738  14.347 135.699  1.00 64.84          \nATOM   2417  N   THR A 489      13.290  18.385 138.454  1.00 35.92          \nATOM   2418  CA  THR A 489      13.445  19.238 139.628  1.00 33.75          \nATOM   2419  C   THR A 489      12.232  19.115 140.559  1.00 35.04          \nATOM   2420  O   THR A 489      12.367  19.141 141.789  1.00 31.96          \nATOM   2421  CB  THR A 489      13.702  20.684 139.199  1.00 32.82          \nATOM   2422  CG2 THR A 489      13.698  21.642 140.377  1.00 41.13          \nATOM   2423  OG1 THR A 489      14.983  20.745 138.575  1.00 32.03          \nATOM   2424  N   ILE A 490      11.051  18.956 139.971  1.00 31.33          \nATOM   2425  CA  ILE A 490       9.847  18.689 140.746  1.00 32.40          \nATOM   2426  C   ILE A 490       9.935  17.392 141.574  1.00 37.70          \nATOM   2427  O   ILE A 490       9.689  17.440 142.782  1.00 33.29          \nATOM   2428  CB  ILE A 490       8.550  18.691 139.881  1.00 39.74          \nATOM   2429  CG1 ILE A 490       8.227  20.105 139.394  1.00 45.63          \nATOM   2430  CG2 ILE A 490       7.355  18.183 140.692  1.00 45.49          \nATOM   2431  CD1 ILE A 490       7.238  20.131 138.248  1.00 54.98          \nATOM   2432  N   GLU A 491      10.279  16.250 140.969  1.00 35.37          \nATOM   2433  CA  GLU A 491      10.339  15.009 141.758  1.00 38.92          \nATOM   2434  C   GLU A 491      11.429  15.114 142.819  1.00 30.99          \nATOM   2435  O   GLU A 491      11.313  14.495 143.868  1.00 34.35          \nATOM   2436  CB  GLU A 491      10.574  13.724 140.933  1.00 49.16          \nATOM   2437  CG  GLU A 491       9.857  13.585 139.623  1.00 64.07          \nATOM   2438  CD  GLU A 491      10.547  14.387 138.592  1.00 82.89          \nATOM   2439  OE1 GLU A 491      11.252  15.289 139.071  1.00 97.45          \nATOM   2440  OE2 GLU A 491      10.486  14.075 137.370  1.00 81.01          \nATOM   2441  N   GLN A 492      12.476  15.895 142.547  1.00 33.64          \nATOM   2442  CA  GLN A 492      13.524  16.116 143.548  1.00 36.42          \nATOM   2443  C   GLN A 492      12.971  16.863 144.752  1.00 36.34          \nATOM   2444  O   GLN A 492      13.260  16.501 145.884  1.00 34.47          \nATOM   2445  CB  GLN A 492      14.725  16.885 142.977  1.00 36.19          \nATOM   2446  CG  GLN A 492      15.821  16.012 142.393  1.00 50.97          \nATOM   2447  CD  GLN A 492      16.346  14.981 143.392  1.00 56.00          \nATOM   2448  NE2 GLN A 492      16.430  13.728 142.949  1.00 51.40          \nATOM   2449  OE1 GLN A 492      16.658  15.309 144.539  1.00 65.41          \nATOM   2450  N   ALA A 493      12.188  17.906 144.496  1.00 37.46          \nATOM   2451  CA  ALA A 493      11.565  18.687 145.559  1.00 39.23          \nATOM   2452  C   ALA A 493      10.699  17.785 146.428  1.00 36.97          \nATOM   2453  O   ALA A 493      10.702  17.896 147.648  1.00 36.99          \nATOM   2454  CB  ALA A 493      10.728  19.818 144.950  1.00 33.61          \nATOM   2455  N   LEU A 494       9.978  16.873 145.788  1.00 33.30          \nATOM   2456  CA  LEU A 494       9.087  15.962 146.495  1.00 36.03          \nATOM   2457  C   LEU A 494       9.857  14.875 147.233  1.00 36.54          \nATOM   2458  O   LEU A 494       9.461  14.478 148.322  1.00 36.74          \nATOM   2459  CB  LEU A 494       8.099  15.329 145.505  1.00 41.13          \nATOM   2460  CG  LEU A 494       7.169  16.320 144.808  1.00 44.13          \nATOM   2461  CD1 LEU A 494       6.387  15.649 143.677  1.00 46.40          \nATOM   2462  CD2 LEU A 494       6.226  16.960 145.819  1.00 45.16          \nATOM   2463  N   LEU A 495      10.951  14.396 146.660  1.00 34.92          \nATOM   2464  CA  LEU A 495      11.779  13.393 147.323  1.00 39.40          \nATOM   2465  C   LEU A 495      12.465  13.984 148.544  1.00 33.79          \nATOM   2466  O   LEU A 495      12.521  13.356 149.594  1.00 31.82          \nATOM   2467  CB  LEU A 495      12.841  12.845 146.371  1.00 41.38          \nATOM   2468  CG  LEU A 495      12.372  11.835 145.317  1.00 48.57          \nATOM   2469  CD1 LEU A 495      13.457  11.617 144.280  1.00 46.71          \nATOM   2470  CD2 LEU A 495      11.999  10.522 145.995  1.00 51.25          \nATOM   2471  N   GLU A 496      13.002  15.189 148.369  1.00 31.31          \nATOM   2472  CA  GLU A 496      13.686  15.895 149.450  1.00 30.89          \nATOM   2473  C   GLU A 496      12.735  16.231 150.591  1.00 34.34          \nATOM   2474  O   GLU A 496      13.081  16.134 151.769  1.00 32.92          \nATOM   2475  CB  GLU A 496      14.296  17.187 148.916  1.00 35.20          \nATOM   2476  CG  GLU A 496      15.683  17.000 148.342  1.00 38.87          \nATOM   2477  CD  GLU A 496      16.690  16.675 149.435  1.00 36.69          \nATOM   2478  OE1 GLU A 496      17.129  17.618 150.116  1.00 39.34          \nATOM   2479  OE2 GLU A 496      17.027  15.487 149.610  1.00 36.98          \nATOM   2480  N   GLN A 497      11.533  16.652 150.213  1.00 32.08          \nATOM   2481  CA  GLN A 497      10.504  16.978 151.190  1.00 34.40          \nATOM   2482  C   GLN A 497      10.154  15.755 152.030  1.00 36.04          \nATOM   2483  O   GLN A 497      10.038  15.836 153.267  1.00 38.64          \nATOM   2484  CB  GLN A 497       9.265  17.501 150.476  1.00 39.62          \nATOM   2485  CG  GLN A 497       8.023  17.572 151.340  1.00 51.42          \nATOM   2486  CD  GLN A 497       6.894  18.296 150.652  1.00 57.96          \nATOM   2487  NE2 GLN A 497       6.306  19.262 151.344  1.00 51.57          \nATOM   2488  OE1 GLN A 497       6.560  18.003 149.490  1.00 62.84          \nATOM   2489  N   GLY A 498       9.995  14.617 151.365  1.00 38.12          \nATOM   2490  CA  GLY A 498       9.710  13.371 152.054  1.00 35.72          \nATOM   2491  C   GLY A 498      10.849  12.971 152.970  1.00 38.29          \nATOM   2492  O   GLY A 498      10.624  12.611 154.132  1.00 40.23          \nATOM   2493  N   ARG A 499      12.074  13.047 152.467  1.00 38.76          \nATOM   2494  CA  ARG A 499      13.253  12.683 153.243  1.00 39.39          \nATOM   2495  C   ARG A 499      13.343  13.492 154.525  1.00 36.82          \nATOM   2496  O   ARG A 499      13.570  12.935 155.603  1.00 38.93          \nATOM   2497  CB  ARG A 499      14.527  12.894 152.417  1.00 33.58          \nATOM   2498  CG  ARG A 499      15.795  12.453 153.146  1.00 38.07          \nATOM   2499  CD  ARG A 499      17.049  12.794 152.364  1.00 36.25          \nATOM   2500  NE  ARG A 499      17.147  14.222 152.089  1.00 29.46          \nATOM   2501  CZ  ARG A 499      17.604  15.122 152.959  1.00 32.09          \nATOM   2502  NH1 ARG A 499      17.995  14.750 154.171  1.00 33.14          \nATOM   2503  NH2 ARG A 499      17.649  16.399 152.615  1.00 32.99          \nATOM   2504  N   ILE A 500      13.155  14.804 154.417  1.00 36.63          \nATOM   2505  CA  ILE A 500      13.290  15.691 155.579  1.00 37.63          \nATOM   2506  C   ILE A 500      12.115  15.572 156.541  1.00 34.32          \nATOM   2507  O   ILE A 500      12.315  15.376 157.751  1.00 43.65          \nATOM   2508  CB  ILE A 500      13.452  17.164 155.121  1.00 39.08          \nATOM   2509  CG1 ILE A 500      14.776  17.333 154.379  1.00 34.51          \nATOM   2510  CG2 ILE A 500      13.398  18.112 156.332  1.00 32.66          \nATOM   2511  CD1 ILE A 500      14.985  18.702 153.761  1.00 37.49          \nATOM   2512  N   THR A 501      10.893  15.692 156.033  1.00 35.99          \nATOM   2513  CA  THR A 501       9.716  15.730 156.901  1.00 46.00          \nATOM   2514  C   THR A 501       9.434  14.396 157.593  1.00 49.82          \nATOM   2515  O   THR A 501       8.814  14.368 158.667  1.00 48.80          \nATOM   2516  CB  THR A 501       8.438  16.154 156.148  1.00 45.94          \nATOM   2517  CG2 THR A 501       8.577  17.560 155.566  1.00 47.31          \nATOM   2518  OG1 THR A 501       8.170  15.223 155.099  1.00 43.57          \nATOM   2519  N   GLU A 502       9.894  13.294 157.012  1.00 43.32          \nATOM   2520  CA  GLU A 502       9.623  11.981 157.591  1.00 51.63          \nATOM   2521  C   GLU A 502      10.577  11.646 158.736  1.00 52.01          \nATOM   2522  O   GLU A 502      10.424  10.616 159.378  1.00 54.64          \nATOM   2523  CB  GLU A 502       9.661  10.891 156.515  1.00 55.98          \nATOM   2524  CG  GLU A 502      11.035  10.280 156.259  1.00 62.58          \nATOM   2525  CD  GLU A 502      11.094   9.469 154.953  1.00 70.96          \nATOM   2526  OE1 GLU A 502      10.027   9.238 154.338  1.00 65.98          \nATOM   2527  OE2 GLU A 502      12.209   9.069 154.552  1.00 75.32          \nATOM   2528  N   LYS A 503      11.564  12.507 158.966  1.00 44.79          \nATOM   2529  CA  LYS A 503      12.438  12.351 160.135  1.00 47.82          \nATOM   2530  C   LYS A 503      11.637  12.587 161.398  1.00 44.12          \nATOM   2531  O   LYS A 503      10.892  13.562 161.502  1.00 44.30          \nATOM   2532  CB  LYS A 503      13.602  13.345 160.112  1.00 47.96          \nATOM   2533  CG  LYS A 503      14.657  13.104 159.046  1.00 50.00          \nATOM   2534  CD  LYS A 503      15.707  14.199 159.136  1.00 55.52          \nATOM   2535  CE  LYS A 503      16.802  14.044 158.103  1.00 53.09          \nATOM   2536  NZ  LYS A 503      17.730  15.202 158.184  1.00 49.68          \nATOM   2537  N   THR A 504      11.792  11.692 162.365  1.00 45.44          \nATOM   2538  CA  THR A 504      11.108  11.831 163.648  1.00 44.23          \nATOM   2539  C   THR A 504      12.100  12.360 164.672  1.00 42.48          \nATOM   2540  O   THR A 504      13.240  11.900 164.732  1.00 45.29          \nATOM   2541  CB  THR A 504      10.570  10.487 164.136  1.00 50.93          \nATOM   2542  CG2 THR A 504       9.682   9.851 163.073  1.00 44.17          \nATOM   2543  OG1 THR A 504      11.669   9.616 164.418  1.00 64.91          \nATOM   2544  N   ASN A 505      11.675  13.338 165.454  1.00 37.74          \nATOM   2545  CA  ASN A 505      12.519  13.862 166.514  1.00 35.47          \nATOM   2546  C   ASN A 505      12.773  12.783 167.559  1.00 38.71          \nATOM   2547  O   ASN A 505      11.842  12.122 168.015  1.00 44.22          \nATOM   2548  CB  ASN A 505      11.874  15.082 167.162  1.00 33.74          \nATOM   2549  CG  ASN A 505      11.680  16.219 166.196  1.00 34.85          \nATOM   2550  ND2 ASN A 505      10.774  17.131 166.513  1.00 39.16          \nATOM   2551  OD1 ASN A 505      12.339  16.276 165.156  1.00 40.94          \nATOM   2552  N   GLN A 506      14.041  12.592 167.904  1.00 39.36          \nATOM   2553  CA  GLN A 506      14.437  11.604 168.899  1.00 42.22          \nATOM   2554  C   GLN A 506      14.307  12.164 170.311  1.00 36.47          \nATOM   2555  O   GLN A 506      14.229  13.375 170.493  1.00 36.40          \nATOM   2556  CB  GLN A 506      15.894  11.194 168.683  1.00 44.10          \nATOM   2557  CG  GLN A 506      16.170  10.453 167.381  1.00 54.46          \nATOM   2558  CD  GLN A 506      17.639  10.116 167.221  1.00 61.05          \nATOM   2559  NE2 GLN A 506      18.103   9.115 167.972  1.00 63.05          \nATOM   2560  OE1 GLN A 506      18.354  10.752 166.452  1.00 62.83          \nATOM   2561  N   ASN A 507      14.278  11.268 171.285  1.00 39.13          \nATOM   2562  CA  ASN A 507      14.430  11.645 172.689  1.00 39.83          \nATOM   2563  C   ASN A 507      15.589  10.877 173.304  1.00 38.57          \nATOM   2564  O   ASN A 507      16.160   9.989 172.672  1.00 38.59          \nATOM   2565  CB  ASN A 507      13.168  11.347 173.516  1.00 44.24          \nATOM   2566  CG  ASN A 507      11.996  12.246 173.164  1.00 61.52          \nATOM   2567  ND2 ASN A 507      12.282  13.493 172.788  1.00 65.70          \nATOM   2568  OD1 ASN A 507      10.841  11.825 173.246  1.00 70.99          \nATOM   2569  N   PHE A 508      15.922  11.214 174.544  1.00 38.75          \nATOM   2570  CA  PHE A 508      16.997  10.537 175.256  1.00 40.96          \nATOM   2571  C   PHE A 508      16.476   9.272 175.909  1.00 39.69          \nATOM   2572  O   PHE A 508      17.120   8.229 175.860  1.00 47.11          \nATOM   2573  CB  PHE A 508      17.618  11.474 176.277  1.00 38.50          \nATOM   2574  CG  PHE A 508      18.210  12.714 175.679  1.00 35.65          \nATOM   2575  CD1 PHE A 508      19.276  12.625 174.793  1.00 36.93          \nATOM   2576  CD2 PHE A 508      17.696  13.961 175.979  1.00 31.91          \nATOM   2577  CE1 PHE A 508      19.821  13.759 174.229  1.00 35.14          \nATOM   2578  CE2 PHE A 508      18.237  15.096 175.413  1.00 31.95          \nATOM   2579  CZ  PHE A 508      19.302  14.994 174.543  1.00 33.79          \nATOM   2580  N   GLU A 509      15.306   9.373 176.529  1.00 38.90          \nATOM   2581  CA  GLU A 509      14.618   8.210 177.079  1.00 49.26          \nATOM   2582  C   GLU A 509      13.117   8.462 177.070  1.00 56.03          \nATOM   2583  O   GLU A 509      12.677   9.611 177.036  1.00 52.53          \nATOM   2584  CB  GLU A 509      15.110   7.880 178.495  1.00 50.14          \nATOM   2585  CG  GLU A 509      15.125   9.051 179.454  1.00 48.98          \nATOM   2586  CD  GLU A 509      15.478   8.625 180.883  1.00 54.22          \nATOM   2587  OE1 GLU A 509      16.660   8.733 181.271  1.00 51.80          \nATOM   2588  OE2 GLU A 509      14.568   8.173 181.601  1.00 55.71          \nATOM   2589  OXT GLU A 509      12.315   7.528 177.103  1.00 59.86          \nATOM   2590  N   SER A 602      39.423  25.910  99.894  1.00 70.38          \nATOM   2591  CA  SER A 602      38.603  24.844  99.336  1.00 68.41          \nATOM   2592  C   SER A 602      37.568  25.424  98.368  1.00 71.36          \nATOM   2593  O   SER A 602      37.739  26.545  97.880  1.00 79.75          \nATOM   2594  CB  SER A 602      37.916  24.046 100.441  1.00 69.45          \nATOM   2595  OG  SER A 602      36.947  24.830 101.131  1.00 73.91          \nATOM   2596  N   ALA A 603      36.526  24.641  98.084  1.00 64.59          \nATOM   2597  CA  ALA A 603      35.429  25.024  97.174  1.00 62.86          \nATOM   2598  C   ALA A 603      35.830  24.953  95.701  1.00 68.33          \nATOM   2599  O   ALA A 603      36.454  25.877  95.179  1.00 71.47          \nATOM   2600  CB  ALA A 603      34.869  26.412  97.532  1.00 62.20          \nATOM   2601  N   GLN A 604      35.471  23.842  95.068  1.00 65.61          \nATOM   2602  CA  GLN A 604      35.709  23.635  93.644  1.00 69.42          \nATOM   2603  C   GLN A 604      34.365  23.444  92.933  1.00 67.03          \nATOM   2604  O   GLN A 604      33.345  23.238  93.593  1.00 63.97          \nATOM   2605  CB  GLN A 604      36.599  22.410  93.436  1.00 73.59          \nATOM   2606  CG  GLN A 604      37.911  22.470  94.193  1.00 79.33          \nATOM   2607  CD  GLN A 604      38.769  23.649  93.787  1.00 82.46          \nATOM   2608  NE2 GLN A 604      39.636  24.093  94.687  1.00 88.06          \nATOM   2609  OE1 GLN A 604      38.647  24.159  92.665  1.00 78.95          \nATOM   2610  N   PRO A 605      34.358  23.482  91.589  1.00 66.80          \nATOM   2611  CA  PRO A 605      33.090  23.268  90.889  1.00 63.29          \nATOM   2612  C   PRO A 605      32.668  21.804  90.916  1.00 55.91          \nATOM   2613  O   PRO A 605      33.486  20.903  90.702  1.00 57.41          \nATOM   2614  CB  PRO A 605      33.400  23.735  89.467  1.00 72.70          \nATOM   2615  CG  PRO A 605      34.708  24.536  89.584  1.00 73.97          \nATOM   2616  CD  PRO A 605      35.436  23.791  90.648  1.00 70.17          \nATOM   2617  N   VAL A 606      31.387  21.583  91.187  1.00 47.58          \nATOM   2618  CA  VAL A 606      30.790  20.256  91.134  1.00 47.58          \nATOM   2619  C   VAL A 606      29.753  20.232  90.028  1.00 42.52          \nATOM   2620  O   VAL A 606      28.924  21.137  89.923  1.00 44.16          \nATOM   2621  CB  VAL A 606      30.134  19.886  92.493  1.00 37.69          \nATOM   2622  CG1 VAL A 606      29.392  18.554  92.409  1.00 37.03          \nATOM   2623  CG2 VAL A 606      31.194  19.839  93.587  1.00 45.85          \nATOM   2624  N   ASP A 607      29.812  19.200  89.195  1.00 38.76          \nATOM   2625  CA  ASP A 607      28.870  19.060  88.090  1.00 44.74          \nATOM   2626  C   ASP A 607      27.594  18.418  88.608  1.00 37.36          \nATOM   2627  O   ASP A 607      27.597  17.268  89.026  1.00 40.87          \nATOM   2628  CB  ASP A 607      29.489  18.226  86.970  1.00 54.13          \nATOM   2629  CG  ASP A 607      30.566  18.975  86.236  1.00 56.56          \nATOM   2630  OD1 ASP A 607      31.722  18.505  86.228  1.00 65.05          \nATOM   2631  OD2 ASP A 607      30.247  20.034  85.649  1.00 51.51          \nATOM   2632  N   ILE A 608      26.510  19.184  88.562  1.00 40.06          \nATOM   2633  CA  ILE A 608      25.215  18.742  89.057  1.00 39.35          \nATOM   2634  C   ILE A 608      24.242  18.620  87.902  1.00 41.97          \nATOM   2635  O   ILE A 608      24.207  19.468  87.010  1.00 46.99          \nATOM   2636  CB  ILE A 608      24.641  19.746  90.077  1.00 38.91          \nATOM   2637  CG1 ILE A 608      25.567  19.859  91.290  1.00 42.50          \nATOM   2638  CG2 ILE A 608      23.226  19.345  90.510  1.00 40.88          \nATOM   2639  CD1 ILE A 608      25.646  18.596  92.145  1.00 43.59          \nATOM   2640  N   GLN A 609      23.452  17.555  87.932  1.00 39.85          \nATOM   2641  CA  GLN A 609      22.435  17.341  86.920  1.00 42.77          \nATOM   2642  C   GLN A 609      21.073  17.580  87.560  1.00 41.75          \nATOM   2643  O   GLN A 609      20.648  16.809  88.427  1.00 40.73          \nATOM   2644  CB  GLN A 609      22.529  15.915  86.368  1.00 42.62          \nATOM   2645  CG  GLN A 609      21.485  15.598  85.323  1.00 58.38          \nATOM   2646  CD  GLN A 609      21.784  16.227  84.011  1.00 61.76          \nATOM   2647  NE2 GLN A 609      22.941  15.918  83.441  1.00 55.90          \nATOM   2648  OE1 GLN A 609      20.980  16.991  83.495  1.00 75.26          \nATOM   2649  N   ILE A 610      20.406  18.659  87.152  1.00 36.19          \nATOM   2650  CA  ILE A 610      19.038  18.928  87.588  1.00 34.58          \nATOM   2651  C   ILE A 610      18.094  18.866  86.400  1.00 39.66          \nATOM   2652  O   ILE A 610      18.132  19.723  85.509  1.00 42.34          \nATOM   2653  CB  ILE A 610      18.880  20.315  88.263  1.00 51.87          \nATOM   2654  CG1 ILE A 610      19.876  20.486  89.406  1.00 47.29          \nATOM   2655  CG2 ILE A 610      17.440  20.512  88.766  1.00 51.93          \nATOM   2656  CD1 ILE A 610      19.620  19.589  90.612  1.00 45.30          \nATOM   2657  N   PHE A 611      17.264  17.832  86.374  1.00 40.09          \nATOM   2658  CA  PHE A 611      16.139  17.756  85.453  1.00 44.60          \nATOM   2659  C   PHE A 611      16.547  17.944  83.998  1.00 51.84          \nATOM   2660  O   PHE A 611      15.999  18.787  83.286  1.00 54.19          \nATOM   2661  CB  PHE A 611      15.075  18.784  85.860  1.00 45.71          \nATOM   2662  CG  PHE A 611      13.674  18.284  85.690  1.00 47.91          \nATOM   2663  CD1 PHE A 611      13.244  17.179  86.412  1.00 47.75          \nATOM   2664  CD2 PHE A 611      12.787  18.908  84.839  1.00 52.93          \nATOM   2665  CE1 PHE A 611      11.964  16.703  86.262  1.00 48.96          \nATOM   2666  CE2 PHE A 611      11.499  18.434  84.689  1.00 55.83          \nATOM   2667  CZ  PHE A 611      11.090  17.330  85.415  1.00 51.37          \nATOM   2668  N   GLY A 612      17.522  17.155  83.566  1.00 49.39          \nATOM   2669  CA  GLY A 612      17.942  17.165  82.188  1.00 53.90          \nATOM   2670  C   GLY A 612      18.892  18.310  81.885  1.00 49.06          \nATOM   2671  O   GLY A 612      19.297  18.498  80.748  1.00 54.99          \nATOM   2672  N   ARG A 613      19.263  19.057  82.931  1.00 45.64          \nATOM   2673  CA  ARG A 613      20.221  20.150  82.792  1.00 43.66          \nATOM   2674  C   ARG A 613      21.471  19.946  83.621  1.00 47.64          \nATOM   2675  O   ARG A 613      21.396  19.630  84.820  1.00 42.76          \nATOM   2676  CB  ARG A 613      19.579  21.486  83.158  1.00 47.58          \nATOM   2677  CG  ARG A 613      20.543  22.652  83.017  1.00 55.12          \nATOM   2678  CD  ARG A 613      19.837  23.987  83.072  1.00 62.54          \nATOM   2679  NE  ARG A 613      20.723  25.103  82.730  1.00 68.25          \nATOM   2680  CZ  ARG A 613      20.510  25.965  81.737  1.00 64.84          \nATOM   2681  NH1 ARG A 613      19.450  25.852  80.949  1.00 66.77          \nATOM   2682  NH2 ARG A 613      21.369  26.951  81.521  1.00 64.78          \nATOM   2683  N   SER A 614      22.620  20.168  82.999  1.00 44.34          \nATOM   2684  CA  SER A 614      23.902  20.080  83.665  1.00 52.97          \nATOM   2685  C   SER A 614      24.315  21.494  84.034  1.00 54.50          \nATOM   2686  O   SER A 614      24.198  22.406  83.229  1.00 56.97          \nATOM   2687  CB  SER A 614      24.951  19.436  82.750  1.00 53.52          \nATOM   2688  OG  SER A 614      24.526  18.170  82.284  1.00 62.35          \nATOM   2689  N   LEU A 615      24.755  21.687  85.276  1.00 50.26          \nATOM   2690  CA  LEU A 615      25.247  22.989  85.704  1.00 51.43          \nATOM   2691  C   LEU A 615      26.369  22.798  86.712  1.00 45.60          \nATOM   2692  O   LEU A 615      26.497  21.734  87.312  1.00 48.82          \nATOM   2693  CB  LEU A 615      24.110  23.841  86.266  1.00 55.73          \nATOM   2694  CG  LEU A 615      23.295  23.254  87.420  1.00 55.07          \nATOM   2695  CD1 LEU A 615      23.801  23.806  88.733  1.00 60.61          \nATOM   2696  CD2 LEU A 615      21.823  23.575  87.222  1.00 54.96          \nATOM   2697  N   ARG A 616      27.202  23.820  86.858  1.00 50.44          \nATOM   2698  CA  ARG A 616      28.349  23.745  87.751  1.00 51.22          \nATOM   2699  C   ARG A 616      28.049  24.544  88.986  1.00 48.19          \nATOM   2700  O   ARG A 616      27.580  25.678  88.901  1.00 49.04          \nATOM   2701  CB  ARG A 616      29.576  24.304  87.037  1.00 60.14          \nATOM   2702  CG  ARG A 616      30.146  23.369  86.016  1.00 63.42          \nATOM   2703  CD  ARG A 616      31.260  24.042  85.239  1.00 71.57          \nATOM   2704  NE  ARG A 616      32.535  23.354  85.398  1.00 75.48          \nATOM   2705  CZ  ARG A 616      32.805  22.150  84.906  1.00 78.33          \nATOM   2706  NH1 ARG A 616      33.995  21.606  85.116  1.00 81.07          \nATOM   2707  NH2 ARG A 616      31.887  21.485  84.214  1.00 72.20          \nATOM   2708  N   VAL A 617      28.296  23.937  90.141  1.00 46.98          \nATOM   2709  CA  VAL A 617      28.115  24.614  91.413  1.00 45.99          \nATOM   2710  C   VAL A 617      29.428  24.550  92.171  1.00 47.98          \nATOM   2711  O   VAL A 617      30.000  23.478  92.341  1.00 52.68          \nATOM   2712  CB  VAL A 617      27.014  23.958  92.271  1.00 47.36          \nATOM   2713  CG1 VAL A 617      26.708  24.818  93.485  1.00 47.75          \nATOM   2714  CG2 VAL A 617      25.757  23.742  91.443  1.00 50.47          \nATOM   2715  N   ASN A 618      29.922  25.708  92.587  1.00 50.29          \nATOM   2716  CA  ASN A 618      31.103  25.758  93.421  1.00 59.71          \nATOM   2717  C   ASN A 618      30.691  25.331  94.828  1.00 55.81          \nATOM   2718  O   ASN A 618      29.693  25.821  95.345  1.00 58.50          \nATOM   2719  CB  ASN A 618      31.696  27.164  93.424  1.00 66.54          \nATOM   2720  CG  ASN A 618      32.167  27.584  92.037  1.00 70.58          \nATOM   2721  ND2 ASN A 618      31.816  28.798  91.640  1.00 72.46          \nATOM   2722  OD1 ASN A 618      32.824  26.815  91.334  1.00 69.01          \nATOM   2723  N   CYS A 619      31.437  24.401  95.416  1.00 53.01          \nATOM   2724  CA  CYS A 619      31.020  23.779  96.666  1.00 51.09          \nATOM   2725  C   CYS A 619      32.185  23.102  97.399  1.00 51.51          \nATOM   2726  O   CYS A 619      32.835  22.220  96.830  1.00 49.59          \nATOM   2727  CB  CYS A 619      29.929  22.744  96.386  1.00 46.05          \nATOM   2728  SG  CYS A 619      29.165  22.014  97.854  1.00 51.07          \nATOM   2729  N   PRO A 620      32.449  23.499  98.649  1.00 58.92          \nATOM   2730  CA  PRO A 620      33.505  22.807  99.398  1.00 63.03          \nATOM   2731  C   PRO A 620      33.098  21.382  99.774  1.00 63.21          \nATOM   2732  O   PRO A 620      31.904  21.108  99.875  1.00 61.19          \nATOM   2733  CB  PRO A 620      33.667  23.669 100.654  1.00 65.00          \nATOM   2734  CG  PRO A 620      32.374  24.376 100.805  1.00 60.06          \nATOM   2735  CD  PRO A 620      31.883  24.623  99.423  1.00 59.26          \nATOM   2736  N   PRO A 621      34.078  20.485  99.986  1.00 66.78          \nATOM   2737  CA  PRO A 621      33.798  19.090 100.346  1.00 66.01          \nATOM   2738  C   PRO A 621      32.840  18.914 101.531  1.00 59.60          \nATOM   2739  O   PRO A 621      32.026  17.991 101.504  1.00 54.82          \nATOM   2740  CB  PRO A 621      35.180  18.546 100.713  1.00 70.05          \nATOM   2741  CG  PRO A 621      36.114  19.335  99.887  1.00 73.53          \nATOM   2742  CD  PRO A 621      35.519  20.713  99.774  1.00 72.65          \nATOM   2743  N   ASP A 622      32.925  19.777 102.539  1.00 57.21          \nATOM   2744  CA  ASP A 622      32.109  19.606 103.739  1.00 58.23          \nATOM   2745  C   ASP A 622      30.652  20.013 103.515  1.00 49.79          \nATOM   2746  O   ASP A 622      29.833  19.909 104.423  1.00 50.17          \nATOM   2747  CB  ASP A 622      32.715  20.359 104.932  1.00 67.34          \nATOM   2748  CG  ASP A 622      32.654  21.867 104.769  1.00 70.23          \nATOM   2749  OD1 ASP A 622      32.346  22.355 103.665  1.00 64.72          \nATOM   2750  OD2 ASP A 622      32.929  22.568 105.765  1.00 78.69          \nATOM   2751  N   GLN A 623      30.339  20.471 102.304  1.00 44.87          \nATOM   2752  CA  GLN A 623      28.962  20.774 101.910  1.00 45.21          \nATOM   2753  C   GLN A 623      28.491  19.881 100.758  1.00 43.67          \nATOM   2754  O   GLN A 623      27.333  19.955 100.352  1.00 38.47          \nATOM   2755  CB  GLN A 623      28.834  22.242 101.497  1.00 43.92          \nATOM   2756  CG  GLN A 623      28.813  23.224 102.654  1.00 56.06          \nATOM   2757  CD  GLN A 623      28.512  24.640 102.207  1.00 61.76          \nATOM   2758  NE2 GLN A 623      27.367  25.163 102.614  1.00 66.54          \nATOM   2759  OE1 GLN A 623      29.298  25.254 101.488  1.00 64.65          \nATOM   2760  N   ARG A 624      29.385  19.034 100.254  1.00 41.83          \nATOM   2761  CA  ARG A 624      29.080  18.181  99.109  1.00 40.09          \nATOM   2762  C   ARG A 624      27.854  17.304  99.329  1.00 36.55          \nATOM   2763  O   ARG A 624      27.023  17.159  98.438  1.00 34.91          \nATOM   2764  CB  ARG A 624      30.273  17.287  98.770  1.00 49.22          \nATOM   2765  CG  ARG A 624      30.034  16.368  97.566  1.00 47.00          \nATOM   2766  CD  ARG A 624      29.558  17.153  96.346  1.00 38.30          \nATOM   2767  NE  ARG A 624      29.267  16.294  95.211  1.00 44.81          \nATOM   2768  CZ  ARG A 624      30.181  15.844  94.355  1.00 48.85          \nATOM   2769  NH1 ARG A 624      31.463  16.159  94.512  1.00 47.66          \nATOM   2770  NH2 ARG A 624      29.811  15.072  93.343  1.00 43.62          \nATOM   2771  N   ASP A 625      27.748  16.713 100.523  1.00 32.94          \nATOM   2772  CA  ASP A 625      26.628  15.838 100.825  1.00 34.93          \nATOM   2773  C   ASP A 625      25.313  16.617 100.847  1.00 34.21          \nATOM   2774  O   ASP A 625      24.293  16.135 100.349  1.00 32.91          \nATOM   2775  CB  ASP A 625      26.859  15.135 102.161  1.00 39.25          \nATOM   2776  CG  ASP A 625      27.970  14.103 102.090  1.00 44.34          \nATOM   2777  OD1 ASP A 625      28.949  14.219 102.861  1.00 44.32          \nATOM   2778  OD2 ASP A 625      27.859  13.167 101.279  1.00 39.38          \nATOM   2779  N   ALA A 626      25.343  17.823 101.407  1.00 41.12          \nATOM   2780  CA  ALA A 626      24.182  18.710 101.369  1.00 35.07          \nATOM   2781  C   ALA A 626      23.814  19.065  99.939  1.00 30.68          \nATOM   2782  O   ALA A 626      22.637  19.178  99.594  1.00 33.94          \nATOM   2783  CB  ALA A 626      24.465  19.970 102.163  1.00 36.61          \nATOM   2784  N   LEU A 627      24.826  19.251  99.090  1.00 32.77          \nATOM   2785  CA  LEU A 627      24.603  19.585  97.687  1.00 34.66          \nATOM   2786  C   LEU A 627      23.957  18.412  96.945  1.00 36.09          \nATOM   2787  O   LEU A 627      23.009  18.605  96.188  1.00 36.63          \nATOM   2788  CB  LEU A 627      25.913  20.005  97.009  1.00 38.64          \nATOM   2789  CG  LEU A 627      25.905  20.269  95.493  1.00 37.37          \nATOM   2790  CD1 LEU A 627      24.851  21.293  95.107  1.00 33.82          \nATOM   2791  CD2 LEU A 627      27.278  20.727  95.030  1.00 39.05          \nATOM   2792  N   ASN A 628      24.453  17.199  97.177  1.00 34.43          \nATOM   2793  CA  ASN A 628      23.828  16.017  96.599  1.00 29.52          \nATOM   2794  C   ASN A 628      22.379  15.892  97.042  1.00 32.43          \nATOM   2795  O   ASN A 628      21.509  15.560  96.255  1.00 27.95          \nATOM   2796  CB  ASN A 628      24.577  14.733  96.965  1.00 29.66          \nATOM   2797  CG  ASN A 628      25.961  14.647  96.342  1.00 33.04          \nATOM   2798  ND2 ASN A 628      26.790  13.758  96.881  1.00 31.19          \nATOM   2799  OD1 ASN A 628      26.276  15.348  95.391  1.00 34.44          \nATOM   2800  N   GLN A 629      22.112  16.144  98.332  1.00 27.47          \nATOM   2801  CA  GLN A 629      20.751  15.994  98.829  1.00 28.02          \nATOM   2802  C   GLN A 629      19.827  17.062  98.249  1.00 26.33          \nATOM   2803  O   GLN A 629      18.664  16.794  97.955  1.00 31.96          \nATOM   2804  CB  GLN A 629      20.710  16.042 100.362  1.00 31.66          \nATOM   2805  CG  GLN A 629      19.338  15.716 100.935  1.00 44.76          \nATOM   2806  CD  GLN A 629      18.866  14.329 100.525  1.00 53.73          \nATOM   2807  NE2 GLN A 629      17.720  14.260  99.860  1.00 53.83          \nATOM   2808  OE1 GLN A 629      19.531  13.331 100.810  1.00 55.27          \nATOM   2809  N   ALA A 630      20.356  18.268  98.087  1.00 28.69          \nATOM   2810  CA  ALA A 630      19.583  19.371  97.528  1.00 28.16          \nATOM   2811  C   ALA A 630      19.220  19.110  96.058  1.00 31.92          \nATOM   2812  O   ALA A 630      18.109  19.417  95.625  1.00 31.82          \nATOM   2813  CB  ALA A 630      20.351  20.658  97.641  1.00 31.11          \nATOM   2814  N   ALA A 631      20.158  18.557  95.297  1.00 32.19          \nATOM   2815  CA  ALA A 631      19.887  18.222  93.908  1.00 32.80          \nATOM   2816  C   ALA A 631      18.856  17.102  93.828  1.00 35.44          \nATOM   2817  O   ALA A 631      17.975  17.119  92.962  1.00 36.71          \nATOM   2818  CB  ALA A 631      21.174  17.832  93.185  1.00 30.78          \nATOM   2819  N   ASP A 632      18.957  16.137  94.735  1.00 32.26          \nATOM   2820  CA  ASP A 632      17.989  15.048  94.796  1.00 31.86          \nATOM   2821  C   ASP A 632      16.612  15.563  95.188  1.00 35.32          \nATOM   2822  O   ASP A 632      15.600  15.186  94.580  1.00 36.34          \nATOM   2823  CB  ASP A 632      18.452  13.987  95.792  1.00 40.47          \nATOM   2824  CG  ASP A 632      19.789  13.370  95.415  1.00 52.24          \nATOM   2825  OD1 ASP A 632      20.212  13.484  94.234  1.00 44.75          \nATOM   2826  OD2 ASP A 632      20.424  12.762  96.300  1.00 62.23          \nATOM   2827  N   ASP A 633      16.539  16.408  96.200  1.00 35.68          \nATOM   2828  CA  ASP A 633      15.303  17.021  96.620  1.00 37.37          \nATOM   2829  C   ASP A 633      14.681  17.808  95.450  1.00 33.76          \nATOM   2830  O   ASP A 633      13.507  17.633  95.132  1.00 30.66          \nATOM   2831  CB  ASP A 633      15.507  17.938  97.831  1.00 35.29          \nATOM   2832  CG  ASP A 633      15.860  17.173  99.108  1.00 39.27          \nATOM   2833  OD1 ASP A 633      15.695  15.933  99.145  1.00 34.74          \nATOM   2834  OD2 ASP A 633      16.293  17.825 100.083  1.00 40.96          \nATOM   2835  N   LEU A 634      15.482  18.669  94.821  1.00 33.32          \nATOM   2836  CA  LEU A 634      14.989  19.496  93.731  1.00 35.10          \nATOM   2837  C   LEU A 634      14.504  18.669  92.534  1.00 37.70          \nATOM   2838  O   LEU A 634      13.457  18.965  91.956  1.00 37.87          \nATOM   2839  CB  LEU A 634      16.077  20.477  93.281  1.00 32.15          \nATOM   2840  CG  LEU A 634      15.683  21.523  92.248  1.00 29.16          \nATOM   2841  CD1 LEU A 634      14.424  22.274  92.655  1.00 29.84          \nATOM   2842  CD2 LEU A 634      16.824  22.496  92.028  1.00 30.16          \nATOM   2843  N   ASN A 635      15.264  17.640  92.173  1.00 37.52          \nATOM   2844  CA  ASN A 635      14.879  16.739  91.096  1.00 34.75          \nATOM   2845  C   ASN A 635      13.528  16.072  91.344  1.00 38.92          \nATOM   2846  O   ASN A 635      12.684  15.995  90.441  1.00 33.47          \nATOM   2847  CB  ASN A 635      15.941  15.659  90.904  1.00 38.23          \nATOM   2848  CG  ASN A 635      17.013  16.067  89.919  1.00 45.10          \nATOM   2849  ND2 ASN A 635      18.268  15.861  90.296  1.00 38.19          \nATOM   2850  OD1 ASN A 635      16.717  16.560  88.827  1.00 47.74          \nATOM   2851  N   GLN A 636      13.332  15.586  92.563  1.00 34.40          \nATOM   2852  CA  GLN A 636      12.084  14.935  92.936  1.00 40.84          \nATOM   2853  C   GLN A 636      10.946  15.950  92.912  1.00 39.01          \nATOM   2854  O   GLN A 636       9.832  15.646  92.491  1.00 38.26          \nATOM   2855  CB  GLN A 636      12.206  14.321  94.339  1.00 45.56          \nATOM   2856  CG  GLN A 636      10.987  13.518  94.783  1.00 50.63          \nATOM   2857  CD  GLN A 636      10.703  12.333  93.873  1.00 58.99          \nATOM   2858  NE2 GLN A 636      11.727  11.532  93.609  1.00 63.73          \nATOM   2859  OE1 GLN A 636       9.573  12.139  93.424  1.00 64.22          \nATOM   2860  N   ARG A 637      11.242  17.160  93.361  1.00 37.57          \nATOM   2861  CA  ARG A 637      10.259  18.230  93.417  1.00 34.49          \nATOM   2862  C   ARG A 637       9.797  18.610  92.024  1.00 36.11          \nATOM   2863  O   ARG A 637       8.608  18.802  91.779  1.00 33.29          \nATOM   2864  CB  ARG A 637      10.878  19.449  94.099  1.00 38.56          \nATOM   2865  CG  ARG A 637       9.890  20.483  94.553  1.00 42.58          \nATOM   2866  CD  ARG A 637      10.598  21.647  95.245  1.00 48.57          \nATOM   2867  NE  ARG A 637      10.897  21.361  96.650  1.00 47.01          \nATOM   2868  CZ  ARG A 637      10.065  21.601  97.658  1.00 42.39          \nATOM   2869  NH1 ARG A 637       8.867  22.130  97.443  1.00 37.92          \nATOM   2870  NH2 ARG A 637      10.432  21.312  98.898  1.00 45.29          \nATOM   2871  N   LEU A 638      10.751  18.721  91.111  1.00 30.84          \nATOM   2872  CA  LEU A 638      10.455  19.136  89.738  1.00 36.93          \nATOM   2873  C   LEU A 638       9.671  18.062  89.016  1.00 41.28          \nATOM   2874  O   LEU A 638       8.801  18.367  88.200  1.00 45.16          \nATOM   2875  CB  LEU A 638      11.752  19.447  88.997  1.00 29.64          \nATOM   2876  CG  LEU A 638      12.411  20.748  89.465  1.00 32.07          \nATOM   2877  CD1 LEU A 638      13.823  20.882  88.910  1.00 37.82          \nATOM   2878  CD2 LEU A 638      11.568  21.946  89.078  1.00 30.95          \nATOM   2879  N   GLN A 639       9.960  16.807  89.330  1.00 43.58          \nATOM   2880  CA  GLN A 639       9.264  15.687  88.723  1.00 44.13          \nATOM   2881  C   GLN A 639       7.817  15.614  89.204  1.00 45.13          \nATOM   2882  O   GLN A 639       6.901  15.456  88.403  1.00 46.49          \nATOM   2883  CB  GLN A 639       9.987  14.371  89.020  1.00 49.86          \nATOM   2884  CG  GLN A 639       9.274  13.149  88.461  1.00 57.75          \nATOM   2885  CD  GLN A 639       8.946  13.275  86.996  1.00 70.39          \nATOM   2886  NE2 GLN A 639       9.930  13.668  86.190  1.00 66.70          \nATOM   2887  OE1 GLN A 639       7.815  13.021  86.569  1.00 77.05          \nATOM   2888  N   ASP A 640       7.616  15.727  90.515  1.00 43.01          \nATOM   2889  CA  ASP A 640       6.273  15.697  91.078  1.00 51.25          \nATOM   2890  C   ASP A 640       5.464  16.907  90.635  1.00 51.26          \nATOM   2891  O   ASP A 640       4.256  16.812  90.421  1.00 53.13          \nATOM   2892  CB  ASP A 640       6.335  15.657  92.606  1.00 57.51          \nATOM   2893  CG  ASP A 640       6.963  14.381  93.130  1.00 60.91          \nATOM   2894  OD1 ASP A 640       7.262  13.487  92.319  1.00 63.50          \nATOM   2895  OD2 ASP A 640       7.150  14.272  94.368  1.00 60.51          \nATOM   2896  N   LEU A 641       6.136  18.044  90.484  1.00 47.24          \nATOM   2897  CA  LEU A 641       5.479  19.254  90.011  1.00 42.87          \nATOM   2898  C   LEU A 641       5.075  19.086  88.544  1.00 47.67          \nATOM   2899  O   LEU A 641       3.977  19.469  88.146  1.00 46.62          \nATOM   2900  CB  LEU A 641       6.397  20.471  90.184  1.00 37.69          \nATOM   2901  CG  LEU A 641       5.786  21.857  89.948  1.00 38.00          \nATOM   2902  CD1 LEU A 641       4.623  22.126  90.889  1.00 39.84          \nATOM   2903  CD2 LEU A 641       6.844  22.937  90.095  1.00 37.33          \nATOM   2904  N   LYS A 642       5.960  18.496  87.747  1.00 50.89          \nATOM   2905  CA  LYS A 642       5.715  18.275  86.316  1.00 60.09          \nATOM   2906  C   LYS A 642       4.448  17.465  86.017  1.00 64.84          \nATOM   2907  O   LYS A 642       3.687  17.805  85.110  1.00 67.71          \nATOM   2908  CB  LYS A 642       6.926  17.582  85.692  1.00 57.81          \nATOM   2909  CG  LYS A 642       6.763  17.178  84.232  1.00 67.62          \nATOM   2910  CD  LYS A 642       8.117  16.793  83.648  1.00 70.57          \nATOM   2911  CE  LYS A 642       8.010  16.175  82.263  1.00 75.29          \nATOM   2912  NZ  LYS A 642       9.142  15.233  82.012  1.00 75.74          \nATOM   2913  N   GLU A 643       4.217  16.409  86.793  1.00 65.33          \nATOM   2914  CA  GLU A 643       3.044  15.550  86.610  1.00 74.79          \nATOM   2915  C   GLU A 643       1.758  16.199  87.123  1.00 79.18          \nATOM   2916  O   GLU A 643       0.695  15.582  87.076  1.00 82.33          \nATOM   2917  CB  GLU A 643       3.231  14.234  87.369  1.00 78.54          \nATOM   2918  CG  GLU A 643       4.342  13.329  86.861  1.00 82.07          \nATOM   2919  CD  GLU A 643       4.708  12.254  87.862  1.00 82.08          \nATOM   2920  OE1 GLU A 643       3.964  12.076  88.849  1.00 85.94          \nATOM   2921  OE2 GLU A 643       5.745  11.590  87.672  1.00 77.95          \nATOM   2922  N   ARG A 644       1.856  17.439  87.592  1.00 74.41          \nATOM   2923  CA  ARG A 644       0.777  18.076  88.335  1.00 70.97          \nATOM   2924  C   ARG A 644       0.321  19.334  87.601  1.00 72.15          \nATOM   2925  O   ARG A 644      -0.494  20.091  88.121  1.00 74.03          \nATOM   2926  CB  ARG A 644       1.301  18.472  89.719  1.00 73.18          \nATOM   2927  CG  ARG A 644       0.412  18.122  90.904  1.00 73.61          \nATOM   2928  CD  ARG A 644       1.238  18.068  92.185  1.00 67.75          \nATOM   2929  NE  ARG A 644       1.914  19.331  92.470  1.00 64.19          \nATOM   2930  CZ  ARG A 644       2.983  19.449  93.260  1.00 60.26          \nATOM   2931  NH1 ARG A 644       3.527  20.640  93.460  1.00 60.81          \nATOM   2932  NH2 ARG A 644       3.516  18.383  93.844  1.00 57.24          \nATOM   2933  N   THR A 645       0.810  19.523  86.378  1.00 82.69          \nATOM   2934  CA  THR A 645       0.956  20.866  85.828  1.00 84.14          \nATOM   2935  C   THR A 645       1.306  20.844  84.339  1.00 77.96          \nATOM   2936  O   THR A 645       1.976  19.933  83.846  1.00 71.70          \nATOM   2937  CB  THR A 645       2.055  21.625  86.624  1.00 65.84          \nATOM   2938  CG2 THR A 645       2.781  22.699  85.796  1.00 65.65          \nATOM   2939  OG1 THR A 645       1.473  22.229  87.778  1.00 77.51          \nATOM   2940  N   VAL A 647       3.148  22.096  79.315  1.00 74.46          \nATOM   2941  CA  VAL A 647       3.587  23.467  79.090  1.00 71.76          \nATOM   2942  C   VAL A 647       4.800  23.661  79.984  1.00 74.64          \nATOM   2943  O   VAL A 647       5.120  24.767  80.415  1.00 77.49          \nATOM   2944  CB  VAL A 647       2.443  24.459  79.405  1.00 71.79          \nATOM   2945  CG1 VAL A 647       2.848  25.937  79.179  1.00 77.60          \nATOM   2946  CG2 VAL A 647       1.212  24.102  78.567  1.00 67.73          \nATOM   2947  N   THR A 648       5.507  22.558  80.193  1.00 85.07          \nATOM   2948  CA  THR A 648       6.580  22.520  81.172  1.00 93.21          \nATOM   2949  C   THR A 648       7.908  22.949  80.540  1.00 97.44          \nATOM   2950  O   THR A 648       8.804  22.124  80.351  1.00102.55          \nATOM   2951  CB  THR A 648       6.704  21.107  81.806  1.00100.60          \nATOM   2952  CG2 THR A 648       5.407  20.701  82.517  1.00100.28          \nATOM   2953  OG1 THR A 648       6.993  20.136  80.803  1.00 99.67          \nATOM   2954  N   ASN A 649       8.007  24.230  80.169  1.00 93.54          \nATOM   2955  CA  ASN A 649       9.309  24.858  79.986  1.00 92.77          \nATOM   2956  C   ASN A 649      10.020  24.575  81.300  1.00 82.37          \nATOM   2957  O   ASN A 649       9.468  24.832  82.362  1.00 71.29          \nATOM   2958  CB  ASN A 649       9.165  26.374  79.753  1.00 99.79          \nATOM   2959  CG  ASN A 649      10.505  27.054  79.438  1.00106.02          \nATOM   2960  ND2 ASN A 649      10.500  28.389  79.417  1.00109.01          \nATOM   2961  OD1 ASN A 649      11.511  26.390  79.214  1.00106.63          \nATOM   2962  N   THR A 650      11.216  23.999  81.231  1.00 65.67          \nATOM   2963  CA  THR A 650      11.885  23.562  82.438  1.00 60.70          \nATOM   2964  C   THR A 650      12.195  24.775  83.281  1.00 55.45          \nATOM   2965  O   THR A 650      12.171  24.718  84.515  1.00 49.18          \nATOM   2966  CB  THR A 650      13.194  22.833  82.148  1.00 60.21          \nATOM   2967  CG2 THR A 650      13.835  22.343  83.422  1.00 57.71          \nATOM   2968  OG1 THR A 650      12.926  21.711  81.298  1.00 62.47          \nATOM   2969  N   GLU A 651      12.491  25.881  82.620  1.00 49.31          \nATOM   2970  CA  GLU A 651      12.844  27.100  83.320  1.00 56.51          \nATOM   2971  C   GLU A 651      11.696  27.623  84.163  1.00 55.31          \nATOM   2972  O   GLU A 651      11.889  28.041  85.304  1.00 44.69          \nATOM   2973  CB  GLU A 651      13.262  28.189  82.333  1.00 53.84          \nATOM   2974  CG  GLU A 651      14.235  29.150  82.950  1.00 61.48          \nATOM   2975  CD  GLU A 651      14.116  30.563  82.437  1.00 64.85          \nATOM   2976  OE1 GLU A 651      14.917  31.401  82.891  1.00 67.35          \nATOM   2977  OE2 GLU A 651      13.207  30.850  81.647  1.00 68.82          \nATOM   2978  N   GLN A 652      10.508  27.635  83.576  1.00 54.73          \nATOM   2979  CA  GLN A 652       9.331  28.102  84.283  1.00 52.72          \nATOM   2980  C   GLN A 652       8.986  27.124  85.396  1.00 45.38          \nATOM   2981  O   GLN A 652       8.518  27.522  86.454  1.00 41.09          \nATOM   2982  CB  GLN A 652       8.152  28.268  83.324  1.00 55.49          \nATOM   2983  CG  GLN A 652       8.338  29.403  82.309  1.00 60.33          \nATOM   2984  CD  GLN A 652       7.201  30.419  82.319  1.00 64.29          \nATOM   2985  NE2 GLN A 652       7.433  31.561  81.679  1.00 64.19          \nATOM   2986  OE1 GLN A 652       6.133  30.183  82.884  1.00 71.50          \nATOM   2987  N   LEU A 653       9.226  25.842  85.144  1.00 37.23          \nATOM   2988  CA  LEU A 653       8.984  24.810  86.140  1.00 39.82          \nATOM   2989  C   LEU A 653       9.873  25.023  87.367  1.00 38.63          \nATOM   2990  O   LEU A 653       9.426  24.860  88.504  1.00 38.46          \nATOM   2991  CB  LEU A 653       9.242  23.434  85.529  1.00 37.69          \nATOM   2992  CG  LEU A 653       8.759  22.227  86.339  1.00 45.58          \nATOM   2993  CD1 LEU A 653       7.240  22.184  86.390  1.00 47.84          \nATOM   2994  CD2 LEU A 653       9.306  20.947  85.728  1.00 57.63          \nATOM   2995  N   VAL A 654      11.130  25.391  87.131  1.00 38.66          \nATOM   2996  CA  VAL A 654      12.061  25.662  88.224  1.00 36.57          \nATOM   2997  C   VAL A 654      11.637  26.921  88.972  1.00 38.07          \nATOM   2998  O   VAL A 654      11.793  27.008  90.196  1.00 31.47          \nATOM   2999  CB  VAL A 654      13.521  25.794  87.710  1.00 39.13          \nATOM   3000  CG1 VAL A 654      14.456  26.221  88.839  1.00 40.88          \nATOM   3001  CG2 VAL A 654      13.999  24.475  87.131  1.00 41.52          \nATOM   3002  N   PHE A 655      11.088  27.894  88.241  1.00 36.16          \nATOM   3003  CA  PHE A 655      10.611  29.119  88.888  1.00 37.48          \nATOM   3004  C   PHE A 655       9.481  28.810  89.853  1.00 33.49          \nATOM   3005  O   PHE A 655       9.444  29.333  90.969  1.00 33.60          \nATOM   3006  CB  PHE A 655      10.130  30.128  87.837  1.00 42.29          \nATOM   3007  CG  PHE A 655      11.155  31.163  87.477  1.00 41.90          \nATOM   3008  CD1 PHE A 655      11.469  32.179  88.358  1.00 39.80          \nATOM   3009  CD2 PHE A 655      11.800  31.123  86.259  1.00 47.27          \nATOM   3010  CE1 PHE A 655      12.413  33.137  88.029  1.00 47.11          \nATOM   3011  CE2 PHE A 655      12.746  32.077  85.918  1.00 44.01          \nATOM   3012  CZ  PHE A 655      13.051  33.084  86.805  1.00 43.17          \nATOM   3013  N   ILE A 656       8.558  27.961  89.427  1.00 35.35          \nATOM   3014  CA  ILE A 656       7.417  27.578  90.248  1.00 34.41          \nATOM   3015  C   ILE A 656       7.868  26.740  91.443  1.00 36.40          \nATOM   3016  O   ILE A 656       7.359  26.914  92.547  1.00 34.73          \nATOM   3017  CB  ILE A 656       6.369  26.810  89.415  1.00 37.43          \nATOM   3018  CG1 ILE A 656       5.811  27.726  88.323  1.00 41.64          \nATOM   3019  CG2 ILE A 656       5.225  26.315  90.291  1.00 33.49          \nATOM   3020  CD1 ILE A 656       5.046  27.004  87.232  1.00 46.95          \nATOM   3021  N   ALA A 657       8.818  25.832  91.224  1.00 30.33          \nATOM   3022  CA  ALA A 657       9.372  25.049  92.323  1.00 27.54          \nATOM   3023  C   ALA A 657       9.992  25.982  93.355  1.00 27.16          \nATOM   3024  O   ALA A 657       9.798  25.807  94.559  1.00 27.84          \nATOM   3025  CB  ALA A 657      10.411  24.070  91.806  1.00 32.06          \nATOM   3026  N   ALA A 658      10.730  26.977  92.865  1.00 29.03          \nATOM   3027  CA  ALA A 658      11.429  27.917  93.747  1.00 34.22          \nATOM   3028  C   ALA A 658      10.453  28.776  94.547  1.00 34.60          \nATOM   3029  O   ALA A 658      10.717  29.115  95.707  1.00 30.16          \nATOM   3030  CB  ALA A 658      12.369  28.787  92.929  1.00 35.97          \nATOM   3031  N   LEU A 659       9.330  29.125  93.932  1.00 32.22          \nATOM   3032  CA  LEU A 659       8.260  29.828  94.632  1.00 31.59          \nATOM   3033  C   LEU A 659       7.697  28.973  95.759  1.00 30.58          \nATOM   3034  O   LEU A 659       7.532  29.446  96.873  1.00 30.04          \nATOM   3035  CB  LEU A 659       7.135  30.200  93.654  1.00 34.18          \nATOM   3036  CG  LEU A 659       7.371  31.428  92.786  1.00 38.04          \nATOM   3037  CD1 LEU A 659       6.334  31.504  91.664  1.00 44.33          \nATOM   3038  CD2 LEU A 659       7.346  32.677  93.635  1.00 33.63          \nATOM   3039  N   ASN A 660       7.409  27.710  95.453  1.00 31.39          \nATOM   3040  CA  ASN A 660       6.911  26.787  96.476  1.00 27.90          \nATOM   3041  C   ASN A 660       7.890  26.625  97.628  1.00 30.85          \nATOM   3042  O   ASN A 660       7.484  26.599  98.787  1.00 31.07          \nATOM   3043  CB  ASN A 660       6.624  25.411  95.865  1.00 35.96          \nATOM   3044  CG  ASN A 660       5.234  25.308  95.268  1.00 42.02          \nATOM   3045  ND2 ASN A 660       5.052  24.343  94.376  1.00 43.09          \nATOM   3046  OD1 ASN A 660       4.330  26.060  95.619  1.00 42.75          \nATOM   3047  N   ILE A 661       9.172  26.491  97.311  1.00 27.74          \nATOM   3048  CA  ILE A 661      10.183  26.330  98.337  1.00 30.51          \nATOM   3049  C   ILE A 661      10.279  27.597  99.192  1.00 30.55          \nATOM   3050  O   ILE A 661      10.383  27.518 100.409  1.00 27.82          \nATOM   3051  CB  ILE A 661      11.563  25.982  97.760  1.00 32.62          \nATOM   3052  CG1 ILE A 661      11.512  24.656  97.007  1.00 32.38          \nATOM   3053  CG2 ILE A 661      12.598  25.855  98.880  1.00 32.38          \nATOM   3054  CD1 ILE A 661      12.687  24.433  96.068  1.00 33.63          \nATOM   3055  N   SER A 662      10.238  28.763  98.541  1.00 30.00          \nATOM   3056  CA  SER A 662      10.263  30.042  99.279  1.00 29.56          \nATOM   3057  C   SER A 662       9.142  30.136 100.311  1.00 27.46          \nATOM   3058  O   SER A 662       9.344  30.566 101.449  1.00 33.58          \nATOM   3059  CB  SER A 662      10.148  31.207  98.282  1.00 35.21          \nATOM   3060  OG  SER A 662      10.001  32.448  98.957  1.00 35.92          \nATOM   3061  N   TYR A 663       7.952  29.728  99.886  1.00 28.54          \nATOM   3062  CA  TYR A 663       6.768  29.713 100.751  1.00 28.74          \nATOM   3063  C   TYR A 663       6.936  28.708 101.888  1.00 29.74          \nATOM   3064  O   TYR A 663       6.632  29.000 103.049  1.00 28.57          \nATOM   3065  CB  TYR A 663       5.571  29.347  99.870  1.00 31.04          \nATOM   3066  CG  TYR A 663       4.223  29.265 100.552  1.00 31.68          \nATOM   3067  CD1 TYR A 663       3.916  30.028 101.672  1.00 29.87          \nATOM   3068  CD2 TYR A 663       3.243  28.423 100.038  1.00 35.15          \nATOM   3069  CE1 TYR A 663       2.668  29.947 102.253  1.00 32.67          \nATOM   3070  CE2 TYR A 663       2.002  28.338 100.621  1.00 33.15          \nATOM   3071  CZ  TYR A 663       1.720  29.094 101.722  1.00 32.96          \nATOM   3072  OH  TYR A 663       0.474  28.989 102.292  1.00 39.52          \nATOM   3073  N   GLU A 664       7.439  27.525 101.550  1.00 27.54          \nATOM   3074  CA  GLU A 664       7.670  26.497 102.565  1.00 26.74          \nATOM   3075  C   GLU A 664       8.722  26.932 103.578  1.00 31.07          \nATOM   3076  O   GLU A 664       8.615  26.635 104.788  1.00 26.97          \nATOM   3077  CB  GLU A 664       8.097  25.185 101.914  1.00 29.73          \nATOM   3078  CG  GLU A 664       6.989  24.489 101.160  1.00 30.42          \nATOM   3079  CD  GLU A 664       7.474  23.249 100.455  1.00 37.34          \nATOM   3080  OE1 GLU A 664       7.138  23.070  99.254  1.00 34.19          \nATOM   3081  OE2 GLU A 664       8.194  22.453 101.096  1.00 37.47          \nATOM   3082  N   LEU A 665       9.742  27.634 103.097  1.00 27.25          \nATOM   3083  CA  LEU A 665      10.783  28.147 103.977  1.00 30.29          \nATOM   3084  C   LEU A 665      10.205  29.194 104.940  1.00 26.97          \nATOM   3085  O   LEU A 665      10.479  29.173 106.137  1.00 29.92          \nATOM   3086  CB  LEU A 665      11.937  28.730 103.159  1.00 28.10          \nATOM   3087  CG  LEU A 665      13.106  29.313 103.956  1.00 33.29          \nATOM   3088  CD1 LEU A 665      13.783  28.251 104.817  1.00 31.74          \nATOM   3089  CD2 LEU A 665      14.101  29.962 103.018  1.00 34.53          \nATOM   3090  N   ALA A 666       9.391  30.093 104.399  1.00 28.61          \nATOM   3091  CA  ALA A 666       8.735  31.118 105.186  1.00 31.92          \nATOM   3092  C   ALA A 666       7.880  30.479 106.281  1.00 33.26          \nATOM   3093  O   ALA A 666       7.869  30.940 107.422  1.00 29.33          \nATOM   3094  CB  ALA A 666       7.885  32.009 104.300  1.00 35.55          \nATOM   3095  N   GLN A 667       7.173  29.410 105.939  1.00 31.46          \nATOM   3096  CA  GLN A 667       6.337  28.698 106.899  1.00 33.41          \nATOM   3097  C   GLN A 667       7.171  27.991 107.955  1.00 33.34          \nATOM   3098  O   GLN A 667       6.842  28.014 109.130  1.00 31.33          \nATOM   3099  CB  GLN A 667       5.450  27.688 106.180  1.00 32.48          \nATOM   3100  CG  GLN A 667       4.343  28.322 105.367  1.00 31.75          \nATOM   3101  CD  GLN A 667       3.654  27.327 104.467  1.00 33.27          \nATOM   3102  NE2 GLN A 667       4.225  27.102 103.286  1.00 35.40          \nATOM   3103  OE1 GLN A 667       2.622  26.760 104.823  1.00 35.62          \nATOM   3104  N   GLU A 668       8.256  27.360 107.517  1.00 31.22          \nATOM   3105  CA  GLU A 668       9.130  26.645 108.433  1.00 29.77          \nATOM   3106  C   GLU A 668       9.747  27.607 109.448  1.00 34.39          \nATOM   3107  O   GLU A 668       9.888  27.283 110.621  1.00 31.92          \nATOM   3108  CB  GLU A 668      10.225  25.925 107.659  1.00 30.78          \nATOM   3109  CG  GLU A 668      10.956  24.855 108.426  1.00 32.42          \nATOM   3110  CD  GLU A 668      10.051  23.721 108.866  1.00 38.74          \nATOM   3111  OE1 GLU A 668      10.388  23.059 109.879  1.00 32.64          \nATOM   3112  OE2 GLU A 668       9.012  23.489 108.219  1.00 39.25          \nATOM   3113  N   LYS A 669      10.111  28.794 108.974  1.00 33.94          \nATOM   3114  CA  LYS A 669      10.681  29.802 109.853  1.00 34.27          \nATOM   3115  C   LYS A 669       9.640  30.290 110.853  1.00 37.16          \nATOM   3116  O   LYS A 669       9.965  30.591 112.015  1.00 38.41          \nATOM   3117  CB  LYS A 669      11.225  30.970 109.041  1.00 30.86          \nATOM   3118  CG  LYS A 669      12.514  30.646 108.323  1.00 32.69          \nATOM   3119  CD  LYS A 669      13.011  31.821 107.504  1.00 31.79          \nATOM   3120  CE  LYS A 669      14.414  31.560 106.978  1.00 32.90          \nATOM   3121  NZ  LYS A 669      14.793  32.515 105.902  1.00 34.42          \nATOM   3122  N   ALA A 670       8.390  30.368 110.419  1.00 32.61          \nATOM   3123  CA  ALA A 670       7.309  30.781 111.300  1.00 34.67          \nATOM   3124  C   ALA A 670       7.108  29.773 112.431  1.00 39.75          \nATOM   3125  O   ALA A 670       6.686  30.148 113.517  1.00 35.81          \nATOM   3126  CB  ALA A 670       6.017  30.973 110.516  1.00 34.47          \nATOM   3127  N   LYS A 671       7.417  28.502 112.169  1.00 40.23          \nATOM   3128  CA  LYS A 671       7.285  27.473 113.208  1.00 35.22          \nATOM   3129  C   LYS A 671       8.202  27.732 114.399  1.00 39.71          \nATOM   3130  O   LYS A 671       7.762  27.641 115.533  1.00 40.78          \nATOM   3131  CB  LYS A 671       7.584  26.079 112.659  1.00 41.05          \nATOM   3132  CG  LYS A 671       6.503  25.480 111.775  1.00 45.09          \nATOM   3133  CD  LYS A 671       6.852  24.038 111.416  1.00 45.65          \nATOM   3134  CE  LYS A 671       6.230  23.610 110.095  1.00 50.44          \nATOM   3135  NZ  LYS A 671       6.795  22.313 109.609  1.00 53.44          \nATOM   3136  N   THR A 672       9.474  28.028 114.140  1.00 36.35          \nATOM   3137  CA  THR A 672      10.410  28.299 115.222  1.00 45.41          \nATOM   3138  C   THR A 672      10.099  29.631 115.899  1.00 38.46          \nATOM   3139  O   THR A 672      10.287  29.786 117.094  1.00 37.85          \nATOM   3140  CB  THR A 672      11.884  28.264 114.762  1.00 52.53          \nATOM   3141  CG2 THR A 672      12.088  29.118 113.555  1.00 54.36          \nATOM   3142  OG1 THR A 672      12.729  28.745 115.823  1.00 62.88          \nATOM   3143  N   ARG A 673       9.619  30.587 115.115  1.00 37.00          \nATOM   3144  CA  ARG A 673       9.144  31.854 115.655  1.00 35.50          \nATOM   3145  C   ARG A 673       7.979  31.593 116.619  1.00 36.42          \nATOM   3146  O   ARG A 673       7.899  32.190 117.699  1.00 36.48          \nATOM   3147  CB  ARG A 673       8.695  32.750 114.498  1.00 36.76          \nATOM   3148  CG  ARG A 673       8.325  34.169 114.882  1.00 46.09          \nATOM   3149  CD  ARG A 673       7.435  34.790 113.811  1.00 52.95          \nATOM   3150  NE  ARG A 673       6.143  34.107 113.722  1.00 53.96          \nATOM   3151  CZ  ARG A 673       5.399  34.011 112.622  1.00 58.52          \nATOM   3152  NH1 ARG A 673       5.806  34.551 111.488  1.00 53.77          \nATOM   3153  NH2 ARG A 673       4.241  33.363 112.666  1.00 59.44          \nATOM   3154  N   ASP A 674       7.087  30.691 116.214  1.00 35.35          \nATOM   3155  CA  ASP A 674       5.935  30.317 117.030  1.00 35.43          \nATOM   3156  C   ASP A 674       6.346  29.527 118.284  1.00 37.20          \nATOM   3157  O   ASP A 674       5.786  29.740 119.363  1.00 35.79          \nATOM   3158  CB  ASP A 674       4.932  29.515 116.194  1.00 35.13          \nATOM   3159  CG  ASP A 674       4.076  30.396 115.295  1.00 34.51          \nATOM   3160  OD1 ASP A 674       3.229  29.846 114.560  1.00 37.12          \nATOM   3161  OD2 ASP A 674       4.228  31.634 115.313  1.00 35.57          \nATOM   3162  N   TYR A 675       7.309  28.616 118.137  1.00 34.36          \nATOM   3163  CA  TYR A 675       7.877  27.931 119.312  1.00 40.43          \nATOM   3164  C   TYR A 675       8.382  28.955 120.297  1.00 39.08          \nATOM   3165  O   TYR A 675       8.056  28.917 121.492  1.00 35.33          \nATOM   3166  CB  TYR A 675       9.091  27.086 118.921  1.00 38.74          \nATOM   3167  CG  TYR A 675       8.834  25.708 118.375  1.00 42.94          \nATOM   3168  CD1 TYR A 675       7.848  24.880 118.895  1.00 47.51          \nATOM   3169  CD2 TYR A 675       9.619  25.220 117.334  1.00 44.87          \nATOM   3170  CE1 TYR A 675       7.642  23.606 118.375  1.00 49.25          \nATOM   3171  CE2 TYR A 675       9.425  23.967 116.827  1.00 49.27          \nATOM   3172  CZ  TYR A 675       8.439  23.159 117.335  1.00 52.19          \nATOM   3173  OH  TYR A 675       8.270  21.902 116.791  1.00 47.17          \nATOM   3174  N   ALA A 676       9.216  29.857 119.795  1.00 37.55          \nATOM   3175  CA  ALA A 676       9.886  30.866 120.607  1.00 36.39          \nATOM   3176  C   ALA A 676       8.887  31.759 121.322  1.00 35.11          \nATOM   3177  O   ALA A 676       9.088  32.123 122.485  1.00 33.17          \nATOM   3178  CB  ALA A 676      10.806  31.708 119.728  1.00 35.79          \nATOM   3179  N   ALA A 677       7.810  32.113 120.630  1.00 32.32          \nATOM   3180  CA  ALA A 677       6.782  32.965 121.219  1.00 32.90          \nATOM   3181  C   ALA A 677       6.080  32.241 122.363  1.00 33.18          \nATOM   3182  O   ALA A 677       5.786  32.838 123.386  1.00 35.10          \nATOM   3183  CB  ALA A 677       5.775  33.389 120.154  1.00 33.73          \nATOM   3184  N   SER A 678       5.813  30.954 122.176  1.00 36.45          \nATOM   3185  CA  SER A 678       5.179  30.160 123.214  1.00 38.47          \nATOM   3186  C   SER A 678       6.111  30.039 124.412  1.00 35.58          \nATOM   3187  O   SER A 678       5.700  30.208 125.558  1.00 34.40          \nATOM   3188  CB  SER A 678       4.843  28.766 122.700  1.00 45.05          \nATOM   3189  OG  SER A 678       3.832  28.160 123.484  1.00 40.99          \nATOM   3190  N   MET A 679       7.375  29.747 124.127  1.00 32.10          \nATOM   3191  CA  MET A 679       8.364  29.513 125.175  1.00 35.61          \nATOM   3192  C   MET A 679       8.596  30.768 126.003  1.00 39.49          \nATOM   3193  O   MET A 679       8.913  30.697 127.185  1.00 39.42          \nATOM   3194  CB  MET A 679       9.684  29.053 124.552  1.00 41.16          \nATOM   3195  CG  MET A 679      10.590  28.308 125.515  1.00 56.95          \nATOM   3196  SD  MET A 679       9.786  26.846 126.210  1.00 60.02          \nATOM   3197  CE  MET A 679      10.996  26.363 127.438  1.00 59.09          \nATOM   3198  N   GLU A 680       8.441  31.919 125.360  1.00 36.26          \nATOM   3199  CA  GLU A 680       8.585  33.204 126.024  1.00 34.30          \nATOM   3200  C   GLU A 680       7.548  33.328 127.138  1.00 36.15          \nATOM   3201  O   GLU A 680       7.850  33.800 128.242  1.00 38.75          \nATOM   3202  CB  GLU A 680       8.422  34.314 124.984  1.00 37.24          \nATOM   3203  CG  GLU A 680       8.854  35.690 125.439  1.00 49.78          \nATOM   3204  CD  GLU A 680       8.957  36.684 124.281  1.00 54.36          \nATOM   3205  OE1 GLU A 680       9.312  36.274 123.164  1.00 55.50          \nATOM   3206  OE2 GLU A 680       8.681  37.883 124.498  1.00 54.82          \nATOM   3207  N   GLN A 681       6.330  32.876 126.861  1.00 33.51          \nATOM   3208  CA  GLN A 681       5.270  32.876 127.862  1.00 35.73          \nATOM   3209  C   GLN A 681       5.554  31.878 128.974  1.00 39.11          \nATOM   3210  O   GLN A 681       5.286  32.144 130.151  1.00 36.07          \nATOM   3211  CB  GLN A 681       3.926  32.556 127.220  1.00 39.17          \nATOM   3212  CG  GLN A 681       3.160  33.781 126.757  1.00 27.06          \nATOM   3213  CD  GLN A 681       2.472  34.484 127.911  1.00 31.68          \nATOM   3214  NE2 GLN A 681       2.954  35.671 128.252  1.00 30.23          \nATOM   3215  OE1 GLN A 681       1.516  33.962 128.481  1.00 37.69          \nATOM   3216  N   ARG A 682       6.090  30.722 128.606  1.00 36.90          \nATOM   3217  CA  ARG A 682       6.385  29.685 129.582  1.00 41.28          \nATOM   3218  C   ARG A 682       7.471  30.153 130.549  1.00 36.04          \nATOM   3219  O   ARG A 682       7.360  29.967 131.772  1.00 34.73          \nATOM   3220  CB  ARG A 682       6.801  28.400 128.867  1.00 42.50          \nATOM   3221  CG  ARG A 682       5.998  27.151 129.225  1.00 44.92          \nATOM   3222  CD  ARG A 682       4.475  27.357 129.200  1.00 42.82          \nATOM   3223  NE  ARG A 682       3.994  27.778 127.882  1.00 48.90          \nATOM   3224  CZ  ARG A 682       2.980  28.613 127.677  1.00 44.86          \nATOM   3225  NH1 ARG A 682       2.312  29.148 128.697  1.00 39.63          \nATOM   3226  NH2 ARG A 682       2.633  28.925 126.437  1.00 46.05          \nATOM   3227  N   ILE A 683       8.506  30.790 130.009  1.00 32.32          \nATOM   3228  CA  ILE A 683       9.594  31.317 130.831  1.00 31.99          \nATOM   3229  C   ILE A 683       9.082  32.392 131.786  1.00 36.49          \nATOM   3230  O   ILE A 683       9.465  32.416 132.972  1.00 31.25          \nATOM   3231  CB  ILE A 683      10.728  31.858 129.933  1.00 36.08          \nATOM   3232  CG1 ILE A 683      11.482  30.678 129.315  1.00 40.84          \nATOM   3233  CG2 ILE A 683      11.683  32.742 130.748  1.00 39.43          \nATOM   3234  CD1 ILE A 683      12.533  31.067 128.282  1.00 52.92          \nATOM   3235  N   ARG A 684       8.189  33.250 131.298  1.00 32.65          \nATOM   3236  CA  ARG A 684       7.567  34.271 132.145  1.00 35.72          \nATOM   3237  C   ARG A 684       6.857  33.684 133.358  1.00 33.91          \nATOM   3238  O   ARG A 684       7.045  34.135 134.503  1.00 33.05          \nATOM   3239  CB  ARG A 684       6.564  35.093 131.344  1.00 36.19          \nATOM   3240  CG  ARG A 684       7.182  36.286 130.672  1.00 49.02          \nATOM   3241  CD  ARG A 684       6.240  37.487 130.604  1.00 56.71          \nATOM   3242  NE  ARG A 684       6.991  38.721 130.377  1.00 54.28          \nATOM   3243  CZ  ARG A 684       7.106  39.714 131.254  1.00 53.86          \nATOM   3244  NH1 ARG A 684       7.820  40.781 130.939  1.00 58.98          \nATOM   3245  NH2 ARG A 684       6.510  39.666 132.442  1.00 51.40          \nATOM   3246  N   MET A 685       6.022  32.686 133.109  1.00 36.73          \nATOM   3247  CA  MET A 685       5.291  32.027 134.182  1.00 36.84          \nATOM   3248  C   MET A 685       6.231  31.340 135.170  1.00 34.57          \nATOM   3249  O   MET A 685       6.034  31.421 136.387  1.00 32.52          \nATOM   3250  CB  MET A 685       4.314  31.016 133.600  1.00 40.61          \nATOM   3251  CG  MET A 685       3.029  31.644 133.077  1.00 47.13          \nATOM   3252  SD  MET A 685       2.234  30.643 131.819  1.00 73.69          \nATOM   3253  CE  MET A 685       0.586  31.343 131.813  1.00 75.18          \nATOM   3254  N   LEU A 686       7.257  30.670 134.661  1.00 33.73          \nATOM   3255  CA  LEU A 686       8.231  30.014 135.526  1.00 30.51          \nATOM   3256  C   LEU A 686       8.953  31.029 136.411  1.00 35.63          \nATOM   3257  O   LEU A 686       9.152  30.804 137.611  1.00 33.97          \nATOM   3258  CB  LEU A 686       9.264  29.258 134.699  1.00 35.91          \nATOM   3259  CG  LEU A 686       8.778  28.046 133.900  1.00 36.97          \nATOM   3260  CD1 LEU A 686       9.907  27.517 133.027  1.00 39.44          \nATOM   3261  CD2 LEU A 686       8.253  26.962 134.813  1.00 42.30          \nATOM   3262  N   GLN A 687       9.327  32.155 135.802  1.00 34.66          \nATOM   3263  CA  GLN A 687      10.147  33.152 136.492  1.00 32.12          \nATOM   3264  C   GLN A 687       9.341  33.871 137.582  1.00 36.83          \nATOM   3265  O   GLN A 687       9.906  34.273 138.610  1.00 38.47          \nATOM   3266  CB  GLN A 687      10.758  34.127 135.472  1.00 43.11          \nATOM   3267  CG  GLN A 687      11.777  35.098 136.034  1.00 55.60          \nATOM   3268  CD  GLN A 687      12.855  34.432 136.892  1.00 62.10          \nATOM   3269  NE2 GLN A 687      13.913  33.935 136.259  1.00 62.65          \nATOM   3270  OE1 GLN A 687      12.757  34.407 138.115  1.00 60.21          \nATOM   3271  N   GLN A 688       8.024  33.993 137.397  1.00 37.08          \nATOM   3272  CA  GLN A 688       7.176  34.569 138.441  1.00 42.78          \nATOM   3273  C   GLN A 688       7.034  33.577 139.596  1.00 33.86          \nATOM   3274  O   GLN A 688       6.958  33.970 140.746  1.00 32.82          \nATOM   3275  CB  GLN A 688       5.784  34.978 137.930  1.00 49.79          \nATOM   3276  CG  GLN A 688       4.797  33.843 137.730  1.00 68.33          \nATOM   3277  CD  GLN A 688       3.357  34.291 137.702  1.00 76.39          \nATOM   3278  NE2 GLN A 688       2.458  33.361 137.367  1.00 73.53          \nATOM   3279  OE1 GLN A 688       3.037  35.451 138.006  1.00 78.29          \nATOM   3280  N   THR A 689       6.971  32.290 139.253  1.00 33.36          \nATOM   3281  CA  THR A 689       6.823  31.248 140.272  1.00 41.30          \nATOM   3282  C   THR A 689       8.063  31.246 141.130  1.00 40.32          \nATOM   3283  O   THR A 689       7.990  31.121 142.357  1.00 41.61          \nATOM   3284  CB  THR A 689       6.616  29.856 139.636  1.00 43.64          \nATOM   3285  CG2 THR A 689       6.718  28.746 140.673  1.00 45.71          \nATOM   3286  OG1 THR A 689       5.318  29.798 139.039  1.00 42.61          \nATOM   3287  N   ILE A 690       9.205  31.408 140.484  1.00 36.95          \nATOM   3288  CA  ILE A 690      10.479  31.542 141.171  1.00 36.82          \nATOM   3289  C   ILE A 690      10.498  32.749 142.111  1.00 37.92          \nATOM   3290  O   ILE A 690      10.882  32.605 143.271  1.00 34.80          \nATOM   3291  CB  ILE A 690      11.643  31.634 140.158  1.00 37.43          \nATOM   3292  CG1 ILE A 690      11.864  30.276 139.489  1.00 40.93          \nATOM   3293  CG2 ILE A 690      12.929  32.085 140.846  1.00 37.69          \nATOM   3294  CD1 ILE A 690      12.755  30.351 138.271  1.00 45.07          \nATOM   3295  N   GLU A 691      10.084  33.930 141.638  1.00 33.41          \nATOM   3296  CA  GLU A 691      10.124  35.084 142.534  1.00 37.34          \nATOM   3297  C   GLU A 691       9.131  34.924 143.676  1.00 36.03          \nATOM   3298  O   GLU A 691       9.381  35.394 144.769  1.00 38.51          \nATOM   3299  CB  GLU A 691       9.906  36.427 141.832  1.00 54.22          \nATOM   3300  CG  GLU A 691       8.559  36.630 141.163  1.00 66.54          \nATOM   3301  CD  GLU A 691       8.263  38.102 140.822  1.00 72.71          \nATOM   3302  OE1 GLU A 691       8.869  39.006 141.446  1.00 75.36          \nATOM   3303  OE2 GLU A 691       7.420  38.352 139.929  1.00 65.97          \nATOM   3304  N   GLN A 692       8.016  34.254 143.419  1.00 35.97          \nATOM   3305  CA  GLN A 692       7.037  34.058 144.475  1.00 37.42          \nATOM   3306  C   GLN A 692       7.581  33.091 145.513  1.00 37.97          \nATOM   3307  O   GLN A 692       7.349  33.263 146.720  1.00 37.50          \nATOM   3308  CB  GLN A 692       5.704  33.554 143.927  1.00 39.49          \nATOM   3309  CG  GLN A 692       4.592  33.602 144.972  1.00 44.76          \nATOM   3310  CD  GLN A 692       4.340  35.016 145.475  1.00 54.48          \nATOM   3311  NE2 GLN A 692       4.148  35.162 146.783  1.00 46.33          \nATOM   3312  OE1 GLN A 692       4.338  35.971 144.685  1.00 59.23          \nATOM   3313  N   ALA A 693       8.311  32.076 145.062  1.00 35.42          \nATOM   3314  CA  ALA A 693       8.938  31.124 145.977  1.00 37.16          \nATOM   3315  C   ALA A 693       9.959  31.832 146.871  1.00 36.85          \nATOM   3316  O   ALA A 693      10.035  31.581 148.074  1.00 39.37          \nATOM   3317  CB  ALA A 693       9.605  30.006 145.202  1.00 39.04          \nATOM   3318  N   LEU A 694      10.742  32.721 146.258  1.00 37.12          \nATOM   3319  CA  LEU A 694      11.723  33.501 147.006  1.00 42.39          \nATOM   3320  C   LEU A 694      11.039  34.396 148.033  1.00 44.52          \nATOM   3321  O   LEU A 694      11.467  34.468 149.196  1.00 42.52          \nATOM   3322  CB  LEU A 694      12.575  34.347 146.062  1.00 42.04          \nATOM   3323  CG  LEU A 694      13.523  33.572 145.142  1.00 48.32          \nATOM   3324  CD1 LEU A 694      13.999  34.460 144.012  1.00 52.32          \nATOM   3325  CD2 LEU A 694      14.705  33.019 145.926  1.00 53.26          \nATOM   3326  N   LEU A 695       9.977  35.073 147.610  1.00 40.26          \nATOM   3327  CA  LEU A 695       9.216  35.939 148.506  1.00 41.99          \nATOM   3328  C   LEU A 695       8.656  35.141 149.684  1.00 39.88          \nATOM   3329  O   LEU A 695       8.773  35.546 150.834  1.00 37.39          \nATOM   3330  CB  LEU A 695       8.071  36.621 147.759  1.00 45.52          \nATOM   3331  CG  LEU A 695       8.458  37.709 146.745  1.00 44.88          \nATOM   3332  CD1 LEU A 695       7.222  38.260 146.046  1.00 42.07          \nATOM   3333  CD2 LEU A 695       9.240  38.827 147.420  1.00 49.21          \nATOM   3334  N   GLU A 696       8.052  34.001 149.375  1.00 36.91          \nATOM   3335  CA  GLU A 696       7.467  33.146 150.399  1.00 37.33          \nATOM   3336  C   GLU A 696       8.509  32.594 151.372  1.00 42.44          \nATOM   3337  O   GLU A 696       8.267  32.539 152.574  1.00 37.20          \nATOM   3338  CB  GLU A 696       6.693  32.003 149.733  1.00 38.45          \nATOM   3339  CG  GLU A 696       5.304  32.409 149.295  1.00 34.96          \nATOM   3340  CD  GLU A 696       4.376  32.647 150.465  1.00 37.38          \nATOM   3341  OE1 GLU A 696       4.234  33.813 150.894  1.00 34.63          \nATOM   3342  OE2 GLU A 696       3.803  31.658 150.980  1.00 36.00          \nATOM   3343  N   GLN A 697       9.661  32.188 150.847  1.00 42.44          \nATOM   3344  CA  GLN A 697      10.730  31.656 151.677  1.00 46.42          \nATOM   3345  C   GLN A 697      11.164  32.703 152.699  1.00 47.94          \nATOM   3346  O   GLN A 697      11.335  32.404 153.869  1.00 44.99          \nATOM   3347  CB  GLN A 697      11.932  31.231 150.840  1.00 49.93          \nATOM   3348  CG  GLN A 697      13.084  30.640 151.653  1.00 59.21          \nATOM   3349  CD  GLN A 697      13.317  29.159 151.400  1.00 64.58          \nATOM   3350  NE2 GLN A 697      14.543  28.704 151.655  1.00 63.71          \nATOM   3351  OE1 GLN A 697      12.412  28.432 150.972  1.00 64.99          \nATOM   3352  N   GLY A 698      11.345  33.932 152.221  1.00 49.20          \nATOM   3353  CA  GLY A 698      11.706  35.029 153.094  1.00 52.30          \nATOM   3354  C   GLY A 698      10.644  35.280 154.149  1.00 48.30          \nATOM   3355  O   GLY A 698      10.958  35.452 155.329  1.00 43.78          \nATOM   3356  N   ARG A 699       9.384  35.288 153.725  1.00 44.77          \nATOM   3357  CA  ARG A 699       8.282  35.619 154.621  1.00 44.07          \nATOM   3358  C   ARG A 699       8.186  34.626 155.783  1.00 46.40          \nATOM   3359  O   ARG A 699       7.954  35.022 156.924  1.00 49.02          \nATOM   3360  CB  ARG A 699       6.951  35.678 153.872  1.00 41.07          \nATOM   3361  CG  ARG A 699       5.777  36.115 154.737  1.00 41.78          \nATOM   3362  CD  ARG A 699       4.440  36.001 154.024  1.00 40.89          \nATOM   3363  NE  ARG A 699       4.185  34.646 153.542  1.00 39.97          \nATOM   3364  CZ  ARG A 699       3.786  33.641 154.320  1.00 41.77          \nATOM   3365  NH1 ARG A 699       3.601  33.824 155.614  1.00 41.20          \nATOM   3366  NH2 ARG A 699       3.586  32.443 153.781  1.00 39.96          \nATOM   3367  N   ILE A 700       8.378  33.342 155.486  1.00 42.90          \nATOM   3368  CA  ILE A 700       8.246  32.307 156.513  1.00 42.92          \nATOM   3369  C   ILE A 700       9.481  32.228 157.424  1.00 43.94          \nATOM   3370  O   ILE A 700       9.351  32.056 158.626  1.00 42.33          \nATOM   3371  CB  ILE A 700       7.948  30.922 155.900  1.00 46.40          \nATOM   3372  CG1 ILE A 700       6.571  30.935 155.227  1.00 49.83          \nATOM   3373  CG2 ILE A 700       7.972  29.830 156.954  1.00 47.60          \nATOM   3374  CD1 ILE A 700       6.317  29.761 154.292  1.00 48.34          \nATOM   3375  N   THR A 701      10.671  32.363 156.844  1.00 47.04          \nATOM   3376  CA  THR A 701      11.907  32.290 157.618  1.00 49.16          \nATOM   3377  C   THR A 701      12.020  33.447 158.610  1.00 47.93          \nATOM   3378  O   THR A 701      12.708  33.336 159.626  1.00 55.45          \nATOM   3379  CB  THR A 701      13.157  32.262 156.706  1.00 52.38          \nATOM   3380  CG2 THR A 701      14.438  32.111 157.529  1.00 55.85          \nATOM   3381  OG1 THR A 701      13.058  31.159 155.797  1.00 52.09          \nATOM   3382  N   GLU A 702      11.332  34.547 158.332  1.00 45.94          \nATOM   3383  CA  GLU A 702      11.371  35.725 159.195  1.00 50.69          \nATOM   3384  C   GLU A 702      10.616  35.533 160.498  1.00 50.84          \nATOM   3385  O   GLU A 702      10.815  36.288 161.446  1.00 52.72          \nATOM   3386  CB  GLU A 702      10.777  36.926 158.461  1.00 56.89          \nATOM   3387  CG  GLU A 702      11.760  37.702 157.613  1.00 67.77          \nATOM   3388  CD  GLU A 702      11.074  38.732 156.736  1.00 78.43          \nATOM   3389  OE1 GLU A 702       9.832  38.859 156.805  1.00 78.42          \nATOM   3390  OE2 GLU A 702      11.782  39.448 155.986  1.00 85.67          \nATOM   3391  N   LYS A 703       9.747  34.531 160.549  1.00 52.68          \nATOM   3392  CA  LYS A 703       8.911  34.314 161.732  1.00 50.30          \nATOM   3393  C   LYS A 703       9.718  33.971 162.958  1.00 46.21          \nATOM   3394  O   LYS A 703      10.697  33.227 162.889  1.00 47.57          \nATOM   3395  CB  LYS A 703       7.910  33.205 161.453  1.00 42.50          \nATOM   3396  CG  LYS A 703       6.942  33.554 160.365  1.00 47.02          \nATOM   3397  CD  LYS A 703       5.977  32.409 160.136  1.00 49.32          \nATOM   3398  CE  LYS A 703       4.612  32.887 159.653  1.00 48.11          \nATOM   3399  NZ  LYS A 703       3.667  31.765 159.579  1.00 44.14          \nATOM   3400  N   THR A 704       9.284  34.533 164.091  1.00 51.75          \nATOM   3401  CA  THR A 704       9.924  34.339 165.378  1.00 46.69          \nATOM   3402  C   THR A 704       8.948  33.661 166.338  1.00 43.09          \nATOM   3403  O   THR A 704       7.783  34.051 166.425  1.00 44.63          \nATOM   3404  CB  THR A 704      10.355  35.690 165.986  1.00 57.61          \nATOM   3405  CG2 THR A 704      11.557  36.251 165.252  1.00 56.22          \nATOM   3406  OG1 THR A 704       9.271  36.624 165.898  1.00 64.65          \nATOM   3407  N   ASN A 705       9.422  32.636 167.042  1.00 36.29          \nATOM   3408  CA  ASN A 705       8.601  31.953 168.040  1.00 35.66          \nATOM   3409  C   ASN A 705       8.391  32.840 169.260  1.00 42.36          \nATOM   3410  O   ASN A 705       9.302  33.553 169.674  1.00 45.49          \nATOM   3411  CB  ASN A 705       9.252  30.640 168.466  1.00 37.97          \nATOM   3412  CG  ASN A 705       9.373  29.644 167.344  1.00 40.59          \nATOM   3413  ND2 ASN A 705      10.296  28.702 167.487  1.00 37.59          \nATOM   3414  OD1 ASN A 705       8.643  29.714 166.346  1.00 42.33          \nATOM   3415  N   GLN A 706       7.184  32.795 169.805  1.00 45.85          \nATOM   3416  CA  GLN A 706       6.842  33.559 170.997  1.00 43.60          \nATOM   3417  C   GLN A 706       6.824  32.630 172.208  1.00 41.08          \nATOM   3418  O   GLN A 706       6.802  31.411 172.050  1.00 37.40          \nATOM   3419  CB  GLN A 706       5.459  34.193 170.860  1.00 49.30          \nATOM   3420  CG  GLN A 706       5.167  34.829 169.512  1.00 54.71          \nATOM   3421  CD  GLN A 706       3.693  35.148 169.344  1.00 59.75          \nATOM   3422  NE2 GLN A 706       3.116  35.820 170.335  1.00 59.05          \nATOM   3423  OE1 GLN A 706       3.077  34.789 168.340  1.00 66.53          \nATOM   3424  N   ASN A 707       6.836  33.209 173.403  1.00 45.23          \nATOM   3425  CA  ASN A 707       6.656  32.430 174.613  1.00 39.84          \nATOM   3426  C   ASN A 707       5.523  33.010 175.456  1.00 42.66          \nATOM   3427  O   ASN A 707       4.949  34.040 175.103  1.00 42.35          \nATOM   3428  CB  ASN A 707       7.960  32.344 175.414  1.00 40.84          \nATOM   3429  CG  ASN A 707       8.516  33.707 175.794  1.00 53.18          \nATOM   3430  ND2 ASN A 707       9.818  33.757 176.060  1.00 57.16          \nATOM   3431  OD1 ASN A 707       7.789  34.698 175.858  1.00 55.13          \nATOM   3432  N   PHE A 708       5.199  32.338 176.546  1.00 38.68          \nATOM   3433  CA  PHE A 708       4.122  32.777 177.428  1.00 38.40          \nATOM   3434  C   PHE A 708       4.648  33.782 178.435  1.00 48.08          \nATOM   3435  O   PHE A 708       4.054  34.840 178.647  1.00 45.80          \nATOM   3436  CB  PHE A 708       3.535  31.590 178.173  1.00 35.81          \nATOM   3437  CG  PHE A 708       2.880  30.575 177.293  1.00 33.31          \nATOM   3438  CD1 PHE A 708       1.802  30.921 176.502  1.00 36.11          \nATOM   3439  CD2 PHE A 708       3.331  29.269 177.275  1.00 33.41          \nATOM   3440  CE1 PHE A 708       1.193  29.984 175.703  1.00 37.40          \nATOM   3441  CE2 PHE A 708       2.724  28.330 176.461  1.00 27.99          \nATOM   3442  CZ  PHE A 708       1.657  28.688 175.677  1.00 32.39          \nATOM   3443  N   GLU A 709       5.773  33.429 179.041  1.00 49.82          \nATOM   3444  CA  GLU A 709       6.325  34.189 180.149  1.00 55.26          \nATOM   3445  C   GLU A 709       7.840  34.235 180.038  1.00 58.13          \nATOM   3446  O   GLU A 709       8.490  35.194 180.463  1.00 57.47          \nATOM   3447  CB  GLU A 709       5.925  33.517 181.462  1.00 59.57          \nATOM   3448  CG  GLU A 709       5.454  34.465 182.543  1.00 63.95          \nATOM   3449  CD  GLU A 709       5.038  33.739 183.807  1.00 64.05          \nATOM   3450  OE1 GLU A 709       5.005  32.491 183.799  1.00 55.60          \nATOM   3451  OE2 GLU A 709       4.746  34.418 184.802  1.00 77.00          \nATOM   3452  OXT GLU A 709       8.448  33.296 179.535  1.00 56.36          \nEND                                                                         \n',
    ),
  ),
  p2 = HaddockPartnerParameters (
    r = RestraintsInterface (
      activereslist = '',
      passivereslist = '',
      auto_passive = False,
    ),
    segid = 'B',
    moleculetype = 'Protein',
    auto_his = True,
    his = HistidineStateArray (
    ),
    semiflex = SemiflexSegmentList (
      mode = 'automatic',
      segments = RangeArray (
      ),
    ),
    fullyflex = SegmentList (
      segments = RangeArray (
        Range (
          start = 450,
          end = 453,
        ),
        Range (
          start = 465,
          end = 467,
        ),
      ),
    ),
    charged_nter = False,
    charged_cter = False,
    pdb = PDBData (
      mode = 'submit',
      chain = 'All',
[truncated: 602,186 more chars]
